# Supplementary material for: Diversity and Distribution of Mites (ACARI) Revealed by Contamination Survey in Public Genomic Databases
Source: Animals (Basel). 2023 Oct 11;13(20):3172. doi: 10.3390/ani13203172 (PMC10603697; doi:10.3390/ani13203172)
Supplement: Supplementary file 1 [file animals-13-03172-s001.zip]

Archive with 4 entries (3 files):
- Supplementary Materials/Mite contaminated contigs.fasta
- Supplementary Materials/Supplementary figure and tables.pdf
- Supplementary Materials/WGS & TSA assembly info.xlsx
- Supplementary Materials/
