# Supplementary material for: Diversity and Distribution of Mites (ACARI) Revealed by Contamination Survey in Public Genomic Databases
Source: Animals (Basel). 2023 Oct 11;13(20):3172. doi: 10.3390/ani13203172 (PMC10603697; doi:10.3390/ani13203172)
Supplement: Supplementary file 1 [file animals-13-03172-s001.zip › Supplementary Materials/Mite contaminated contigs.fasta]

>DALAJF010089149.1 TPA_asm: Fraxinus pennsylvanica TRINITY_DN42995_c0_g1_i1, transcribed RNA sequence
AGAGGGACTACGGCCTTTTAGGCCGCGGAATTTTGAGGCAATAACAGGTCTGTGATGCCC
TTAGATGTCCGGGGCCGCACGCGCGCTACACTGAAGAGATCAGCGTGTATGTGCATCCTA
CTCCGAGAGGAGCGGGAAACCGAGTGAACCCTTTTCGTGCTTGGGATTGGAGCTTGTAAT
TATTCTCCATGAACGAGGAATTCCCAGTAAGTGCAAGTCATCAGCTTGCATTGATTACGT
CCCTGCCCTTTGTACACACCGCCCGTCGCTACTATCGATTGGATGATTTGGTGAGACCTT
CGGACTGGTCGGTGAAGCGGCTCTCGTGGTCGCATCGCTGTGCTGGGAAGATGTTCAAAC
CTGACCATCTAGAGAAAGTAAAAGT
>DALAJF010154070.1 TPA_asm: Fraxinus pennsylvanica TRINITY_DN68933_c1_g1_i1, transcribed RNA sequence
AGGTCGGTCTCCACCCGACCCGTCTTGAAACACGGACCAAGGAGCCTAACACGTACGCAA
GTCGCACGGTCTTGTTTAGGCCTGTGAGGCGCAATGAAGATAAACTGCTATGAAGCTGCC
TCTTGACGGGGGCAGCCACAGTAGCGGCCTGCCTACTTTCTCTATTCGGGGATATGGTGG
AGCTGGAGCGTATGCGTTGGTACCCGAAAGATGGTGAACTATGCCTGGGCAAGACGAAGC
CAGAGGAAACTCTGGTGGAGGCTCGTAGCGGTTCTGACGTGCAAATCGA
>DALAJF010200031.1 TPA_asm: Fraxinus pennsylvanica TRINITY_DN57411_c0_g2_i1, transcribed RNA sequence
GCCCTCTCGGGCGAGGACAATCACGCTGTTACCATCATTGTAGCACGCGTGCGGCCCCGA
ACATCTAAGGGCATCACAGACCTGTTATTGCTCCTTCTCGTACGACTTGAATTGTCGCCT
GTTCCGGTGGGAGTCTTGGAATGGGATGTTTGGCCTTGTGTCTTGCCTTGGCATACACTT
GCGTGCATACTTCAGTAGTCTCACAAGTTTGGGATACCAATACCACACTCCTGAATGAAC
TGTATTATTTCAACAGCCCTAAGACAACCACCTGGTAAGAGTCTCGTTCGTTATCGGAAT
CAACCAGACAAATCGCTCCACGAACTAAGAACGGCCATGCACCACCACCCACTGAATCAA
GAAAGAGCTCTCAATCTGTCCATCCTTACAGTG
>DALAJF010274523.1 TPA_asm: Fraxinus pennsylvanica TRINITY_DN130092_c0_g1_i1, transcribed RNA sequence
ATTATGTTCTTTCTATGGGGGCTGTGTTTGCAATCATGGCTGGGATTACTCACTGGTTTC
CTTTTGCTTATGGTATAACTATGAATCCCTATCTTTTAAAAGGTCAATTTTGAGCTATAT
TCCTCGGAGTTAATTTAACGTTTTTTCCTCAGCATTTCTTGGGATTAAATGGTATGCCAC
GTCGTTATACTGATTATCCTGATGCTTTTACTTATTGAAATACTATTTCTAGAATTGGTA
GGGTAGTTACTATTTTTTCTATTATCTTTTTTGT
>DALAJF010286624.1 TPA_asm: Fraxinus pennsylvanica TRINITY_DN108601_c0_g1_i1, transcribed RNA sequence
TTCCAACCGTATGCACGGCACAACAAACACGTATCGACTGTTGAATAAAAGTCTCTCGCT
TTGAGAGTAAGAGTGTGTGAAGGAATAGGGTACATGAAAGTGATCATAGGCATGAAGTCG
GTAGTCTGACTATTGACCCACCCTATGAGTGCGACATGAGACTTTGTTCCAACATATACT
CATCACTACAGTAGTGGTCTCTATTCGACCCGTCTTGAAACACGGACCAAGGAGTCTAGT
AAGTACGCGAGTCGCACAGTCTTGAATAGGCTTG
>DVQH01038165.1 TPA_asm: Papilio phestus NODE_38171_length_2418_cov_146.046128_SRR5879277, whole genome shotgun sequence
AGCAGGGGACTCAGCTAAATGAAGGTAACCTCAAAACATTCCAAGAAAGAAAAAACACTC
AGAGAGAATAAAAATAATTATACCAACCTTAAAACCAACAGTAGCTTCCAAGTTGTGAGA
ACCCTCATAACAACCCTCACGATGTACATCACGGCCCCAAAGAAAAGAAGAGTAGAGAAG
CAAGCCTAGAGAAAACAAAAAAGGATAAACATTAAAAGAACGAACTATAATAATTACCCC
TAAAGCAAAACTTAAAAAAGAAAAAGAAGTAAGAATAGGCCAAGGACTCAAATCAACAAG
ATGAAAAGGATTATATTTTTTCATTTAATCTAATGAGATTCACTCTCAGAAAGATAAAGT
AACAATAAGGTAGAAAAAACATAAGCTTGAATAATAGAAACCCCTAACTCTATAAAAACC
AACAAAGATTGAAACAAACTACCAGAAATAAAAGGGAAAAAAGACAAACCAATCAAAGCC
CCCCCAATAAGAGACATCAACAAATGACCAGCCATTATGTTTGCAGTAAGACGAAAGGTT
AGAGCTAAAGGACGAATCAAATTCCTAAGAACCTCAACAACCACTATAAACCTTATTAAC
CCTAAAGGAGTTCCCACAGGAATCAAATGAGCTAAAAAATGACTAATAGATTTAACCCAC
CTAAAAATAATAATACCGACCCAAAAAGAATAAGAAAAAGGCAAAGTAACTAACAAGTGT
GAAGTAACAGAAAAAACATGGGGAAAAAGAGCAAGAAAGTTATAAAAAGCAATTAATAAA
AAAATACTCCCAATAAACTTAAAAACACCTTTTACAGGAGAACTAAGAACATAAGAGATC
TCCTTAATAACAGAAGAAAAAACCAAAGAATAAAACCCCCTTATATAAGAGTAAGAAACC
CAAAATCCAATAGGAACAAAAAAGAAAACAAAGAATCCAACCACCCAAGCAAAAGAAAAA
ATTCTCAAAGTAGGATCAAAAATAGAAAACAAATTAGTTATCATTTATTACCAAGGAAGC
TTAACACCTTGAACTAAAGTATTTCAAGAAACAACCATTTTAGGAGACAAGAAAAGAGAC
ACTAAAAAAGTAAGTCTAACTAAACAAGAAAAGATTATAAAGAAAACCCCTAACCAAGGC
ATAGGTATTATTTGTGGTAAAATTAAGCCAAAGATCTTAGCCTTGACAAAGCTATATTAC
TATAACTGAAGCTTAAAAAAGAAACCTTAAAGCTGTAAGAATCCTCCACCAATTCTAACA
AGAGAGATTTTGTGTGATTATCGTAATCTCTAACACAACCAACCTTAACCCTAATAGGTA
TAAAAGAATGATTAGAACCACAAATCTCAGAACACTGACCATAAAAAACCCCAACCCGAG
AAGGATTTACATAAAGCTGATTAATTCGACCAGGCATAGCATCAACCTTGAGACCTAAGG
CTGGCACAGCAAAAGAATGAATCACATCTGTTGAAGAGACCAATAAACGAGAAGTAGTAT
TTACAGGAAACCACAAATCTCTAGAACACCCCAAAAGACGAGGGTAATCAGAATCCAAGG
AAAAGTCCTCAAGTAAAGAATCATACTCCAAATTAAAATAGTGAGAGTCCTTTAATTTAA
AAGAAAAGTTGTTAAACAAAGGAACCACATAAGACCAGTACCACTGATGTCCAATAATTT
TAAAAGAAAAAGAAGGGAGTTTAATATCCTCCATCAAGTACAAAACCTTCATAGAGGGTA
AAACAAGTATAACTAAAAGAAAAGCAGGCACCATAGACCAAACAGTCTCAATAAAAGTCC
CCTCAGACAAATGCTTATAAAACCTCCCCCTAAATAGTAAGTACACCATCACATAAGAAA
TAAGAACCAAAACTCTTGCCATAATTACTATAACATAATCATGTAAGCTACTCAACTCCC
CTATAGGAATAGAGCTTCTATCTTGAAAACCTAAAGCTAACCATCTTGGCATTTATTACA
TAGAAACCACCCCTCTAATTAACTTACAAGACTCCATATTAGTGTGACCAGGAAAGGGGG
TATCTATAAAAAGCTCCGATCTAGCGGAATTAGCAACATAAAACCTAGAACAACGGGTAG
AAACTAAAGAATCCCAAACAATATAACAAAGAAAAACAATACTAAATATAGTAATAACCC
TGCCAAGTCTAGAAATAAAATTTCAATAAGTAAATCCATCCGGATAATCACAATACCGAC
GAGGCATACCATTAAGACCAAGGAAATGTTGGGGGAAAAAGGTAAGATTAACACCTAAAA
ACATAACTCAAAACTGACCTTTTAAAAGATAAGGATTCATCAACATACCATAAGAAAAGG
GGAATCAATGAGTAATACCAGCCATAATAGCAAAAACAGCCCCCATAGAAAGCACATAAT
GGAAATGAGCTACAACAT
>DVQH01122838.1 TPA_asm: Papilio phestus NODE_122861_length_602_cov_177.879342_SRR5879277, whole genome shotgun sequence
ATAATAGCAAAAACAGCCCCCATAGAAAGCACATAATGGAAATGAGCTACAACATAATAA
GTATCATGAAGACTAACATCAAGAGAAGAGTTAGACAAAATAACACCAGTCAACCCTCCC
ACAGTAAAAAGAAAAACAAACCCCAAGGACCAGTAAAAAGAAGGACTAAAATCAAGCTTA
CCTCCAAGCATAGTAGCCAATCAACTAAAAACCTTAACCCCCGTAGGAACAGCAATAATT
ATAGTAGCAGCAGTAAAGTAAGCTCGAGTGTCAACATCTAAACCAACTGTGAATATATGA
TGGGCCCAAACAATAAAGCCAAGAACACCAATAGAAATTATAGCATAAATTATACCTAAA
GAGCCAAAAGGTTCAACCTTATTTCTATAAAACCTAACTGTATGGGAAATAATCCCAAAA
CCAGGAAGAATAAGAATATAAACTTCAGGATGACCAAAAAACCAAAACAAATGCTGATAA
AGAATAGGATCCCCTCCTCCCACAGGATCAAAAAAAGTAGAATTAAAATTTCGATCTGTT
AAAAGCATAGTCAAAGCAGCAGCAAGAACAGGAAGAGAAAAAGCCAAGAGAAAAGAAGTA
AT
>DVQH01136256.1 TPA_asm: Papilio phestus NODE_136282_length_403_cov_114.945402_SRR5879277, whole genome shotgun sequence
AGTTTTTTATTATTTCTAGGATAGGGTCTTTTGTTATGATTGAATATTTTTTCATTTATT
GTAAAATAACCTTAAAATTCTAAATTTTATGCATTATTCTGCTTTTACAATTATATTTTA
TGGATGGAGAAGTTTCTTTTGCATGGAGACGTTATGAGCCAACCTTTAATATAGCATAAG
GTAAATGCGAAGAGTTTAAGCCTCTTAGATTTTTATTAAAATTTCACGATGATTTATATC
AACCAATCATAAGGATATTGCTACTTTGTACTTTATCTTTGGTGTTTTTTCTGGTATTTT
GGGCACTAGTTTTAGAAGTATCATTCGATTAGAGTTATCCCAACCTGGGGATTTTCTTAT
GGATTTTGACTATTATAATTCTGTGGTTACTGCTCATGCTTTT
>DVQH01166233.1 TPA_asm: Papilio phestus NODE_166280_length_205_cov_284.046667_SRR5879277, whole genome shotgun sequence
TTCAGCGGGTAATCTCGCTTGATCTGAGGTCGACACGGTACAAAAGCAAGTTTAATCGTG
AATCGTCACCAGCCTCTCGCCACTACACGCGAGGTTTCGTTCGAGATGTGGTACTCGAGC
ACCTGGCAGGGTGTGCCAACGATGCCCTCAAACGCACCAACACCGGGAAACCCAGTGCGC
GCACGGCAGGCAGTGGTGTGCATCC
>DVQJ01145835.1 TPA_asm: Papilio bianor isolate TM66B3WUVR NODE_145865_length_651_cov_1.132404_SRR4272564, whole genome shotgun sequence
ATGAGTAGATCGGTAAGCACCTGCCCCGTCTTGAAACACGGACCAAGGAGCCTAGCGTGT
ACGCAAGTCTATCAGACTTTACAAAGCTAGGTTGGCGTAACGAAAGCAATTAGTATGTAT
ACATACAGTTTACATACTGCTACGAAGCTGTGAACAATTTTGTTCATAGTTGCAGTAGCA
ATACGATTTTTTTAAGTCGTATTAGAGCGTACACGATAGTACCCGAAAGATGGTGAATTA
TGCTTGTGCAAGGTGAAGCCAAAGGAAACTTTGGTGGAAGCCTGTCGCAGTTTTGACGTG
CAAATCGATTGTCAGACATGAGTATAGCGGCGAAAGACTAATCGAACCATCTAGTAGCTG
GTTTCCTCTGAAATTTCCCGCAGGATAGCAAGCGCATTTAAAAATCATTTAAACCTGTTA
CAGTCTCAATAGAAGGTAACGGGGCGTTAATTGACCTTGTCCTTTTCCTAAACTTGGTCA
ATGGGTTATTTGTTTACAATTAGCTCGCTACATGCTAATGGCATGTAGAAAACGATAATG
ATCCGCGCTTAGTGGGCCATTTTTGGTAAGCAGCACTGGCGATGTGGGATGAACCGTACA
CAGAGCTAAAGTGCCTAAGGTTTATACGCTAATCGGATCCCATTAAAGATG
>DVQJ01357711.1 TPA_asm: Papilio bianor isolate TM66B3WUVR NODE_357870_length_250_cov_1.710983_SRR4272564, whole genome shotgun sequence
GCAACAAGTGCTTTTGTTTCCTGCTCCGAAAGGAGTCGGGTAAACTTTGAATTTCCTTCA
CCTCTGGGATTGAGCTTTGTAATCTTAGTTCATGAACGAGGAATTCCTTGTAAATGTGAG
TCATTAGCTTGCGTTGAATGCGTCCCTGCCCCTTGTACACACCGCCCGTCGCTACTACCG
ATGAAGTGCTTAGCAAGAACAATGGACGGCTGGATGCAGGCCCGCGCTTCGGCGTGTGGA
AGCATCAAGG
>DVRO01100524.1 TPA_asm: Junonia grisea NODE_100677_length_432_cov_1.045070_SRR10765836, whole genome shotgun sequence
TTATAACATAGGTAGTTAAAGACCACGAAACTGCAAAAACCACCTTCTTTTTTTAAGTCG
GTTAAAACTTGACGAATTTGTTCGATGGTGATAATCTCATAAACCATTCTGATTTGGATT
CTTTTCGCGATAGATATGTTGAATTGTTCATAGCGGAAGGAAGTAGGCTACAAAACATAC
ATATAGTTAAGCAGTAACCATAAAAGACAACTGATTTGGCAAGCCAATATAATCTCATCG
TAAACTAAAATATAAACAGCTTCAAAAAGAAATATCTTTATTGGTGATCTTTATAGGATC
CTTCTATTTAACTTCCCTGGAAAATACCTGTGCAATCTTCTATCAAATAGTTATTGAGAA
AATTGTAAACGTTTGTAAAAAGGGCACCCAGAAGTTTATATTTTAATTTTACCAGGATTT
GGTATAATTCCC
>DVSP01024497.1 TPA_asm: Junonia pacoma NODE_24656_length_1022_cov_1.337566_SRR10765804, whole genome shotgun sequence
ATCCGGTAAAGCGAATGATTAGAGGCATTGGGGCCGAAACGACCTCAACCTATTCTCAAA
CTTTAAATGGGTGAGAAGATTAAAATAAAATTAACGAGAGAACTGGATACAAATTATGGA
AAAAAAATCTGTATTAATTTTTAATGAATAATAAACACGTCACATTGTCTATTTACTGAA
GATAACAAATATATTTGAATAATTTACAGCATGGAGTTTCTATTAAACTGTATGTTCTAA
ATAAAATACCTCATTGTAAGAGGATTCAGAATAATTTACATATTGTATAACTTTTTAAGA
TACAGGTTTATTTAAAGAAGTGGAAAAAACCGACTGCGAAAATATTGTTCCTACGTAATA
TATCATAATATAGGTACACTTTTTGACAATATGTGTTAAATAGTAAGTAATACAAACTTT
TTATGATCTTTCATTTTATCCCCAGACTGCAACATACCCTCGTACACATAACCCTTCTAC
TTATCTAAGTATACTAAAAATATACACTTTTAGAGATTTTTTTTGTAAATAGCTTAAAAA
AGACCTTATATAAATACTACCTCTCTGTGGATAATGAGATTGAGTCCAGCGCAACGTAAC
TGCATAATTTAACATAACTGCATAATCTTTTCAGGTAATTGGTAATCTATTGCTGTAGAC
TAGAGTCTAGAGTCCGGAAATTAATATCATGCGAATAATGTTAAGATTATCGAGGTAATT
GAAAAATTATTTAACCTAACGATATATTATTATGCTATGTAGGTATTAAGTATCTACAAA
AAACATTCGGCATTAGTATAGGGGGAAATAGGGTATATTCATACAAGGGTACATAACTAC
ATACACTAGAGATATTTTTTTATAGGTAATGTATCAAGTATACAGGGTGTCCCAGAAAGT
GTGGATCAAATCGAACAGGGGTGAAGGGGAGATCATTTGCCATTGTCTGACCCCAAAAGT
TGTAATCCGATTTTTTGTAGTTTAAAAGTTATATCGATTTTAGTATTTTTTCAAAATCTT
GC
>DVTD01116866.1 TPA_asm: Junonia stemosa NODE_116957_length_720_cov_1.970451_SRR10765786, whole genome shotgun sequence
CTGTTGTTGCTCAAGCGATCACATGATTTGATTTCTCTACGCCTTCAATCGATGCACGAA
TGCACCATTCTGGCCTATTCAAGACCGATCGACTCGATGCCTAATTAGACTCCTTGGTCC
GTGTTTCAAGACGGGTCGTTCGGAAAGCCGACCTACTCACTGCCAATAACTTGCAAATCA
GCTTACATAAACATCCAATCGCTTCACACTAGAACGCATTAAGCCAAGTCAACCCCCGAT
TAGATGGATGCTATACAAGCACCAGGAGTTGCCCCACTGGTAGCTTGCAAGTCCAAATTC
AAAAATGCTGAGCTTAGACCCAATAGTCCACTGTGTAGACATTTATGCAACCAACTGCGT
TTTATTGCACGCCAAGAAGGCGATTTTCATTTTGCCAGTCAGTATTTGGATATAGTTCAC
TTGCCCGAGCCCAGCAGCATCAAATACGCCGAAACGCACAACACTACTACTAACCCGAAC
AAACAAGTGCGTCGCCAGAAAAGCCAATTGCTCGACTAAACTAGCATATGCCCATTTCCA
ATCGTCTAACTGGTTGCAGTGTACGCTTACAAAGTTTGGCTAGGCACAACAATACGCCTG
CGAGTTTGGGCTCACAAACTGAAGTTGGCCCCAACTAAACAACGAAACGACTTCGTGGCT
CCGATTCGTTTGCCAATTAACGGTTTCACGCCCTGTTAACTCTCTCTGCAAAGTTCTATT
>DVTD01216763.1 TPA_asm: Junonia stemosa NODE_216910_length_514_cov_1.816934_SRR10765786, whole genome shotgun sequence
ATTAGAACTCTGGAATGATTGACAGATTGATAGCTCTTTCTTGATTCAGAGGATGGTGGT
GCATGGCCGTTCTTGATTCGTATTCCGAAACGTCTGCTTAATTGCGATAACGAGTGAGAC
CTCACCCAACTAACTAGTCGTTTGGTGCGCTGTGGAACGCAAAAGTTTCGTTCAGGTTAA
GGCTGCGGTCGGTGGGCAACCATTTGGCTGTAGCTACCTGGATGGGATGTTC
>DVTD01590968.1 TPA_asm: Junonia stemosa NODE_591399_length_246_cov_1.420118_SRR10765786, whole genome shotgun sequence
CTTTCGACTACGGTTTCTCTCGGCTTGTTAACTGGGGCCACGTTTCCGCCGATTGCAGCT
AAATATTGCTACCCAACTACAACCAAACGACTGTTCTCCCCAGACAAACCTCGAACAAGC
TTTTTGCACACGCCATTGTAGCACGCGTGCGGCCTAGAATATCTAAGGGCATCACAGACC
TGTTATTGCCTCGTTTCTTACGGCTAAAACACCGTTTATCCCTCTAAGAAGTCCGCTGGC
GAGCAG
>DVTI01280383.1 TPA_asm: Junonia zonalis zonalis NODE_280518_length_292_cov_1.376744_SRR10765781, whole genome shotgun sequence
GTATGCAGGGTCAACACAATGCCCGGTAAGGTGCTCATGTGTACCCGAGTAGTGTATTCG
GTCATTGAATGCCGTTTCTGTACCCAGTGCAGGAACGATTCATGGTTATGCTACTCTTTG
GTGGTGCGCTAGTACATCTTGCCGGGTCAATTGGACTGTTGATGTGATTCGGAGGCAAGT
AGATCGGTACTCTATCCGACCCGTCTTGAAACACGGACCAAGGAGTCTAACATGTATGCA
AGCCGAACAGTCTTGAATAGGCTCGGGAGGCGAATTGAAAGAAATATATGGG
>DVUF01039277.1 TPA_asm: Junonia evarete swifti NODE_39977_length_561_cov_3.080579_SRR10765750, whole genome shotgun sequence
TGCCTCTAATCATTCGCTTTACCGGATGAAACTAATTCATCGTCGAATGCCTGCTATCCT
GAGGGAAACTTCAGAGGGAACCAGCTACTAGATGGTTCGATTAGTCTTTCGCCCCTATAC
CCAAGTCTGACGATCGATTTGCACGTCAGAATCGCTACAGACCTCCACCAGAGTTTCCTC
TGGCTTCGTCTTGCTCAGGCATAGTTCACCATCTTTCGGGTACCAACGTGTACGCTAAAA
CTCCGCTGATTTGTCAATGTTAAGCAATCTCAGCGGGCTGTTACTGCGCTCGGCTATAAC
CGCAGACACGAGATCCGGGTTATTTCAAAGCCAAGATCGTAACTTGAACAATTTTACTTT
CATTTCGCCTCTCTGGCCTATTCAAGACCGAATGACTTGCGCACATGTTAGACTCCTTGG
TCCGTGTTTCAAGACGGGTCAGGTGGATACCGACCTACTAGCCATCGATCGTTAACAGTC
TACGACCATTACGGAAATAAATGAATTAATAAGCGGACTTCGGATGGATAGCTTTTTGAC
CGATAAGATCAAAAAACAATA
>DVUF01117643.1 TPA_asm: Junonia evarete swifti NODE_119703_length_359_cov_1.957447_SRR10765750, whole genome shotgun sequence
GCTGAAACTTAAAGGAATTGACGGAAGGGCACCACCAGGAGTGGAGCCTGCGGCTTAATT
TGACTCAACACGGGAAAACTTACCTGGCCCGGACACTAAAAGGATTGACAGATTGAGAGC
TCTTTCTTGATTTAGTGGGTGGTGGTGCATGGCCGTTCTTAGTTGGTGGAGCGATTTGTC
TGGTTAATTCCGATAACGAACGAGACTCTAGCCTACTAAATAGACTCCGACGCGCCTCGG
CTCGTCTCGGAGAGCTTCTTAGAGGGACAGGCGGCGTTGCAGCCGCATGAGAAAGAGCAA
TAACAGGTCTGTGATGCCCTTAGATGTCCTGGGCCGCACGCGCGCTACACTGAAGAGAG
>DVUF01182661.1 TPA_asm: Junonia evarete swifti NODE_185619_length_301_cov_1.834821_SRR10765750, whole genome shotgun sequence
AATAAGATAAACCATAATTTCAAAATAAAGTTATTTTATTAACCAAAGAAAAGTCTGTAT
AAAAAAGAAAATATTAAAAAGTAAAAAGTAAATTTAATTCCTTTACTTAATAATACAACG
TAAAAAGGGCGAGGCGGCACTCTGCAAAAAAAACACAAGTAATATACTCAAATGAGATGG
TCTAATGTTCCTTTATTTGTGTGGTCTGTTTTGATTACTTCTTTTCTCTTGGCTTTTTCT
CTTCCTGTTCTTGCTGCTGCTTTGACTATGCTTTTAACAGATCGAAATTTTAATTCTACT
T
>DVZA010747481.1 TPA_asm: Emesis liodes NODE_747531_length_340_cov_1.060837_SRR10158603, whole genome shotgun sequence
TTTGTTATTTTTTCTCTTCATTTAGCTGGTATTTCTTCTATTTTAGGTCCCGGGTTCGAT
ACCAGGACAAGTCAATTTAAAAAACGTGTTTTTTTTTGTTTTCTAATAAAAACGTTTGCC
GGGATCCAGGACCTATCACATTGTGCGAATTCTCTGCTAATCGTGTGTGTACTGGTTGTA
CCTCTGCAGCAATAAGTAATGCGGTGATACCAAGACCCGGGAGAGACTTTGCAGAACTCT
ACCACCTTGTTAGTAGTCAAGATGTTAGTGAGTCGTATTAACCGTCTCGCCTTTTACGAG
ATGCCGGAGAAATCAGTTGAGCTATTCTTTGAAAGGGGGC
>DVZH011107148.1 TPA_asm: Emesis eurydice NODE_1107248_length_239_cov_0.895062_SRR10158593, whole genome shotgun sequence
TTCCCACTGGTGTAAAAGTTTTTAGGTGGTTGGCTACTATGTTGGGTGGTAAACTTGATT
TTAGTCCTTCTTTTTTGTGGTCTATAGGGTTTGTTTTTCTCTTTACTGTTGGTGGTTTAA
CTGGGGTTATTTTGTCAAACTCTTCTTTAGATGTTAGTTTACATGACACGTACTATGTTG
TTGCTCATTTTCATTATGTTCTTTCTATAGGAGCTGTATTTGCTATTTTTGCAGGATTT
>DWDG010046882.1 TPA_asm: Emesis condigna NODE_46891_length_1211_cov_2.869489_SRR10158597, whole genome shotgun sequence
ATCTTCATAAAATAGAAGGTCTATAATTAATTTGAGTTCCATGAAGAGTTGCTAATCAAC
TAAAAATTTTAATTCCCGTAGGGACAGCAATAATTATTGTTGCTAAAGTAAAATAAGCAC
GTGTATCGATATCTATTCCTACTGTGAATATATGATGAGCTCAAACAATAAATCCAAGCA
CAGCAATAGACACTATAGCATAAATCATCCCTAAAGAGCCAAAAGGCTCAACTTTATTAC
TATAAAACCTCACAGTATGGGAAATAATACCAAATCCTGGCAAAATCAAGATATAAACCT
CAGGGTGACCAAAAAACCAAAACAAATGTTGATACAAAATAGGGTCACCTCCTCCCACAG
GATCAAAAAAAGTAGAATTAAAATTACGATCGGTCAACAATATAGTCAAAGCTGCCGCCA
AGACTGGAAGAGAAAAGGCTAACAAAAAGGAAGTAATAAAAACAGATCAAACAAACAAAG
GAACACTAGATCACCCTATACCTTCAACCTTTATGTTAATAATAGTAACGTTGAAAATAT
TCAAAACAGAACTTTCGCCGGTCTAAATTCACTACAAATACTTCATTTAGGAAATAATAA
ATTGAAAGAAATAAAAGGATATGAGTTTCATCAATTGAGTAATTTAAAAGAACTATTTTT
ACAAAACAATTTAATCAGCCATATCGCAAACATATCATTCCTGTCACTTAAATCTTTACA
AGTATTAAGATTAGATGGCAATAGATTAGTTGATTTTGGCGTTTGGAGTTTTAACAATAA
TCAAAATCTAAAAGCATTATCACTTGGTAACAATTTATGGTCATGCAAATGTCGTTACCT
GCAAGAAATGACTGCTTATTTGGCGGAAAATGCACAAAAAATCATTGATATAACCGATGT
ATGGTGTTGGAATGGTGATGCGAAACCGCCGCAGAAAAAAGAGCTCAATTTAAATGGCAC
CGCCTGCAGCGATTATTACGCCGATAATTCAGTCATCGGAAACATGTTAGTGTCCAACTA
TGTTCCCATGATGGTCTCGACTCTTACAGGCTTCATGTTATTTTTATTCGCCTTAGTGGT
CTTATTTCTCTTTCGAGATTCACTAAGAGTTTGGCTGTATACAAACTGTGGCATACGCGT
TTTTACCTTTGCTGGTAATTTTGAAGAAAATGAAAAGATATACGATGCTTATGTTTGCTA
TAGTCCGAAAG
>DWHL01116865.1 TPA_asm: Hypermnestra helios helios isolate Hyp.01-01a NODE_116929_length_378_cov_2.485050_SRR8954546, whole genome shotgun sequence
GGTTTGGATACAGTGACAGTGGCAGTGGAAAAAGCTACCATTTGTCGATCCGTTAATGAT
CCTTCCGCAGGTTCACCTACGGAAACCTTGTTACGACTTTTACTTTCTCTAGATGGTCAG
GTTTGAACATCTTCCCAGCACAGCGATGCGACCACGAGAGCCGCTTCACCGACCAGTCCG
AAGGTCTCACCAAATCATCCAATCGATAGTAGCGACGGGCGGTGTGTACAAAGGGCAGGG
ACGTAATCAATGCAAGCTGATGACTTGCACTTACTGGGAATTCCTCGTTCATGGAGAATA
ATTACAAGCTCCAATCCCAAGCACGAAAAGGGTTCACTCGGTTTCCCGCTCCTCTCGGAG
TAGGATGCACATACACGC
>DWHL01476924.1 TPA_asm: Hypermnestra helios helios isolate Hyp.01-01a NODE_478256_length_236_cov_2.345912_SRR8954546, whole genome shotgun sequence
CGTGCAAATCGATCGTCAGACCTGGGTATAGGGGCGAAAGACTAATCGAACCATCTAGTT
GCTGGTTCCCCCTGAAGTTTCCCTCAGGATAGCAGGCGCTCGATTGAACACAGTTTCATC
CGGTAAAGCTAATGATTAGAGGTCTTGGGGCCTAATCGGCCTCAACCTATTCTCAAACTT
TAAATGGGTGAGATGCATGACTTGCTTGATTGAAGCCATGCAATTGAATGTATGAG
>DWHN01081668.1 TPA_asm: Meandrusa sciron aribbas isolate 1896 NODE_81707_length_1562_cov_3.235690_SRR8954541, whole genome shotgun sequence
GAGTTTATACCGAACCTAATTACTGGGTCTTTTAATATCATGTTGTGTTTTTTCATTTGA
TTGTAAGTTTTCCTTAAAATTCTAAATTTTATGCAATATTCTGCTTTTACAATTTTTGGA
TGGTAAATAACTTCTTTTGCACTGAGGTTTTCTGTGCCAACCTTTAATTTAGCATAAGAA
ATGCGAAGAGTTTAAGCCTCTTAGATTTTAATTAAAATTATACGATGAATAATATCTACT
AACCATAAAGATATTGCTACTTTATATTTTATTTTTGGTGTTTGATCGGGCATGTTAGGT
ACAAGTTTTAGAAGGCTTATTCGTTTTGAGTTGTCTCAGCCTGGGGATTTTATAATAGAT
TTTGATTACTATAATTCTGTTGTTACGGCTCATGCTTTTATTATGATTTTTTTTATAGTT
ATACCTATTATGATAGGGGGGTTTGGTAATTTATTGGTTCCTGTAATGATCGGGGCCACA
GATATAGCCTACCCCCGTTTAAATAATATGAGATTTTGGTTATTGCCTCCCTCTCTTTCT
CTTTTGATTAGATCAGCTGTGGTTGGATCAGGGGTTGGTACTGGGTGAACTGTTTACCCC
CCTTTGTCTAATGGAATCTTCCATAGAGGTCCTGCCGTAGACTTTGGTATTTTAAGTCTT
CATATTGCCGGTGTCTCTTCAATTTTAGGGGCTATTAATTTTATTGTGACTATTTTTAAT
ATAAAAATTGTTGGTATACTGTGGTCTAATGTGCCTCTATTTGTTTGGTCTGTACTGATT
ACCTCTTTTCTGTTAGCCTTTTCTCTTCCTGTTTTGGCTGCGGCTTTAACTATGCTTTTA
ACAGACCGTAACTTTAACACTACTTTTTTTGACCCAATTGGTGGTGGTGACCCTATCCTG
TATCAACATCTTTTTTGATTTTTTGGTCATCCTGAGGTTTATATTCTTATTTTGCCTGGT
TTTGGTATTATCTCTCATACTGTAAGGTTTTACAGTAATAAGACGGAGCCTTTTGGTAGT
CTTGGTATAATTTATGCTATAATTTCTATCGGCGTTCTTGGTTTTATTGTATGGGCTCAT
CATATGTTTACTGTTGGCCTGGATGTAGATACCCGTGCTTATTTTACTGCTGCTACTATA
ATTATTGCTGTTCCCACTGGAGTTAAAGTTTTCAGTTGATTAGCTACTATACTAGGGGGA
AAACTTGAGTTTAGCCCATCTTTTTATTGATCCTTGGGCTTTGTGTTTTTGTTTACTGTT
GGGGGGCTTACTGGGGTTATTCTTTCTAATTCTTCTTTAGATGTTAGGCTTCATGATACC
TATTATGTGGTGGCTCACTTTCATTATGTTCTTTCTATGGGGGCTGTGTTTGCAATCATG
GCCGGGATTACTCACTGGTTTCCTTTTGCTTATGGTATAACTATGAATCCTTATCTTTTA
AAAGGTCAATTTTGAGCTATATTCCTCGGAGTTAATTTAACGTTTTTTCCTCAGCATTTC
TTGGGATTAAATGGTATGCCACGTCGTTATACTGATTATCCTGATGCTTTTACTTATTGA
AA
>DWHN01120485.1 TPA_asm: Meandrusa sciron aribbas isolate 1896 NODE_120546_length_1040_cov_3.354102_SRR8954541, whole genome shotgun sequence
AAATAAAGCCGAATCCTATAAGAAGATGTTACAAAATTAGTATAAAACAACCCTTTAGCC
CCAAAAAACTCCCCCCAAGAGTGCTCCCCTTTGTAAAACATACGCACCATTTTCTTAGAG
ACAAAAAAAGAAGAGATAATAGAAAGAAAAATAATTCTCATTAAAGAATTAACCAATAGA
TAGTACTGTGGAGAAGACTTAAAAAATAAAAAACCTAAGACAATAATTAATAAACCTATA
GAAAAATCCAAAAAAGAAAAAACAACAGGAGGCAAAAAATTAAAAAAAAAGAAATTCCCA
AGAAATACACAAGGTAGGTATAAAAACAAAATAGATAAGAAAAAGTAAGAGTTCTCTAAA
TAACTAGTACTAATAAAAAAAGATGGGAATCTCATAAACCCTATGTAAATAAGCCGGAAC
CTGTAAGCCACGGTAAAACAGCAACCCAGCATAAAAACAAAAGAAAAAAGAGAAAACGAA
GAAAATGTAAGATCCCCAATAATACTATCTTTAGAATAAAACCCAAGAGAAAATGGAAAG
CCCATCAAACTTAAACATCTTAAAGAGAAAATAAGTTTAGAAGAGAAAGAAAACCCAAAA
CTTCCAAAATCACGAGAATCCTGGTCACCAGAAATATAGTGTATCAGATTACCAGTCGAT
AAAAACAAAGAACTTTTAAAGAAAGCATGGAATAGTATATGAAGAAAACCCAACAGTCAA
TAACCACAAGAAATAGAAAAAATTATAAAACCAAGTTGTCTCAAAGTTGATATAGCTACA
ACCTTTTTAAAATCTAATTCATAAACAGCGCACAGCCCAGCAATAACCGTAGTTAATAAA
GAAATAGGTAAAAGGTAGCAAAAAACAGAAGATAATAAATAATTAAAACGAATAAGCAAA
TAAATACCAGCAGTAACCAAAGTAGAGGAGTGCACTAAGGAGGAAACAGGGGTAGGAGCG
GCTATTGCTGCTGGCAATCAAGAGGAGAAAGGCATTTGGGCTCTTTTAGTGATAGCCCCC
AAAAAAGAGACTACACAAAA
>DWHX01006418.1 TPA_asm: Atrophaneura dixoni isolate 2008 NODE_6428_length_13988_cov_8.793329_SRR8954516, whole genome shotgun sequence
GAGTTATTGCTATTAAGGGGGCTAGAGTGAATCTTCATTTTGTTTTTTCTTCTTTTATGA
GTGTTGCTTTATACTACTTTGATTATAATATATATATTATTTATTATTTATTAATAAATT
ATTTAAGACACTCCTTTAAGGAATAACAGGATTAGAAGTCCTTTTTATTGTCCTTGAGGT
TTTACCTTTAAATTCAAAGTTTAACGTGCTTTACACTTTACCTCATTTTATACAATAGGC
ATGTTTTATTTTACCCTATCAAGGTAAACCCTTTTAGGTTTTGCCTAAAACTATTAAGGG
GGCTAGAGTTATTGCTATTAAGGGGGCTAGAGTGAATCTTCATTTTGTTTTTTCTTCTTT
TATGAGTGTTGCTTTTATGGTGGGGGTTATAATAGATGAGGATAATGCAAATGAGTATGA
GTAAATGAAGAGGAAGGCTATGATTATTATTACTATTAAAGTGGTTTCTCTTAAGTGGGA
TGATTTTAGGATTACTATTATGGCCATAATTTTTGCTGAAAATATTATTATTGGGGGTAG
TCCTCTTATGTTTGATATTGTAGTAAATGCTTCTCATAGGTTTATTTCTTTTTTTATGTT
TTTTATCTTTATGGATTTTACGAATGCGAAGGTTATAAATAGTGCCGATGAGTAGATTAT
TAGGAACATTCATGATGAGAGTATGCTGCATACTGTTATTATTATTAGTCATCCGTTATT
ATTTAGGGAGGAAAGAACTAGGAGTGATTTTATTGAGATGTTGCTTTTTAGTGATATTAG
GGGCGAAACTATTCTTAGTAGGGCTAGTACCGTGCATATTTCTAATGGTAGGATGAAACA
TATCAGGGAGATAGGGATAATTTTTTGTCATGTTATGATTACTAATATTGTTTTTATTTT
TATCTTTATGAATGAGAAGATTTTTAAATACCATATGTGAAGGGGTCATGCTCCTATTTT
TATTAGTAGTGCTATGGAGCATGAGAATTGAGCCCATGGGGTTGTTTCTCATGAAATTAG
TGATGCCATTATTACGATTGATCTGATTAGTTGAACTATTAGGTAAAGGAATGTGGGTGC
TTCTTTAGAGTTTTTTATTTTTCCTGTTTTTGAGATTAGGTAACATATTCTGGCGGAGTT
GATTTCTAGTAGAACTCAGACTATTAACCAGGATGAGCATGAGACTGCTACTACAGTTGA
TAATATTAAGGTAGTTAGGTATATTCCCTTTATTTCTTCAACCTCGAAAAAGTTGTGTTC
ATTTAAACTATAAGGGTAATTTACACTATTGTTAGTAGTAAAAAGTATATGGCTGTGAAG
GATGCTCCGATTGTTAAGTAGGGCGGTTCTACTGGGTTTGCTCCGATTCATGTTAGAACT
AGTACTGTTATTACGAATACCCAGAATGTGGTTTTTTTTAGAGGAGAGAATTTTTTATTT
AGCTTTTGTGAGGATAAGGATATTACTATTAAACCTAGGATTGATCCTGCTATTGCTAAT
ACTCCCCCTAGTTTTGATGGGATTGAACGTAAGATTGCATAGGCGAATAAGAAGTACCAT
TCTGGTTGGATGTGGGGAGGGGTTGTAGTGATTCTTGCAAGATTGAAGTTTTCTACGTCT
CCTAATATGTTTGGGTTTATAGCCAGTAATGTAATCATAGCACATGAGATTAGGATAGCG
GGGGTTAAGTCTTTTACTATGAAGTAAGGGAAAAATTTTATTTTGTCTAGGTCTGGGTAT
GTCCCCACTGGATTGGATGATCCTGGCTTATGGAGTAGGATTAGATGGACTATTGCTAAG
GCGGCAATGACTAGGGGGATTAAGAAGTGTAATGATAGGAAGCGATTCAATGTGGGTTGG
GATACTGAAAAATTTCCTCATAATCATTCTGTGGTTTGTTTTCCTACGTAGGGGATTGCT
GAGATTATGCTAGTGATTACTGTGGCTCCTCAGAATGATATTTGCCCTCAAGGTAATACG
TATCCTATAAAGGCTGCTCCTATGGATGCTAGAAGGATCACTACCCCTGAAGCCCATACT
ATTGGGATTTTTGAGGGTGAGTTAAAGTAGATTCCTCGGCTGATATGGATGTATATTAGT
ATGAAAAATAGTGATGCTCCATTTATATGTAAGTATCGTATTACCCACCCTGAGTCAATG
TCTCGCATGATGTGGATTACTGAGTCGAATGCTATTGAGGTGTGACATACGTAGTTTATA
GACAATACTAGTCCTGTCACGATCTGAAGTACTAGGGTTATTCCTAGGAGGAAGCCTATG
TTTCATAGGAACCTAATTGAGTAAGGTGTGGGTAGTGAGATTAGGGAGTTTTTTATTATT
TCTAGGATAGGGTCTTTTGTTATGATTGAATATTTTTTCATTTATTGTAAAATAACCTTA
AAATTCTAAATTTTATGCATTATTCTGCTTTTACAATTATATTTTATGGATGGAGAAGTT
TCTTTTGCATGGAGACGTTATGAGCCAACCTTTAATATAGCATAAGGTAAATGCGAAGAG
TTTAAGCCTCTTAGATTTTTATTAAAATTTCACGATGATTTATATCAACCAATCATAAGG
ATATTGCTACTTTGTACTTTATCTTTGGTGTTTTTTCTGGTATTTTGGGCACTAGTTTTA
GAAGTATCATTCGATTAGAGTTATCCCAACCTGGGGATTTTCTTATGGATTTTGACTATT
ATAATTCTGTGGTTACTGCTCATGCTTTTATTATGATTTTTTTTATAGTTATACCTATTA
TGATAGGGGGCTTTGGTAATCTTTTGGTTCCTGTGATAATCGGGGCTACGGATATAGCTT
ATCCTCGTTTAAATAATATGAGTTTTTGACTTTTACCCCCTTCTTTGTCTTTGTTGTTGA
GCTCTGCCGTGGTGGGTTCTGGGGTAGGTACTGGTTGAACTGTTTACCCCCCTCTTTCTG
ATGGTGTTTTTCACTCTGGTCCTGCTGTTGATTTTGGTATTCTTAGTCTTCATATCGCAG
GTGTTTCTTCTATTCTAGGGGCTATTAACTTTATTGTTACTATTTTTAATATGAAGTCTT
TAGGGATGAGATGGTCTAATGTTCCTTTATTTGTGTGGTCTGTTTTGATTACTTCTTTTC
TCTTGGCTTTTTCTCTTCCTGTTCTTGCTGCTGCTTTGACTATGCTTTTAACAGATCGAA
ATTTTAATTCTACTTTTTTTGATCCTGTGGGAGGAGGGGATCCTATTCTTTATCAGCATT
TGTTTTGGTTTTTTGGTCATCCTGAAGTTTATATTCTTATTCTTCCTGGTTTTGGGATTA
TTTCCCATACAGTTAGGTTTTATAGAAATAAGGTTGAACCTTTTGGCTCTTTAGGTATAA
TTTATGCTATAATTTCTATTGGTGTTCTTGGCTTTATTGTTTGGGCCCATCATATATTCA
CAGTTGGTTTAGATGTTGACACTCGAGCTTACTTTACTGCTGCTACTATAATTATTGCTG
TTCCTACGGGGGTTAAGGTTTTTAGTTGATTGGCTACTATGCTTGGAGGTAAGCTTGATT
TTAGTCCTTCTTTTTACTGGTCCTTGGGGTTTGTTTTTCTTTTTACTGTGGGAGGGTTGA
CTGGTGTTATTTTGTCTAACTCTTCTCTTGATGTTAGTCTTCATGATACTTATTATGTTG
TAGCTCATTTCCATTATGTGCTTTCTATGGGGGCTGTTTTTGCTATTATGGCTGGTATTA
CTCATTGATTCCCCTTTTCTTATGGTATGTTGATGAATCCTTATCTTTTAAAAGGTCAGT
TTTGAGTTATGTTTTTAGGTGTTAATCTTACCTTTTTCCCCCAACATTTCCTTGGTCTTA
ATGGTATGCCTCGTCGGTATTGTGATTATCCGGATGGATTTACTTATTGAAATTTTATTT
CTAGACTTGGCAGGGTTATTACTATATTTAGTATTGTTTTTCTTTGTTATATTGTTTGGG
ATTCTTTAGTTTCTACCCGTTGTTCTAGGTTTTATGTTGCTAATTCCGCTAGATCGGAGC
TTTTTATAGATACCCCCTTTCCTGGTCACACTAATATGGAGTCTTGTAAGTTAATTAGAG
GGGTGGTTTCTATGTAATAAATGCCAAGATGGTTAGCTTTAGGTTTTCAAGATAGAAGCT
CTATTCCTATAGGGGAGTTGAGTAGCTTACATGATTATGTTATAGTAATTATGGCAAGAG
TTTTGGTTCTTATTTCTTATGTGATGGTGTACTTACTATTTAGGGGGAGGTTTTATAAGC
ATTTGTCTGAGGGGACTTTTATTGAGACTGTTTGGTCTATGGTGCCTGCTTTTCTTTTAG
TTATACTTGTTTTACCCTCTATGAAGGTTTTGTACTTGATGGAGGATATTAAACTCCCTT
CTTTTTCTTTTAAAATTATTGGACATCAGTGGTACTGGTCTTATGTGGTTCCTTTGTTTA
ACAACTTTTCTTTTAAATTAAAGGACTCTCACTATTTTAATTTGGAGTATGATTCTTTAC
TTGAGGACTTTTCCTTGGATTCTGATTACCCTCGTCTTTTGGGGTGTTCTAGAGATTTGT
GGTTTCCTGTAAATACTACTTCTCGTTTATTGGTCTCTTCAACAGATGTGATTCATTCTT
TTGCTGTGCCAGCCTTAGGTCTCAAGGTTGATGCTATGCCTGGTCGAATTAATCAGCTTT
ATGTAAATCCTTCTCGGGTTGGGGTTTTTTATGGTCAGTGTTCTGAGATTTGTGGTTCTA
ATCATTCTTTTATACCTATTAGGGTTAAGGTTGGTTGTGTTAGAGATTACGATAATCACA
CAAAATCTCTCTTGTTAGAATTGGTGGAGGATTCTTACAGCTTTAAGGTTTCTTTTTTAA
GCTTCAGTTATAGTAATATAGCTTTGTCAAGGCTAAGATCTTTGGCTTAATTTTACCACA
AATAATACCTATGCCTTGGTTAGGGGTTTTCTTTATAATCTTTTCTTGTTTAGTTAGACT
TACTTTTTTAGTGTCTCTTTTCTTGTCTCCTAAAATGGTTGTTTCTTGAAATACTTTAGT
TCAAGGTGTTAAGCTTCCTTGGTAATAAATGATAACTAATTTGTTTTCTATTTTTGATCC
TACTTTGAGAATTTTTTCTTTTGCTTGGGTGGTTGGATTCTTTGTTTTCTTTTTTGTTCC
TATTGGATTTTGGGTTTCTTACTCTTATATAAGGGGGTTTTATTCTTTGGTTTTTTCTTC
TGTTATTAAGGAGATCTCTTATGTTCTTAGTTCTCCTGTAAAAGGTGTTTTTAAGTTTAT
TGGGAGTATTTTTTTATTAATTGCTTTTTATAACTTTCTTGCTCTTTTTCCCCATGTTTT
TTCTGTTACTTCACACTTGTTAGTTACTTTGCCTTTTTCTTATTCTTTTTGGGTCGGTAT
TATTATTTTTAGGTGGGTTAAATCTATTAGTCATTTTTTAGCTCATTTGATTCCTGTGGG
AACTCCTTTAGGGTTAATAAGGTTTATAGTGGTTGTTGAGGTTCTTAGGAATTTGATTCG
TCCTTTAGCTCTAACCTTTCGTCTTACTGCAAACATAATGGCTGGTCATTTGTTGATGTC
TCTTATTGGGGGGGCTTTGATTGGTTTGTCTTTTTTCCCTTTTATTTCTGGTAGTTTGTT
TCAATCTTTGTTGGTTTTTATAGAGTTAGGGGTTTCTATTATTCAAGCTTATGTTTTTTC
TACCTTATTGTTACTTTATCTTTCTGAGAGTGAATCTCATTAGATTAAATGAAAAAATAT
AATCCTTTTCATCTTGTTGATTTGAGTCCTTGGCCTATTCTTACTTCTTTTTCTTTTTTA
AGTTTTGCTTTAGGGGTAATTATTATAGTTCGTTCTTTTAATGTTTATCCTTTTTTGTTT
TCTCTAGGCTTGCTTCTCTACTCTTCTTTTCTTTGGGGCCGTGATGTACATCGTGAGGGT
TGTTATGAGGGTTCTCACAACTTGGAAGCTACTGTTGGTTTTAAGGTTGGTATAATTATT
TTTATTCTCTCTGAGTGTTTTTTCTTTCTTGGAATGTTTTGAGGTTACCTTCATTTAGCT
GAGTCCCCTGCTTTGGAGCTAGGTTCTTTTTGGCCTCCTGCGGGTGTTTCTCCTTTTGAC
CCTAAGGGAATTCCTTTTCTTAATACTATCTTATTAGTTTCTTCCGGGGTTTCAGTGACT
TGGACTCATCATGCCATAGAGTGCGGTATGTTTAAAGCTAGGGTTGTGTCTTTGGTGGTA
ACTGTTTTTTTAGGTTTTACCTTTACTTTGTTTCAGCTTTTGGAGTATTATGTTGCTGGA
TTTACTTTTTCTTGTTCTTCGTACTCTTCTATATATTTTATAGGAACTGGTTTTCATGGT
TTGCATGTTATTATTGGAAGAGCTTTGTTGCTTATTTGTCTTTCTCGTTTTTCTTATATA
CACATCAGACCTAACCACAGGGTGGGGTTTGAGTGTTCTGTCTGATACTGGCATTTTGTG
GACATTGTGTGGTTTTGTTTATATTTAATCTTTTATTGATGGGGAGTTTAGTTTAAACCC
TTTATTATATGGAGTATAACTAATTTCCAATTAGTAGGATTTAAGGGTTTTGTTTTTATG
TTATTTGTTTTCTGTGGCTGTTATTTCTCTTGTGTTTCTTCTTTTGGTCTTGTTTCTTTC
TTATACCTTTTCTTTGAGTAATTCTTATACGGGGTCTCCTTTTGAGTGTGGCTTTCAGCC
TTTTAGGGTTTCTGGTGATTCTTTTTCTATTCCCTTTTTTGTCATTTCTTTGATGTTTCT
TCTGTTTGATGTTGAGATCATTATCTTGTGTTTTCTTCCTTTCGGATCCTCTTATTTTTC
CTCTTATTCTTTGTTCTGACTTCTTATTTTTCTTGTCTTGGGGGCTACTTGTTATGAGTG
GTTGAAGGGGGTTCTTAGTTGAGTGTAGATTAATTGTTTGTTTCTAGCTTTTATAATTAG
TTTCGACCTAATTTTATTTTGGCTAGGGGATAATTTAAAGCTTAAAGCTTAGGGGCTCAT
AATCTCTAGAATTTAGTTGTCTTTTGCTTTCCAGTTTCTAATTTTGAAAATTAGGTTTGG
GTTTTATCCCTGGAGGCTTTTATCCCCTTATTTTTTAGATTTGCAATCCAATGTTTTAAA
CTTTAGGGATTTAGTTCTAAGAGGTCTAAAGAGGTCTAGGGCTATTCTATATAAGATTAC
GGCTTTGGGAGTTGTAGAATTTGCCCTTGTTTGAGACGGACTTTTTACTAAAAGCTGTAA
ACTTTTATTTTTGTGTCGTTAGGGAGGGTTTAAGATATTTAATCTTTATGTCTTTTAAAC
ATAAAAAGCTTTTGGCAACTCTTCCAATTTTAGTTTAACTAGAATGTCCCTTTGTTAATG
GGGAGGTTTATTATTGGTCTGTTTGTGAGGAGTTGTGGGTTTTGTTGCTTTTTTTATTTT
ATAGGGATTATTATCTTATATTTCTAATGGTTGATCTTTTATAAAATCTGTTTAAGAAGT
TAAAGACAAAGTCTGTGCCAGCAGTCGCGGTCATACTTTTTGTTTTTAAATCTGTTTTAC
CTTAAGGTTTTTACTTTTTCTATTATATTTTTGAGTGAAATCTAAATATATTTTTTGTTT
GGCCTATGGGGTGTAATCATTTTTTGAGAATAGGATTAGATACCCTAGTATGATGAGATT
ATCTTTAAAGTAGTACATGATTTTCCTTAAACTTAATTTTTCTGGCGGTCTACCATCCTT
TCAGAGGAATTTGTTTTCTTAATTGATAACCCGCTTTTATGTTTACCGCCCTTAATTTTA
TGTACGGCTGTTTTTGTAGTGGGATTTAGCCTGTTGCTTAAAATTTAATTTCTTATTTCA
GGTCAATGTATAGATTATAGGGCGGAGAATTAATGAATTACTTTGTTTGGTCCTTTATAT
ATTAGAGGTAAACTGGATTTGAATAGTAAAATAGTTAATAAAATTACTTATTGGCAGGGT
CTTGGTGGAAGCACATATCGCCCGTCACTCTTTTGATAGATAAGTCGTAACAAAGTAGGA
GTACTGGAAAGTGCTTCTTGTTTAAAGAGCACTTTTAATTTTTGCTTACAACAAAACTTT
TTGCGGCTCTTAGTTTCTTGTTTTTTTTTACTTTTTCTTAATTTTTCTTTTTTCTTATAG
TTATTTTAACTTTCCTGTTAGGGAATTATGTATTTCTTGAGTTTTCCTTTTGTATAAGGT
TCTTTGGACTATCTGATTTTTCTTTTTTAAGAATTGAGGAGATCTTTCATTATGTTTTAT
TTGTAGAATTTAGTAAACTTTTTGAAAGGGGTGATACGTTTTCGTTCTTTAGGGTATCTT
GCTTTTACTTTTCTTGGAGGGTAAGCCTCTTTTAAATAAACTATTTATTTTATCTGGGTA
GCGTAGCTTTAAAAGTAAGCTTTTGTGTAATAACTTATTTTTTTTCTTTAGTTTGTTATT
CTTTTTATTAAAAATTTCACTAATCAGGGAATTAGTAGGTTCTTAATTTTTACGGTTGTT
TATTTTTCTTTGAATATTCAAGATTTTTATTCTTACTCATTATTTGTTGATTAGTTTATT
AAAATCTAAGCCATATTTTTTATGGTTTCTTCTGCCCTATGGTTTTTAAATGGCTGTGGT
TAACACACTAAGGTAGCGTGGTCATTAGTTATTTAATTGGTAACTTGTATGAATGAAGGT
ATCAGCAAAATATTAGAAGTTTTTACTGAATTTATAATTTTGTTGAGAATAACAAAATTT
ATCCTAAGACGAGAAGACCCTAGAACTTTGATAATTTTTGGTTATTTGGTTGGGGCAATT
TTTTCTTTCAATAGATTAATTTTTTATTATAAAGGAACTTATAATATAGATAGGTTGTAA
AGTACTCTAGGGATAACAGCTTTATAGCACTTTTTAGTTCTTATTATTAGTGTTGTTTGG
GACCTCGATGTTGAATTGGATTTACTTGGGGGTGCAGAAGCTTTCTCAGTTAGACTGTTC
GTCTATTAAATTTCCACATGATTTGAGTTAAAGTCGGCGTGAGCCAGACTGGATTCTATC
TAGGGTTTTAATTCTTCTGCAAATCAGTACGAAAGGACCTTTTGCTTAGGATATTCCTAT
TGAATTCGGAAAGAGCTTTAGGTTAAATAAAACTGTACGTCTTCAAAACGTGAGATTTTT
AGCTTTAAAGGGGGTAGGGGGTTAAAAGGATTTAGTAAAAAATTTATTTTATTTTCTAAA
TCCTTATAATATGCGGTTACGCATAAGGCCAGTATCAAACATAGGATGCTGTAGGGTAGT
GCTACTTTTCATGCTATGTCTATTAGTTTGTCATACCGTACCCGAGGGAATCTACATCGC
ACTCAAATAAAGCAGAAAGCTACGAGGAATGTTTTTACCAGGATAAAGGTAGTTCCTAGG
AATAGTATTCTTGTAATAAATCTTAAGAACAAGATTATGCCATATTCTCTAATAAAGATT
AAGGCAAACATACCTCCTCCGTATTCAATGTTAAACCCTGATACAATTTCTGATTCTCCT
TCGGCCATATCAAATGGCGTTCGGTTTGATTCTGCTATGCATATTGTTATTCACATAAGT
ATAAGGGGGATAGACCTTACCCCAATTCAAATACCTCTTTGGATTTCTTTTAGGCACGTG
ATTGAATAAGAGGAACATAGGTAGAACACCCTTAGTATGAAAAGAACTAAACATACTTCA
TAGGAGACTACTTGGGCAATAGCCCGATAACCCCCTAAGATAGCGTATTTTCTTGTCGAT
CCCCACCTAGTGAGTAAAAAAATAAAAGCCGATAGTCCTATAATTGCCGCGATTGGGAAG
ATTTTTATGTTTATTATGAAACCTGAAAACGTTGGCTCGTACCAAGCTCAACATAGGGTT
ATAAGAATTAAGCCAATAGTAGGTCCGAGGAAGAATAGTGTTGATTTTATGTTTGAAAAT
TTGGTGGTTTGTTTAGTTAGCAGCTTTGCTGCGTCTGAGATTGGTTGGCTTACACCAAAG
ATTACTACTTTGTTGGGGCCCTTTCGGTAGTGTATAAGACCTATAACCTTACGCTCCATA
AGTGTAAAAAATGCCACCCCTAGTAGGACCCCCACGTAGGAGAATACATTAGATAATAGA
AATATTGTGGTTTTATTATGAGTTTAGGCTCATATAGCCATTTAAAACATTTCAGTTAGT
TTTTTTGAGGGGGAGAATATTCTTGTGTTTACTGCTCCTATGATTAAGATCACTACTGTT
ATTATAATAACTAGGAATACCCCTTTTTGTGTTAGAGTTGAGGTTATTAGATTTTCTGAG
TTTTTACATAGGTTTAAAGGTTTTTCTCTGAGTGTTGCTATGGTTGCCCATATTGTGATT
ATTAGTGTTGTTCTTTTATTTTTATTTTCTCTTAGTCTTATTATGGAGCAGAATGAGAAT
AAAATCATTATACCTGAGGAGAATGAGATTACTAATGCTGATCTTACAAAGGATCTCTGA
GTCGAAGTGTATATTAATGTTGCTGTACATAGGGAAAGGGTGGTTAGAAACATAGCTATT
TTTATTGGTCTTAAGTATGGGATTATAAGGGAGGTTAAAATTATAAGTCTTATTATTATT
CCTTTATGTACTTTTGATTTACAAAATCAATGTTTCTTAGAACTTTTAAGGAAACGACTA
AATGATTTTTTCTTTTCTTTGCTTTTTTCTTTTCTTTTATTTTATTTATATTTCTTCTTT
TCATTCTCTTATTCTTCTTATGGTGGTTGAGTTTGTGGTTCTTTTCTGTTTTTTTTTCTT
AGTTTATTTGGGAGTTGATTATTTTTCCTGTCTCTTTTTTATTTTAGTGGCTGTTTGTTT
AGGGGCTTACGGTGTTTCTCTGTTGGTTTCTTCTTCCCGTAGTAAGTCTTCTTTTTATTT
CTTAGGCGTTGATATTTTTTAAATGATCTTCCTTGGGGTTTGTTTTTCTTTGTTTTTTAC
TTTTTTTAGGGATTTTTTTATTCCTTTGTTTTTTCCTTTATTTTTTTCTCTTTTCTTTTA
TTATTTTTGTACTTTTGATGGGGTTTTTTTGATAGACTATTATAGATTCTTGATGGTTTT
TATTTCACTTTGGGTTGTCATTTTTTCTAAGTTTTCTATAGGATTTTCTAATTTTAGTAC
TGTTTGTTTTTTGAGAATGTTTATTTTGCTTTTTTATTGTTTTATTATTTCTAGGTATCT
TTTTTTTTACATTTTTTTTGAGGTTGTTTTTGTTTTTATGTTTATTTTTCTCTTAAGTCA
GGGGAAGACTATGGAGCGTCTTCAGGCTTCTTTTTATATATTTTTCTTTACTATGATTTT
TTCTTTGCCTTTTTTAGTTTTTATGGTTTACTGTTTAATTGACGGGGTTGGTTTTGATTT
TTATTCTTTTTTTTCTTTTAATTGTTACTTTAGAAGGCTTTTCTGGGGTTTTATATTTTT
GGTTTTTTCGGTAAAACTTCCTTTGTATGGTGTTCATATGTGGCTCCCTAAGGCTCATGT
TGAGGCCCCTGTGTCGGGTTCTATGATTCTTGCGGGAGTTCTTCTTAAGCTGGGGGGTTA
TGGTATTATTCGTTTTATGCCTTTAGTTTCTTTTCTTAATTTTTTTAATAGTTATTTTTT
GAGTCTTCTTTTTTATTTTTCTCTTTATGGGGGTGTTATTTTATCCTTTCTTTGTATGCG
TCAGAATGATCTTAAAATAATTATTGCTTATTCTTCTGTGGTTCATATGAGTGTTATGAT
GTGCGGTATTCTTAGATATAGCGAGTGGGGTTTGTGGGGTTCTTTGATGATAATGGTAGC
CCATGGGTTTATTTCCCCAATGATATTTTATCTTATGACTTTTATATATGATGTCTCTCA
CTCTCGTAGGGTTTTTGTGCTAAAGGGCATGCTTTTGTTATTTCCTATTTTTTGTCTTTT
TTGGTTTTTTTGTAATTCTTTAAATTTGAGGGTTCCTCCTTTTATGTCTTTTTTTTCTGA
GGTCAGGATTTTAGGTTCTTTAGGTTTTCTTGGATTTTTTGATTATTTTCAGGTTAGGGT
TATGTGTTTTTTTACTGGGGTTTATTGTATTTACTTGTATGTTATTGGTTCCCATGGGGG
TAGAGTTTACAGTGTTTTTTCTGTTTTTTCTATTAAAACTATTACTTTGTGTTTTTTCCA
TCTTTTTTATGTTTTAATTTTCCCCTTTCTTTTTTTCTTTTGATTAATTAGTTTACTTAA
AATATTAGTTTGTGGAACTAAAGAATCTATTAGTCATTTTTTATCTTTTTGCTTTTTTAT
TTCTTTCTGTTTTTTTTATTCTAGTTTATTTTGGGGTGATACTTATAGATTATAGCTGTT
TTATGGTTGAATTTTTTTTTCCTTTCTCTTATTTAATAGATCTTAGTTTGGGGTTTTGCT
TTGATTATGTGTCTGTTTTCTTTTTTTGTGCTGTTTCTATTATTTCTAGAATGGTTTTTC
TTTACAGGAAGTATTATATAGACATTTCTTATGGCTTTCAATCTGATAATAATCGTTTTC
TTTACTTACTTTTTTTGTTTGTTCTTTCTATGTTTTTCTTAGTTTTTTCTTGTTCTTGGG
TTACTATTATGTTGGGTTGAGACGGTTTAGGTTTGGTTTCTTTTCTCTTAGTGGTTTATT
ATAATAACTCTTCTAGGTTGGATTCTGGTCTTGTTACTGTTTTTACTAATCGTTTAGGGG
ATTGTCTTTTTATTGTTAGGTTTATTTTTATGTTTTATTGTGGGTGGTTTTCTTTCGAGT
ATCTTACTTTGAGGTCTAGAATTTTGTTTTTTGTTATTTTTGTATTTGGGTGTATTACTA
AAAGTGCTCAAATGCCTTTTTCTTCTTGGTTGCCTGCTGCTATGGCTGCCCCTACCCCTG
TTTCTTCTTTAGTTCACTCTTCTACTCTGGTTACAGCAGGGGTTTATCTTCTTTTGCGTT
TTAACTATATTTTTAGGGGATTTAACTTTTTGGTTGTAATTTCTCTTTTTACTATATTTG
TAGCAGGGGGGTGTGCGGTCTACGAGATGGATTTTAAAAAGGTGGTAGCTATGTCTACCC
TTAGACAATTGGGGTTTATAATTTTTTCTGTGAGGTTAGGTTACTGGGTTTTAGGGTTTT
TACATATAATCTTTCATGCTTTTTTTAAAAGTTCTTTATTTTTATCTACCGGGAATTTGA
TACACTTTTACTTGGGAAATCAAGACTCCCGTTATTTTGGTTCTTTAAACAACTCCTATT
TTGCTAAGTTGTTCTTTTGTATAAGGGGTTTGAGCTTGATGGGGTTTCCTTTTTCTTTGG
GGTTTTACTCCAAGGATACTATTCTTGCTAGTTTCTTGTTTTCTTTAGACTCTTTAGTAG
TTTATGTTTTTTGTTTATCTTGTTGTTTTACTGTTGCTTATAGTCTTCGTTTAGTTTATA
TAGGCTTTCAGGGTTTTTCTTCTTTTCCTTCTTCTTTAGGGTTTTCTGAAAATGTTTTCT
TTTTTGTTCCTGTTTTCTTTTTATATTTTTATTGTGTTTATTTGGGTAATTTTTTTCTTT
ATAATTTTATTCTTCCTTTGTATGTAAGATTTTTGGACTGTTTTTTAGGTATTTGTATTA
TTTTAGGGGGTTTATTATTTTTTGTTTTTGGACACATTGGATATTTCTTAAACTTTTCTT
TTTCTAAAATGTTTTATCTCTATATTCTTAGTCCTTTCTTAGGGGTTTTTAGGTTAAATA
CTTCTTATTATTCTAATGAGAGTACTTGGATGGAGTTGTACTTTTCTAAGGGTGGTCTTT
TGGTTTTTAATTTTTTTTCTGAATACGGTTTCGGGCTTCTTTTGATGAAATTTTCTTACT
TTTTAATTTTGTGTACTATTTTTTTTACCTTGTGGATGTAAAAATGTCATTAGTCCGAAG
GGCGTTAGCTTTGAAGGGGCTAAAAGTTTTAGACATAAATATGCATATATATATATATAT
ATATTATA
>DWIW01204903.1 TPA_asm: Hovala pardalina NODE_206224_length_242_cov_1.109091_SRR7174477, whole genome shotgun sequence
GCGCTACTTTTACTTCTTTTCAACTTTTAGAGTACTATGTAGCTAGTTTTACTTTCTCTT
GTTCTTGTTATTCTTCTGTTTATTTTATGGGTACAGGTTTTCACGGTCTTCATGTATTAA
TTGGGAGTGTTCTCTTGTTGATTTGTTTAGTTCGTTTTTCTTTTTTAACTATTAGTCCTC
TTCATAGTATTGGTTTTGAGTGTTCTGTTTGATATTGACTTTTTGTAGATATTGTTTGAT
TC
>DWLQ01000764.1 TPA_asm: Ornithoptera richmondia isolate 1938 NODE_789_length_14064_cov_11.041968_SRR8954528, whole genome shotgun sequence
TATATATATATATATATATATATATGTATGTATGTGTATATACAATGCCTACAAAATTTA
GCCCCTTCAAAGCTAATGCCACAAAGACTAACAGCATACCTTATAAGAACACTCTGTAAA
TAGAGAAAAAATAACCTCTTGTCAACAAATAAAATAAAGTAAAAATTATCACTAACTGTG
ATATTTTTAACGCGTATAGTCGAATCCTATAAGAAGCAAAAACAAAATTTTTTAAAGACA
GCCCCTTAGCGCCAAAAAGTTCCCCCCAGGTAAACTCTCCCTTATAAGATATATTATTTA
ACTTGTTAGAGAGATAAGAAGAAGAGATAATTGATAAGAAAAAGATTCTTATAAGAGAAT
TAACCAATAGATAAAACTGAGGGCTATTTTTAAAAAAAATAAAACCAAAGAAAATAATAA
ACAAACCTATAGAAAAGTCTAAAAAAGAAAACACTATAGGAGACAAAAAATTAAAAAAGA
AAAAATTACCTAGAGCAACACAAGGGAGATAAAGAAATAAAATAGTTAAAAAGAAATAAA
AATCTTCTAAATAGCTAGTACTAGAAAAAAAAGAAGGAGATATCATGAAACCCATATAAA
TTAAGCGAAACCTGTAAGCCACAGTAAAACAACAACCTAAAAAGAAAACAAAAGAAGAAA
AAGTAAAGGAAGAAAACAAAAGATCACCGATGATTCTATCTTTAGAATAAAACCCAAGAG
AAAAAGGAAACCCTATTAAACTAAGGCAACTCATAGAAAAAATTAGTTTAGAAGAAAAAG
AAAACCCAAAAGAGCCAAAATCCCGAGAATCCTGGTCACCACCAATATAGTGTATAAGAT
TACCTGTAGATAAAAACAAAGAGCTTTTAAAAAAAGCATGAAAAACCATATGTAAAAAAC
CCAAAAGCCAATAACCACAAGAAATAGAAAAAATTATAAAACCAAGTTGTCTTAAAGTAG
ATATAGCAACCACCTTCTTAAAATCAAGCTCGTACACTGCACAAGCCCCAGCTAATACTA
TAGTTAATAAAGAAATAGGGAGTAATAAATAAAAAATAGAAGAAAGTAAATAGTTAAAAC
GAATAAGTAAATAAACCCCAGCAGTAACCAAAGTAGAAGAGTGCACTAAAGAAGAAACAG
GAGTAGGAGCAGCCATAGCTGCAGGTAGTCAAGAAGAAAAGGGCACTTGAGCACTTTTAG
TAATACAACCAAAAAAGATAACCAAAGAAAAAAAGAAACAAATAGAAGACCTAAGAAAAT
CAATAGAAAAAAAGCCCCCATAAAAGAAAAAAATGAAACTAAGAATAAATAAACAGTCCC
CTAAACGATTAGTAAAAACAGTAATAAGACCAGAGTCTAAACTAGAACTATTATTGTAAA
AAATAACTAACAGGAAAGAAACGAGGCCTAACCCGTCCCACCCAAGTATAACAACCACCC
AAGAACTAGAAAAAACCAAAAAAAACATAGAAGCCACAAATAAAAAAAGTAGATAAAAAA
ATCGATAGTTTATAGAATTAAAAACCCTGAATTGCTCGTCTATGTAAAACTTTCTGTACA
AAAAAACCACACCTGAAATAATAGAAACACCGGAAAAAAAGAATAAAGAAACATAATCTA
CACAAAACCTTAAAGGTATCTCACTAAGCAGACTAAAAGGGATTGTCAACTCAAAAATAA
AACCATTTCTATTAAGAAAATAAACACCAAAAAAAGAACAAAGAAAAAAAGAAAAGAAAA
AAAGAAAAGAAAACAACATATAAATGACTAGCAAATTCTTTAGTTCCACAAACTAATATT
TTTGACTTAAACTAACTAATCAATACAAAAAAAAAATAATAGGATAAAAAATAACAAAAA
TAAAGTGGGAAACTGAAACTAAAACAATTTTATAATCTAAGAAATAAAACAACCTAGAAA
GAGAAGAACCATACCTTACCACCACATAACTATAAATACAGTAAACTCCAGTAAAAAAAC
AACTTAAAGTAATCATCAACCACTCAAATAGACCTAAAGAACCTAAAGAACCAAAAATAA
TAACCTCTGAATAAAAAGATATAAAAGGGGGGGCCCTTAAATTTAAAGAACAACACAGGA
ACCATAAGAGACAAAATAAAGGGTTACAAACCAACACCCCCTTAAGTACTATAATTCTAC
GAGAGTGGTGATTCTCATAAAGATAAGTTATAAGATAAAATATCATAGGAGAAATAAAAC
CATGAGCAATTATTATAAGTAAGGCCCCATAAACCCCCCAAATAGAAAAACTTAAAATAC
CTAAGATTATAACTCTTATGTGAACAACAGAAGAGTAAGCAATTAGTATCTTAAGGTCTA
TCTGACGAATACAGATTAACCTTACAAAGACAGCCCCATAAAGAGAAACATAAAAAATAT
AGGAAAACAACACTCTATAAGAAAAATTAAAACAACCCACAGAAGAAAAAAAACGAAAAA
TACCATAACCCCCTAATTTTAGTAGAACCCCAGCCAAAATTATAGAACCAGCAACAGGAG
CCTCCACATGAGCCTTAGGTAATCAAAGATGGAACCCAAAAAGAGGGAGCTTAACTACAA
AGACTAAGATTATGAAAACTCAAAAAAAATCATTATAGGTAAGATTATCATCATATTGAG
AAAATGTTAACGAAGAAAAAGAATCTGAAATTGAAAAATTTAGATAGATCAAAAAAACAA
GAAAAGGTAGAGAAAACACTATAGTATAAAAAAACATATAAAAAGAAGCCTGTAAACGCT
CCAAAGTTTTTCCCCAACCTAAAAGAAAAATAAATATTATAACAAAAACAAACTCAAAAA
AAACATAAAAAAATAAATAATTAACAGTAAAAAAACTAAAAAAAAGAAAAAATATTATAA
TTCAAAGCACAACAAAATTAGGGTTAGAAAATTTCATAGAAAGAAAAGAAAATAAAAAAA
CCCAAAAAGTAACAAAAACCAAAAGAAGAGAAAAATAATCCCTATATATAAAACCATCCG
TAAAACCCCCATAAAAATTAAAAATAAAAAAAACCATAAATAAGAAAACTCAATTAAAAA
AGAAAAAATCAAGAAAAACATAAAAAACAGATAATAAACAAAAGACCCTTATTATCATTT
TTATTGTTAAAAAGAAAAGAAATAGTTACCCCCCTTTCTACGAACCACATCCACCAAAAT
AGAAATACCATAAGCACCCACACTTACAACTACCACTAAATACATAAGAATAGAAAACCA
AGAAAAAAAGTTAAAAAATATAATATTAATCAATAAGATAACTAAAACTTCAAAAAAAAG
TAAAATAAACAAAGAGTGTAAAGACCTAGAAAAAAAAATATAAAATGAAGAAACAAAAAG
AAAAAGAGACATTATCATTTATAGAAAATCCTTTTAAGTTCAAAGAACATTGATCTTGTA
AATCAAAAGAAATAATAAGGAATAATAACTACTATAGTATGCTCCTTTATCTTATTAACT
AATCTTACGCCACTTAACCTAGCCTTAACATTAACTACCACATCAATAGTAGTTAGTATG
TTAGCCTACTCGCTATCATTATCAGTATTCCCTTCAGCAATAATTTTAATCTCATTCTCA
TCAGGGACCATAGTGGTGTTTTGCTATTGCGCTATGATAGCTAATTATATCCAAAAATCT
TCAAAAAGAGTAATATTTACAGTAACAATGGCCGTATTACTACCACTAGTAATAACAACA
AGAAAAGAAATTATGGTAAGAGATAGAATAAACTTAACTAAAAACTTATCCTCCTCAACA
ATAATTACTACCGCGATACTAATCGTAATCCTAAGAATAATATGTATTAACAAGAGAATG
TATAAAAAAGAAAAACCACTAAAAATGTCTTACTAAAAGGTTTTAAGTGTATGCCAAAAA
TCTTAAAAATACCTCCATCTATACCTTAGATTTCGTCATCTCAACCGTTGGAATATTACT
AAGAGTAGCTTTCTTTACACTTATAGAACGTAAAATTATAGGATTAATACACTATCGTGT
AGGGCCTAATAAAGTAGTAGAATGGGGGGTGTCACAACCCATTGCCGATGCCTTAAAATT
ACTAACTAAAGAGTACCAAAAATTCACTATATCCCGCCTAATAATATATTACCTGGGCCC
CCTAATCTCTTTACTTTTAGCTTTATTATATTGAGGCTTCTACGAGTATTCCTACTCATA
CATCACAGGAAGTATAAAAATTATAGTGATCTTCTCTATTATAAGTCTATCAGCCTATAG
GTTTCTATTAACTAGGTGAGGCTCAAACTCTAAATATGCTTTACTAGGAGGGTACCGAAC
GGTAGCTCAAATTATTTCTTATGAGGTGTGTTTAATATTTTTAGTTTTAATCATATTTTA
CATCACAAAATGTTACAGAGTAGAAAACATCGCTCTTTCACAAAGAGGTGTGTGATTTAT
ACTGTATTCCCTGCCACTATTTATCACATGAGTAATAATATGTATAGCAGAAAGAAGTCG
TACACCTTTTGACCACGCCGAAAGGGAAAGAGAGCTAGTATCAGGGTACAATGTAGAATA
CGGAGGTGGATTTTTTGTATTAGCGTTCGTGAGAGAATACGGCATAATCATCTTCCTAAG
GTTTATCACATCTGTTCTATTCCTAGGTATAAACAATATAATACTAAAGACATTTTTAAT
CTGTATCGTGTATGTGTGAGTACGATGTGCTTTCCCACGAGTACGTTATGATAAACTAAT
AATAATATGTTGAAAAAAACTTCTACCCTATAGATTAGCTATGGTAGCCTTATCCTCCTG
TTATCTTTCATAGGATTTAGAAGTTTAAGAATATAAACTAACCAAATCCTTTCTAACCCC
TACCCCAAAAGCGGTAAATTTTATGTTTTGAAGACATATAGTTTATATTAACTTAGCGCC
TTAGAAAGAAAAGAAATAAAGGTAAATTACCCAATAAAAGGTCCTTTCGTACTGAAATAT
AAATAATTATAACCCTAGATAAAATCCAGTCTGGCTCACACCGACTTTAACTCAGATCAT
GTAGGTATTCAATAGACGAACAGTCTAACTTTAAAAAGCTTCTACACCCCAAAGTAAACC
TAATCCAACATCGAGGTCCCAAACAGTTTTAGTAATAAGAACTAACAAAAACCATTAAGC
TGTTATCCCTAGAGTATTTTAGCTAACTTTCTTTAAAAAAAGTTCATAAATAAATAAATT
TTTTAATATTTATAAAATTAAATATTTCCCCAACCAAATAATTTAAATTATAAAAATTCT
AGGGTCTTTTTGTCTTAGGGCGGAGATTGTTATTTTCAACAAAAATATAATTTCAGAAAA
AATTATAATAACTTTTAAAAAGCTCCTTTCATACAAGTTACCAATCAAATAACTAATGAT
CTCGCTACCTTAGTGTGGAAACCACAGCCATTTACAAAAAGCATGGGGCAGAAGTAACTA
GAAATAATCCAGCTAAGATTTTAATAAACAAGTTTAAAAGTAAAAAGTAAAATACATAAT
TTTTAAAAAACAAATAAAAACAAAATAATAAAAATAAAGAAAACCTACTAATACACTAAT
TAAAGTAAAATTTATCAATAAATTATAAAAGTAAGCTAAAAATAAAAAAAAGTTATTACA
CAAAAGTTTACTATTAAAACAAAAGTAACTAAACAATAAAAGCCAAAGGTATGGGGGTTA
CCCCCAAAAATATAGAACAAACTAGATACCATGAGGAACGTACACGTATCACCACATTAA
AAAAGTTTTACTTAATATTAAAATAAAAACAATTTTAAAAATCTCCCCGTTTCTAAAAAG
ATTAAACAAAAGCATTTCTAGAAGACCTTATACAAAAGGTAAAAACCTAATAAAAACAAA
TCATCACAGAAAGAAAAAAAAATAAACTATAAAAGATTATAAGTATAAAAACAAAAGTTT
AAAAAAAAAGAGTTAAGAAAAAAAATTATTGTAAGTAATTTTATAAAAACTCTAAACAAG
AAACACCTTCCAGTATTTCTACTTTGTTACGACTTATCTATCAAAAGAGTGACGGGCGAT
ATGTACTTTCACCAAAAATCCACATCAATAAGAAATTGAATTTCTTATTTACTATCAAAT
CCAATTTCAAATAAAATTAATTTTATACAAAAAAGTAGCTCATTAAAACCACTTTATAAT
TTACACATTGACCTGAATTAAAACACTAACGTAAAAAGCAATAACCTGTATGCTAAAACT
TAACAGCCGTACATAAAAACAAAAGTGGTGAAATTAAAGGGGGGTTATCAAATTAAATTA
ACAAGCTCCTCTGCTAGAGTAGTGAACCGCCAGAAGAATTAAGTTTAGAAAAAATAATTT
ACTACTTTAAAGCAACCTTTAAATAATAGGGTATCTAATCCTAGTTTTTAATTAAATTAC
TAATCTTCTAAAAAACAAAAACTATTTAAAATTTCACCTAAAAATAAAGAGATTAATAAA
AATTATTAGAAATAACAAAATTTAATAAATAGAGTATGACCGCGACTGCTGGCACAAACT
TTGTCTTTAAGTCCTATAACATATTTTTTATAAATTAAACTATTAGAAAATTAAAAATAA
CCCCTATAAAATAATATTTTAAATAAAAAATAAACTTTCATCGAATAGGCCAAAATCAAG
ACTTCTCATTAACAAAGAGATATTTAAATAAAACTTTATTTGGTTTATAACCTGCCAAAA
GCATAGTATGTTTAAAAGACATAAAGATTGTGTATATCTTAAGGCTATTAGCCAGGTAAC
ATAAAAACAAGAGTTTACAGCTCCTATATAAAATTTACCTTATTTCAAGGGTAAATTCTA
CAACTCCCAAAGCCGTAATCTTATATAGAATAACCCTAGATAACATCTCTAAAGTTTAAA
ATACATTAGATTGCAAATCTAAAAATAAAAGAGATAAAAGATTCTAGGGGAAGACCCCAA
TCAAAACTTTCAAAGTTAAGAATAATTAGAAACGACAATAAAAATCTAGAGATTATGAGC
CCCTAAGCTTTAAGCTTTAAATTATCGCAAGAATAAATCGTATAGCCATTAAAAAACCAG
GTCGAAACTAGTCACTGAAAGCTACCCTGATTAAAGCCACGACAAGATACCTTTGTACCA
TTCATAAAGAGTAGCTAATAAAACAAGAAGAACTGTGAATCAAATAATGTAAAACATATA
AAAAGTAAAAGAATAAAAAAGAGGATAAAAACAAACTAAAAGAATCTCCACATCAAATAA
AAGAAATATTAAAGAAATAACAAAAAAAGGTATAGAAAAAGGCACTCCTGTGGGAGTAAT
AGAGTCAAATCCACACTCAAAAGCAGAACTCCTTTCTTCCTGAGAAAAACTTAATCAATG
GGATAAAATGAAAAATAAAAAAATCAATAAAAAAGCAATAAACAAAGAAAAAAGTAGATA
ATCAAAAAACTTAATAACCCTTAATACTTGTTAATTGGAAATTAACCGTACTTAATATAC
TAAAGAGTTAAAAAATTATTAGACGCCCCATCAGTAAAAAATAAGATATAAACAGAATCA
AACAATATCTACAAAATGTCAATATCAAACAGAACACTCAAAACCAATACTATGAAGAGG
ACTAATAGTTAAAAAAGAAAAACGAACTAAACAAATCAACAAGAGAACACTCCCAATTAA
TACATGAAGACCGTGAAAACCTGTACCCATAAAATAAACAGAAGAATAACAAGAACAAGA
GAAAGTAAAACTAGCTACATAGTACTCTAAAAGTTGAAAAGAAGTAAAAGTAGCGCCCAA
TAACACAGTAAGAAACAATGAAATTATACTAGAGTCAAACTCCCCATTTTCTATAGCATG
ATGAGTCCAAGTTACAGACACACCTGAAGAAACCAAAAGAATAGTATTTAAAAAAGGAAT
CCCTTTAGGGTCAAAAGGAGTAACCCCAAGAGGAGGTCAAACCCCACCAATCTCCAAAGC
AGGGGCCTCAGCTAAGTGTAGATAACCTCAAAACATCCCTAAGAAAAAAAAACATTCTGA
CAAAATAAAAAGAATTATACCAATCTTAAATCCAGTAGTAACCTCAAAATTATGATTACC
TTCATAACACCCCTCACGATGAACATCTCGGCCCCACAAAAAAGAAGAAAACAACAATAA
GAGCAAGGAGAATAAAAAATAAGAACAATCAAAAGAACGAACTATGATAATTACACCTAA
AGCAAATCTTAAAAATGAAAAGGAAGTAAGAATTGGTCAAGGACTAAGGTCTACTAAGTG
AAAAGGATTAAATTTTTTCATTTAAAACACAGACTAATGCTCTCCCTCAGAAATGTATAA
CATTAACAAAGTAGAAAACACATAAGCCTGAATAACAGAAACACCTAGTTCCATAATTAC
TAATAAAGATTGAATAAAAGAACCTAAGAATATGAACCTAAAAGAAAGTCTAATTAAAGC
CCCACCAATCAAGGATATTAACAAATGACCAGCCATCATATTAGCAGTAAGACGAAAAGT
AAGAGCAAGAGGACGAATTAGATTTCTTAAGACCTCTACAATAACTATAAAACTCATAAG
CATAACAGGAGTACCTACTGGAATTAAGTGAGCTAAAAAATGCTTCAAAGAACTAACCCA
ACTAAAAATAATAATACCAATCCAGAAAGAATAAGAAAAAGGCAAAGTAACTAGTATATG
AGAAGTAACAGAAAAAATAAAAGGAAATATAGCTAAAAAATTATAAATTCTAATAAGAAG
AAAGATAGACCCAATAAAAATGTAACTACCTTTAACAGGGTGTTTAAGAACATAATCTAT
CTCTTTCTTAACAGAAGAAGTAATAGTAGAAAAAAAATTAAAAAAAGATCCCCTTATTCA
AAAAAAAGTAGGTAAAAACAAAACCACAAAAATACAAGTCAATCAAGAAAAAGAGAACAA
CCTCAAAGAAGGGTCAAAAATAGAAAACAAATTAGTTATTATCATTTAAAAAACCCTACC
AAGGTAGAGGGTTTCTATGAGATTTAAAATTTTTAGTATAGACAGAATTGTCAAAAGAAA
AAAAAGTAAAATATAAAGAAACAGAAAATACACAGAAAAAAATAAATAAAAAAATTATCA
ACCAAGGTAAAGGTATTATTTGCGGTAAAATTAAGCTATAAATCTTAGTTACGACAAAAC
TATATTAAATTTAACTAAAGCTTAACTAAAGTTTATAAGAAGAAGAAAAATTATCCCTAA
GAGCATCTAACAAATAGGACTTAGAGACCGCATCATAATCAGAAACAGAACTAATTTTTA
TACTAATAGGCATAAATGAATGATTAGAACCACAAATCTCAGAGCATTGACCAAAGAATA
AACCCACACGAGAAGGGTTAGTGAATAATTGATTAATACGCCCAGGAAGAGCATCTACTT
TTAACCCTAAAGAAGGTAAAGCAAAAGAGTGAATTACATCCGTAGAAGTAATAAGAAGAC
GAGAAGTGGTATCTACTGGTAAAAAAAAATCAGAAGAACAAGTTAATAGACGAGGAACCC
CTTCAGAACCGTCTTCAATTATGGAGTCAAACTCATAAGAAGAAAACCTAGTAGAGTTAA
GATAAAAAGAAAAGTTTTTATAAAGAGGAACAACATAACTTCAGTATCACTGGTGTGCAA
CAATCTTAAAACTCAAAACAGGAGATTTGATATCTTCCATTATATAAAGAACCTTCATAG
AGGGTAAAACTAAAATAATTAACAAAAAAGCAGGAATCATTGATCAGATAGTTTCAATAA
AAGTACCTTCTGACAAAAATTTGTAATATTTAGTACTAAAAAGAAGATAAATCATCACAT
AAGAAATAAAAATAATAACTCTGAACATAATAGTTATAACATGGTCATGTAAGCAAGATA
ATTCCCCTATACTTATAGAACTAGAATCTTGAAAACCTAAAACTAATCATCTTGGCATTA
AAAACTAAAGAACTATAACAACAACCCCTCTAATAACTTTACAAGACTCAATATTAGTAT
GGGCAGGAAAAGGGGATTCAATTATAATATCATTCCTTATACTAGAAGAAACAAAAAAAG
GTATAGAACGAGTCTCAGAGAAAGATTCTCAAATAATGTAAACAAATAAGATAATAGAAA
AAATTGTAACTACACTACCAACCCTAGAAATAGTATTTCAATAGGTAAAAGCATCAGGAT
AATCAGTATAACGACGAGGCATACCATTTAAACCTAAAAAATGCTGAGGAAAGAAAGTTA
AATTAACCCCTAAGAATATAGCCCAAAATTGACCTTTAAGTAAATAAGGATTTATAGTTA
TACCGTAAGCAAAAGGAAACCAATGGGTAACCCCAGCCATAATAGCAAAAACAGCACCCA
TAGAAAGTACATAATGAAAATGAGCAACCACATAATAAGTATCATGGAGACTAACATCTA
AAGAAGAATTTGAAAGAATCACACCTGTTAAACCACCCACTGTAAAAAGAAAAACAAAAC
CAATTGACCAATAAAAAGAAGGCCTAAACTCTAGCTTACCCCCAAGTATAGTAGCCAATC
ACCTAAAGACTTTTACCCCTGTAGGTACAGCAATAATTATAGTAGCAGCAGTAAAATAAG
CACGAGTATCAACATCCAGTCCAACAGTAAATATATGATGGGCTCACACAATAAAACCAA
GAACACCAATAGAAATTATAGCATAAATCATCCCAAGACTCCCAAAAGGCTCAGTCTTAT
TTCTGTAAAAACTAACAGTATGGGAAATAATACCAAAACCAGGTAAAATCAAAATATAAA
CCTCAGGGTGACCAAAAAACCAAAACAAATGTTGATATAGAATAGGATCCCCCCCTCCAA
TTGGATCAAAAAAAGTAGTGTTAAAATTTCGATCTGTTAATAGTATAGTCAAAGCAGCAG
CTAAAACAGGAAGGGAAAAAGCTAATAGAAAAGAAGTAATAAGAACAGACCAAACAAACA
AAGGAACGTTTGATCAAAGTATGCCAACAATTTTTATATTAAAAATAGTAACAATAAAAT
TGATAGCGCCTAAAATAGAAGATACACCAGCAATGTGAAGACTTAAGATACCAAAATCAA
CAGCAGGGCCACTATGAAAAATACCATTAGAAAGAGGGGGATAAACAGTTCAACCTGTTC
CAACCCCAGAACCAACAACAGCAGATCTAATTAAAAGGGATAAGGAAGGAGGTAACAATC
AAAAACTTATATTATTCAATCGAGGGTAAGCCATATCTGTAGCACCAATCATAACAGGAA
CAAGAAGGTTACCAAACCCCCCCATCATAATAGGCATAACTATAAAGAAAATCATAATAA
AAGCATGAGCAGTGACAACAGAATTATAATAATCAAAATCTATTATAAAGTCACCAGGTT
GGGATAATTCAAAACGAATTAAGCTACTAAAACTAGTACCCAATATACCGGATCAAACAC
CAAAAATAAAATATAAAGTAGCAATGTCTTTATGATTTGTAGATATTATTCATCGTATAA
TTTTAATTATAATCTAAGAGGCTTAAACTCTTCGCATTTTTTATGCTAAATTAAAGGTTG
GCATAGAAAACTTCAGTGCAAAAGAAATTATTTACCATCCTTAAAAAATTGTAAAAGCAG
AATATTGCATAAAATTTAGAATTTTAAGGAAAACTTACAATGAAATGAAAAAATATAATT
TAATAATAAGAGACCCTGTCGTAGGGTTTGCCAAAAACGCCTTAATTAATCTACCTGTAC
CAGCATCAATCTCACTACTATGAAACAAAGGTTTCATAATATCAATAACATTGGTTTTAC
AAATTATCACAGGATTATTTTTATCTATAAATTATGTACCATCTACAGAGATAGCTTTCG
ACTCAGTAATCCATATTATACGAGACATTGACAGAGGTTGAATGATACGGTACCTACATA
TAAACGGGGCATCATTATTCTTCATCTTAATATATGTCCACATCCTACGAGGAATATACT
ACAACTCACCTATAAAATTCCCAATAGTGTGAGGATCAGGCATTATTCTGTTATTAGCCA
CAATAGGGGCAGCCTTTATGGGATACGTATTACCATGAGGACAAATATCATTTTGGGGAG
CCACAGTAATTACAAGTATAATTTCAGCTATCCCTTATGTAGGCAAAGAAGTAACACAAT
GACTATGGGGAAACTTCTCAGTATCACAACCCACACTAAACCGATTTTTCTCCCTACATT
TTCTAATCCCCCTAGTAATTATAGCGTTAGTCTTAATTCACCTAATGTTACTCCACAAGA
CAGGGTCTTCTAACCCTATAGGGACAAACACAGATTATGACAAATTAAAAATATATAAAA
CCTATTTAGTAAAAGATGTCACATATTTTGTAGTATTAATAGTAATACTAGTAACCTTAT
GCTTAATAGACCCAAACTTACTAGGAGACGTAGAAAATTTCAATACAGCAAGAATTACAA
CAACCCCAGCACACATTCAACCAGAGTGGTATTTTTTATTTGCGTACGCTATTTTACGGT
CGATCCCATCAAAACTGGGGGGAGTGCTAGCTATAATAGCAGCCATTGTTATCATTGCTG
TTCTTACATTAAAAAAGTCATCTAAAAATAATAAATTCAATCCAGTAAAAAAATTAATAT
TCTGAGTATTTCTAGTAACAGCCACTCTACTAACATGAATCGGAGCAAACCCTGTAGAAC
CCCCATTCAGAGAAATTGGACAAGTGTTAACAACCATTTACTTTACAGTAGTAGTAATAC
TTTAAAGAATTTCCCCCTATAGTTTAAAATTGAACATAACCTTTTCGAAGTTAAAGAAAA
AGGGGTATTATTGTAGTATTAGCTATTTCCACAATTCTTGGTTGCTCATCAACTAATTGA
CTAACTATCTGAATTATATTAGAAGTGAATGTGCTAGCTATATGCAGAATTTTAGCATCA
AACTCAAAATCTATAAAAAAAAGAGAAACACCAACATTTATATATTACCTAATTCAAGTA
ATACTTTCAATCGTGATCGTAACTTGAGTGTTTTATAGAATAAAAGAAAACTATGTGACT
AACCTAATTGTGACGATAGCTATCGTAAGAAAAATAGGAATATGACCAATACATGGGTGG
TATATAAAATTAATCTCAAGACTAGAAATAAAACAAATATCGATAATAATTATTATAACA
TGGCAAAAAATTCTACCAATTGTACTAGTGACAACGATTCAAACAAGACAAATATTACAA
ACTATGATACTAATTATAGTAGTGGGAACAATTTTAAGATCTCTAGCTCGACTAAATCAA
AAATTCGAAATAAAAAAAATTATAGCAATTTCTTCGATAAATAACAACTCATGGATTATA
GTAAGAAGACTAGTGTCAATAAGTTGTATATTCTCATTCCTGTCTATCTATTCAATAACC
TTAGTATTAACACTAGGATTAATAGAAAAAATAAGAATAAAATCAAAAAGACTAATAAAA
AACTTTTGACTAAACACTATAATAGTGGGGAATATTTCAGGGCTACCTCCACTAGCACTA
TTCTGAGCAAAAATCTTAGTAATCAAAGCAACAATAAAAAGAGAAATACCGTCTGAAATA
GCCCTAACACTTATAGTATCGGCTTGTCTTTTAATATATCACTATTTATGAATAACCATC
AACGAGACAATGAGAACACCGGAAAAATCACAAATAACAACAAAAAGAAGAAAAGAAAAA
ATAACCATGATTATAGTGATTAAGATAAGGGCAGTAAGAGCTGGTATATTCATAAGTTCA
GGTTTAACCAAAAGGATTTATCTTGATAGGGTAAAATATTAAAAACCTGAGGATGGGAGA
AAGTGTAAAGCACATTAGCCTTTGAAGCTAAAAGTCTCGTTCCAAAGCAGTAAAGGAGAC
TTCTAATCACCTAATCCCACACAAGGGTTGCTTTAATAATATAGGTTTAAAACCTCTTTT
TATAAAAAGAGGTTTATATGGTTTTAAACCTATAATAATTATTTATATCATTA
>DWMV01003890.1 TPA_asm: Papilio antimachus isolate Dru.01-01a NODE_3894_length_14058_cov_76.912381_SRR8954523, whole genome shotgun sequence
GTATATACATGTATATATATGTATATACACGTATATATAATTTATATACTATAGTAATAT
AAATAATTATATATGTATATATATACATAAATAATTATTATAGGTTTAAAACCTATAAAC
ACTCTTTTATAAAAGAGTGTTTTAAACCTATAATTAAAGCAACCTCTTAGGGGTAGTGGG
ATTAGAAGTCCCTCTTTTTGCTTTTGAAATATAACTTTTAACTTCAAAGGTTAACGTGCC
TTACACTTTTTTTCATGTTAGGTTATTTTAATTTTACCCTATCAAGGTAAGCCCTTTTGG
TTAAACCTAATCTTATGAATATGGCGGCTCTTATTACTCTTAATCTCATGATTAATCAAA
TCTCTAGGTTTTCTTTTTTTGTTTTTATTACTATTTGAGACTTTTCTGGCATATTTGCTG
TTTCATTTATTGATATTCACAGGTAGTGGTACATTAAGATACATGCTGATACCATTAGTA
GTAGGGCTATTATTGATGGTAATTTACTTTTTATAATTAAGCTAATTACTGAGATTTTTG
CTCAAAATAAACCTAAAGGTGGGAGTCCCGAAAGGTTTCCCACTACTATTGTGTTTAATC
AGAAGTTTTTTGTTATGCTTTTTATTTTTATCCTTATTTTTTCTATAAATCTTAGTGTTA
GTACTAGTGTGGTTGAGTAGAAAGATAGAAATACGAATATGCATCTTAAAGATACTATCC
TTGCTCCTAAAATCCAAGAGTTGTTGTTTATTGATGAAATTGCTATAATTTTTTTTATTT
CGAAATTTTTTTCTAGTCGGGCTAGTGAGGCAACAATGTTCCCTGCTATTATTACTATAA
TTAGTGTCTTTAAGATTTGGTCAATTTCTAGGTTTATTACTAGTACAATTGGGAGGATTT
TTTGTCATGTCATGATGATTATCATAGATCTTTGTTTTATTTCTATTCTTGAGATTAATT
TTATGTACCATCTGTGGATAGGCCATATACCTACTTTTCCTATAATGGCTATTATTAATG
CTATATCCCAGATACCCCCATCGTGAAGTGCAGATGCTACTACTACGAGTGAAAGTATCA
CTTGAATTAGATAATATATAAATGTTGTAGTCTCTCTTTTTTTTATTATTTTTGAGTTTG
ATGCTAAAATTTTACATATTGCTAACACGTTAATTTCAAGTCTAACCCAGATGGTAATTC
AGTTTGTTGACGAGACTCCAATGATGGTGGATATTATTAGGATTATTAGGGTAATACTCC
TTTTCTTTGACCGTGAAAAGGTCATGTTCATATAAACTATAGGGGTTAACTTGTTAAATT
ATTATCACTACTGTGAAATATGTTACAGTTAGAAATTGTCCAATTTCTCTAAAAGGGGGC
TCTACAGGATTAGCTCCAATCCATGTGAGTAAGAATGCTGTTGTTGTGAAGATTCAAAAT
ATTAATTTTTTTGTAGGATTGAAAGTGTTATTTTTTGGATTTTTTTTTATTGTTAAAACT
ATGATGACTAAAATTGCTGCTACTATTGCTAATACTCCACCTAGTTTAGAGGGGATTGAT
CGTAGAATAGCATACGCAAATAGGAAGTATCATTCTGGTTGAATGTGGGCGGGTGTGGTT
GTAATACTAGCTGTGTTGAAGTTTTCAACATCTCCTAGTAGGTTTGGGTCTATTAAACAC
AGGGTAATAAGAGCTACTAGTACTACTCTAAAATACCTTAAGTCTTTTACTAGATATGTT
TTGTGTATTTTAAGTTTGTCGTATCTTGTGTTTGTGCCTAGTGGGTTGGAGGAGCCAGTT
TTATGAAGAAGTATAAGGTGAATTATTACTAATATCACAATTACTAACGGGATTAAGAAA
TGTAAAGAGAAGAAACGGTTTAGTGTTGGTTGTGAAACTGAAAAATTTCCCCATAATCAT
TGAGTTATTTCTTTACCCACATAGGGAATAGCTGAGATTATTCTAGTAATTACTGTTGCA
CCTCAGAATGATATTTGCCCTCAGGGCAGCACGTACCCTATAAATGCTGCCCCTATTGTG
GCCAGAAGAAGAATTACCCCAGATCCCCATACTATGGGGAATTTCATAGGAGAATTGTAG
TACATTCCTCGTAGAATGTGGATGTATATTAGAATAAAGAATAGTGATGCCCCATTCATG
TGGAGATATCGTATTATTCACCCTCTGTCAATGTCCCGCATAATATGAATTACTGAATTA
AATGCGGTTTCTGTGTGTGATGTGTAGTTTATTGATAAAAATAATCCTGTGATAATTTGA
AGGACTAAGGTTATGGATATCATAAATCCTTTGTTTCATAAAAGAGAAATTGATGTAGGT
ACAGGCAGGTTGATTAATGCGTTTTTAGCGAATCTTACTACTGGGTCTTGTATTATAAAA
TTATATTTTTTCATTTTATTGTAGGTTTTCCTTAAAATTCTAAATTTTATGCAATATTCT
GCTTTTACAATCTTGTTTAGGATGGAAAATAAATTCTTTTGCACTGAATTTTTTGTAACC
AACCTTTAGTTTAGCATAAGAAATGTGAAGAGTTTAAGCCTCTTAGATTTTAACTAAAAT
TATACGATGAATAATATCTACTAACCATAAAGATATTGCTACTTTATATTTTATTTTTGG
AGTCTGATCTGGTATGTTGGGTACTAGTTTTAGAAGTCTTATCCGTTTTGAATTATCCCA
ACCTGGGGATTTTATGATGGACTATGATTATTATAATTCTGTAGTTACTGCTCATGCTTT
TATTATGATTTTTTTTATAGTTATACCTATTATAATAGGGGGTTTTGGAAACTTGTTAGT
TCCTGTTATGATCGGTGCTACTGATATAGCATACCCTCGTTTGAATAACATAAGATTTTG
GCTTTTACCTCCTTCTTTGTCTTTATTAATTAGCTCTGCTGTAGTTGGCTCTGGGGTGGG
TACCGGTTGAACTGTCTACCCTCCTTTGTCTAATGGTATCTTTCATAGGGGTCCTGCTGT
GGATTTTGGTATCTTGAGTTTACATATTGCCGGGGTATCTTCTATTTTGGGTGCTATTAA
TTTTATTGTTACTATTTTTAATATAAAGATTGTTGGCATACTTTGATCTAATGTGCCTCT
TTTTGTGTGATCTGTTCTTATTACTTCTTTCTTGTTGGCTTTTTCTCTCCCTGTTTTAGC
TGCTGCTTTGACTATGTTATTGACTGATCGTAATTTTAATACTACTTTTTTTGATCCTAT
TGGTGGGGGGGATCCTATTTTGTACCAACATTTATTTTGGTTTTTTGGTCACCCTGAAGT
TTATATTTTAATTTTACCTGGATTTGGTATTATTTCTCATACGGTTAGATTTTACAGTAA
TAAAACTGAGCCTTTTGGGAGATTGGGAATGATTTACGCTATGATTTCTATTGGTGTCTT
AGGTTTTATTGTGTGGGCTCATCATATATTTACGGTTGGTCTTGATGTGGATACTCGTGC
TTATTTTACAGCTGCTACTATGATTATTGCAGTTCCTACTGGGGTTAAGGTTTTTAGTTG
GTTAGCTACTATATTGGGGGGCAAACTAGATTTTGGTCCTTCTTTTTATTGGTCTATCGG
TTTTGTATTTTTGTTTACTGTTGGTGGGCTTACTGGTGTTATTCTTTCTAATTCTTCTCT
TGATGTTAGTTTACATGATACTTATTATGTGGTGGCTCATTTTCACTATGTTCTGTCTAT
GGGTGCTGTATTCGCTATTATGGCTGGAGTTACTCATTGATTCCCATTTGCTTATGGGAT
GGTTATGAACCCTTATTTATTGAAGGGTCAGTTTTGGGTAATATTTTTGGGGGTTAATCT
TACTTTTTTTCCTCAGCATTTCTTAGGTTTGAATGGGATGCCTCGTCGTTATACTGATTA
TCCTGATGCTTTTACTTATTGAAACACTATCTCTAGTATTGGTAGTGTTGTTACTATTTT
TTCTATTATTTTTTTTGTCTATATTATTTGAGAATCTTTTTCTGACTCTAATACTATACC
TTTTTTTGTTTCTTCTAATATGAGCAATGAGATCATAATTGAGTCTCCTTTTCCTGCCCA
TACTAATGTAGAATCATGTAAGGTGGCCTCTGGGGTGGTTGTTATTTTTTAGTCTTAAAA
TGCCAAGTTGATTAGGTCTAGGTTTTCAAGATATAGGTTCTATAAGGATAGCAGAATTAT
CCTGTTTGCACGATCATGTGATAACAATTATACTTAGGGTTATTATTTTTATTTCTTATA
TTATGATTTATCTTTTTTTAAATTCTAGATATTACAAGTTTTTGTCTGAGGGTACATTTA
TTGAAACTATTTGATCCATGATTCCTGCTTTTTTACTTATTATTTTAGTGTTACCTTCTA
TAAAAGTTCTTTATATGATGGAGGATATTAAATCTCCTGTTTTAAGTTTTAAGATTGTTG
CTCATCAGTGGTATTGAAGTTATATCGTTCCTTTGTATAAAAATTTTTCTTTTTATGTGA
ATTCTCAAAGGTTTTCTTTTTATGAGTTTGACTCTATAATTGAGGAGGGATCTCTTGAGG
TCCCTCGTCTTTTGACTTGTTCTTCAGACTTTTTTTTACCTGTTAATACTACTTCTCGTC
TTCTTATTACTTCTACTGATGTTATTCACTCTTTTGCCTTGCCTTCTTTAGGTTTAAAGG
TTGACGCTCTTCCTGGTCGTATTAATCAGTTGTTTACTAACCCTTCTCGTGTGGGTGTTT
ACTTTGGTCAGTGTTCAGAGATTTGTGGCTCTAACCACTCTTTTATACCTATTAGTATGA
AAATTAGTTCTGTGGCTGATTACGATGGCGTTTCTAAGTCTTATTTGTTAGATGTGCTGA
GAGATAATTTTTCTTCTTCTTATAAGTTATAATTAAGCTTTAGTTAAATTTAATATAGTT
TTGTCGTAACTAAGATTTGTAGCTTAATCTTACCTCAAATAATACCTCTTCCTTGACTTA
TAGTATTTTTGTTTATTTTCTTTTGTGTTTTTTCTGTTTTTTTATATTTTACTTTTTTTT
CTTTTGATAATACTATTTCTGCTAAGAATTTAAAATCTTATAATAGTTATCTCCCTTGAT
AATGTTTAAAAATGATAATGACTAATTTGTTTTCTATTTTTGACCCTTCTTTGAGTCTTT
TTTCTTTTTCTTGATTGACTTGTTTGTTTGTTGTTTTGTTTTTGCCTGTTTTTTATTGAA
TGGGGGGCACTTTTTTTAACTTTTTTTTTGTTTCTATTTCTTCTGTTAAAAAGGAAATAG
ACTATGTACTTAAGCGTCCTGTTAAGGGGTCTTATATTTTTATTGGTTCTATTTTTCTTT
GCATTAGAGTTTATAACTTTTTAGCTATGTTTCCTTTTGTCTTTTCTGTTACTTCTCATA
TATTAGTGACTTTGCCTTTTTCTTATTCTTTTTGACTAGGTATTATTATTTTTAGGTGGG
TTAGTTCCTTAAAGCATTTTTTAGTGCATCTTATCCCTGTGGGTACTCCTATATTGTTGA
TGAGTTTTATAGTAATTGTAGAGGTGCTTAGGAATTTAATCCGTCCTCTTGCTTTGACTT
TTCGTCTTACTGCTAATATAATAGCCGGTCATTTATTAATGTCTCTTATTGGTGGGGCCT
TGATTAGTCTTTCTTTTAGATTTATAGTTATTGGTTCTCTAGTGCAATCTTTATTAGTTG
TTATAGAATTAGGGGTTTCTATTATCCAAGCCTATGTGTTTTCTACTTTGTTGATACTTT
ATGTGTCTGAGGGTGAGCATTAGTTCTTAAAATGAAAAAATTTAATCCTTTTCATTTAGT
TGATTTGAGGCCTTGGCCTATTTTTACTTCTCTTTCCTTTTTAAGATTTGCCTTAGGGGT
TATTATTATAGTGCGTTCTTTTGACTGTTCTTTTTTTTTATTTTCTCTCTTGCTTTTGTT
ATTTTCTTCTTTTTTATGAGGTCGTGATATTCATCGTGAGGGGTGTTATAGTGGTAACCA
TAATTATGAGGTTACTGAGGGTTTTAAAATTGGTATGATTTTTTTTATTCTTTCTGAGTG
TTTTTTCTTTTTGGGTATGTTTTGAGCATATTTTCATTTAGCTGAGGCTCCTGCTTTAGA
GATCGGGGGGGTTTGACCTCCTTTGGGTGTAGTAGCATTTGATCCTAAAGGGATTCCTTT
TTTAAATACGATCCTTTTAGTGTCTTCTGGTGTGTCTGTTACTTGAACTCATCATGCTAT
AGAAAATGGGGAGTTTAATTTTAGGATAGTGTCTCTTTTGTTTACTGTCTTGTTGGGTGC
TACTTTTACTATATTTCAACTCTTGGAATATTATGTTGCTGGTTTTACTTTTTCTTGTTC
TTGTTACTCTTCTGTTTATTTTATGGGTACTGGTTTTCATGGTCTACACGTTCTTATTGG
TAGGGTTCTTTTATTGATTTGTTTAGTTCGATTTTCTTTCTTGACAATTAGGCCTTTACA
TAGTATTGGCTTTGAATGTTCTGTGTGATACTGACATTTTGTCGATATTGTTTGGTTCTG
TTTGTATTTAATTTTTTATTGATGAGGTATTTAACTATTTTTTAACCTCTTAGTATATTG
TTAGTACGACTAATTTCCAATTAGTAGGTTTTTGAGGTTATAAAAATTTTTGACTATTTG
ATTTTTTGTTTTTTTATTCCTTTTTTGTTAATTTTTCTATTTTTTCTTCTTGCTTATCAG
TTAGGGGATTCCTATGAAGAGAAGAGTTCTTCTTTTGAGTGTGGTTTTGACATTATTACA
CCTGCGGGTATGCCTTTTTCTATGCCTTTTTTTGTTATCTCTTTGATGTTCCTTTTATTT
GATGTGGAAATCTTGCTTGTTTGTTTTTATCCTTTGTTTTATTCTTTTACTTTTTATATA
TTTTATATTATTTGATTTACTGTTCTTCTTGTTTTATTGGCTACTTTATATGAGTGGTAC
AAAGGAATTTTATCGTGACTTTAAATCTAGGGTAGCTATTTATACCAGTTTCGACCTGGT
TTTTTATTAGTTATTGTCATTCCAGATAATTTAAAGCTTAAAGCTTAGGGGCTCATAATC
TCTAGATTTTTATTGTCGTTTCTAATTTTTCTTAACTTTGAAAGTTTTGGCAGGGGTTGT
CCCCTAGAATCTCTTTAATTTTTAGATTTGCAATCTAATGTGTTTAAACTTTAGAGATAG
TTATCTAGGGATATTCTATATAAGATTACGGCTTTGGGGGTTGTAGAATTTACCCTTGGG
TTTGGTAAATCTTATTATAGGAGCTGTAAACTCTTGTTTTTATGTTGCCAGTGCTACGGT
AGCCTTAAGATAATTTTTAATCTTTATGTCTTTTAAACGTAAAAAGCCTAGGCAGGTTAT
TCACCCAAATATAGTTTATTAAATATCTCTTTGTTAATGAGAAGTGTGATTTTGGTCTAT
TCGATAAAAGTTTTTACTTTATTAAAAATATTATTTTATAGGGATTAAAAAAATTTTTTT
CTAATAGTTTAATTTATAGAAAATTTGTTATAGCTCTTAAAGACAAAGTTTGTGCCAGCA
GTCGCGGTCATACTCTATTTATAAAATTTTATTTTTTCTAATAATTTATTAACAAGGTAT
TTTTACTTAGGTGAAATTTTAAAATAACTTTATTTCTTAGAAGATAGGTAATTTTTTTAA
AAACTAGGATTAGATACCCTATTATTTTTAAAGTTTATTATAAAGTAGTAAATTGTTGTT
TCTAAACTTAATTTTTCTGGCGGTTCATTACTCTATCAGAGGAGCTTGTTAATTTAATTC
GATACCCCCCTATTATGTTTACCTTTTTTATTTTTATGTACGGTTGTTAAGTTTTAAGAT
TTAGCTTATTGCTCTTTTTGTGTTAGTGGGTTAATTCAGATCAATGTGTAAACTATAAAA
TGGTTTTAGTGAGCTACTTTTTTTAATAAAACTAATTATTTTTGAAATTGGATTTGATAG
TAAATTAGGAATTGAATTTCTTATTGGTGTGGATTTTTGATGAAAGTACATATCGCCCGT
CACTCTTTTGATAGATAAGTCGTAACAAAGTAGGGGTACTGGAAGGTGTCTCTTGTTTAG
GGTTTTTATAAAATTACTTACAATAATTTTTCTTTTGACTCTTTTTTGTTTTTTTAATTC
TATAATATTTTTTTATTTTGTTTTTTTTTGTAGTATTTTCTGTGATGATTTATTTTTATT
ATAATTTTACCTTTTGTATAAGGTTTTTTAGAGTTTTGCTATTTAGGGAAATTAGAAACA
ATAAGATTTTCTAGATTGTTTTTATTTTTATAATAAGTGTAACTTTTTTGAAGTGATGAT
ACGTTTGCGATTTTTGTAATATCTAGTTTTTTTACCTGTAAGGGTAACCCTTATGCTATT
AGTTTTTATTTTTTTTGTTTTTTGTCTTAATAGTATACTTTTGTGTAATAACTTTCTATT
AGTTATAACTAAATTTGGCTGTGGATGGTATACTTAGATTAATTATTTTATTAGTAGGTT
GGTTTTCTTATACTATGTTTTATCTTAATTCTTATTTTAAATACTATAACTTTTACTTTT
TACTTTTAAATTTGTTTATTAAAATCTCAGCTAAATTATTTTTAGTTGCCTCTGTCCTAT
GCTCTTACGTAAATGGCTGTGGTTTCCACACTAAGGTAGCGAGATCATTAGTTATTTGAT
TGGTAACTTGTATGAAGGGGGTTTTTTGTTAGTTATTATGATTTTTTCTGAAATTATATC
TTTGTTGAAAATAACAATTTAAACTTTAAGACAAAAAGACCCTAGAATTTTTATAATATT
AATTATTTAGTTGGGGAAATATTCAATTTTTTGTCAAATATTGAAATATTTACTTGTTTT
TGAACTTTTATTGAAGAAAGTTTGCTAAAATACTCTAGGGATAACAGCTTAATAGTCTTT
ATTAGTTCTTATTAATAGGGCTGTTTGGGACCTCGATGTTGGATTAGGTAAACTTTAGGG
TGTAGAAGCTTTCAAAAGTTAGACTGTTCGTCTATTAAATACCTACATGATCTGAGTTAA
AGTCGGTGAGAGCCAGACTGGATTTTATCTAAAGTTATATTCTCATTCTATAATTCAGTA
CGAAAGGACCTTTTATTGAGTAACTTACTTTTTATTTATAAAAGCTTTAAGTTAAAACAA
ACTGTATGTCTTCAAAACATAAAATTATTTGCTTTTTGGGGTAGGGGCTAAAGGATTTAG
AAAATTTATAACAATAATTTACTAAATCCTATTTTACAAAAAACATGCGGATAAGCCTAC
TATAGCTAATCTGTACGGGAGAAGTTTCTTTCAGCATATTATTATTAATTTGTCGTATCG
TACTCGTGGAAAAGCACAACGAATTCATACGTACACCATACAAATTAAGAATGTTTTCAA
TAGCATGTTGTTTATCCCTATAAATAGTATAGATGTGATAAAACTTAAAAAGATGATCAT
TGCGTATTCTCTTACGAAGATTAATACAAAAAATCCCCCCCCATATTCTACGTTAAAGCC
GGATACTAATTCACTCTCCCTTTCGGCGTGGTCGAATGGGGTTCGCCTTCTTTCTGCTAT
ACATATGGTTACTCAAGTGATAAATAATGGGAGAGAGTACACCATGAATCAAACCCCCTC
TTGTATTGTTCTAATGTTTTCTATGTTGTAAGACTTAGTAATAAAAAATATAATTAGTAC
TAGGAATACTAAGCATACCTCGTAAGAAATAATTTGGGCTACTGTTCGGTAGCCTCCTAT
GAGGGCGTATTTGGAATTAGATCCCCACCTGGTGAGGAGAAACCCGTATGCTGTTAGTCT
TATGATGGCGAAGATTACTATTATCTTTATATTTCTTGTGATGTACTGATAAGTGTACTC
GTATAGCCCTCAGTATAATAAAGCTAGTACTAGGGAGATCAGTGGGCCCGTGTAGTACAT
TATTAATCGGGTTATGCTGAATTTTAGATATTCTTTAGTTAATAGTTTTAGCGCGTCTGC
AATTGGTTGTGAAATTCCTCATTCTACTACTTTGTTGGGTCCGACCCGAAAATGTATGAG
GCCTATGATTTTTCGTTCTATCAGTGTAAAAAATGCCACACTTAACAGTAAGCCTACAAT
CGAGATGATAAAATCAAGAGAGTAAATGGAGGTTTTTTAAAGTTTGTTAAACATTCTTGG
TTAACCTTTTAATACGATATTTTTAGGGGTTTTTCCTTTTTGTATATTCTTTTGTTAATA
CAAGTTATTCTTAAGATTACTACACATATACCTGTTAGGATTATAGTGGACGAAGATAGA
TTCTTCATTAAGTTAATATTGTCTACTATACTTAAAGTTGTTCTTCTTGTTATTATTCAA
GGTAATATAGCACTGGCTATTAGTATTAGCAGGGTGTTGTTAGATGATTTTTTTGTGTAG
TTTGCTATTATTGCGCAGTAACAGAATACAATTATAGTGCCGGATGAGAAGGAAATTAAT
ACCATGGTTGTTGGAAATACCGATAAGGATATAGAGTAGATTACTATTCTTAGAACGATG
GACATAAGTGTTAAAGTTAATGCTAAATTAATAGGGGTTAGAGTGGTTAATATGATTAGG
ACGCAGATTAAGGTTGTTATTATTCCCTTGTATTCTTTTGATTTACAAGATCAATGTTTC
TTTGAACTTTTGGGGATTTTAAATGTTAAGTTTTTTTTTGGTTTTTTCTTCTTTATATAT
TTTTCTTTCTAGTTCTCTTCATTCTTTGTTTATTTTGCTTTTTTTTGAGGCTTTAATACT
TGTTTTTATTAGTTTTATGTTTATTAACTTTCTTTCTTGATTTACTGTTCTTATGTATTT
AGTAGTTGGTGTGAGGGTGGGTGCTTATGGAATTTCTATTTTAGTAGATGTGGTGCGTAG
AAAGGGCGGTGACTATTTCTTTGTTTTTTAATATTTTTAAAAATGATAGTTAGTGTTTTA
TTTTTACTGTCTCTTTTTTTTGTCTATTTGGATTTTTTTTTTTTGAATTGAGTTTTCTTA
TTTATGTTTTTTTTGTTGTTTAATTTTTATGGTGGTTTTAGGGATGGTCTCTTTTTTAGA
GATTATTTTTCCTTTTTATTAGTATTTGTTACTTTGTGGGTATTTATGTTTTCTTTTTTC
TCTATAGAGTTTTCTGTTTCTAATTTTGTCTTACTATGAGCTATAATGGGTTTTCTTTTT
TACAGTTTTTTTACTGTTAATTATCTTTTTTTTTATGTTTTTTTTGAGTTTGTTTTTGTT
ATAATATTTTTGTTTCTTTTGGGCTGGGGTAAGACTTTGGAGCGTTTACAGGCTTCTTTC
TATATATTTTTTTATACTATGGTTTTTTCTTTGCCTTTTCTTGTTTTTCTTGTTTCTATA
AATTCTTACTTTTCTGATACTTTTTTTTCCTTGACTTTTTCTCAATATGGGGAAATTTAC
AGGGATTTTTTTTGGATTTTTATAATTTTTGTTTTTGTTGTTAAACTTCCTTTGTTTGGG
TTTCATTTGTGGTTGCCTAAAGCTCACGTGGAGGCTCCTGTCGGTGGGTCTATAATTTTG
GCTGGAGTTCTTCTTAAGTTGGGGGGTTATGGTATTTTTCGGTTTTTTTCTTCTGTGAGT
TTTTTTAATTTTTCCTTTAGTGTTATTTTTTCTTATTTTTTTTATACTGCTTTATACGGG
GCAGTTTTTGTAAGACTTATTTGTGTCCGTCAAATGGATTTAAAAATATTAATTGCTTAT
TCTTCTGTTGTTCATATAAGGGTTATGATTTTAGGGTTTTTTAGATTTTCTGCGTGAGGG
ATTTATGGTGGCCTTTTAATAATAATCGCTCATGGTTTTATCTCTCCAATAATATTCTTT
CTTATAAATTATATTTATGAAAACCACCACTCTCGTAGGATTATACTACTTAAGGGGGTT
CTTGTTTCTAATCCTTTGTTTTGTCTTTTTTGGTTTTTGTGCTGTTCTCTTAATTTAAGG
GTGCCTCCTTTTATATCTTTCTACTCTGAGGTTGTTATTTTTGGTTCTTTAGGATCTTTA
GGCGTTATTGAGTGACTAATGATTTGTTTTTCTTGTTTTTTTACGGGTGTTTATTGTATT
TATTCCTATGTTGTAGTTAGTCACGGTGTTTCTCTAATAGGGTTTTTCTTTTTTTTGGAC
TCTAAGATTATTTTAGTTTTAGTTTCTCATCTTTTGTTTGTTATTGTCTATCCTTTTATT
TTTTTTCTTTATTGATTAGATAGTTTACTAAAAATATTAACTTGTGGAGTTAAAGAGGTT
GCTAGTCATTTTTTTATTATTTTCTTCTTTTTTTTTTATTGTGTTTCTCTTTTCCTTCTT
TTGGGGGGTGTTTTTTTTGGATAGTAATAGATTTGTCTTTGAATTTTTGTTTCCTTTTGG
TATCTTAAGTGAGATGCCTTTTAGATTTTGTTTAGATTATGTTTCTTTATTTTTTTTTGC
TGGCGTTTCTATTATTTCTAGGGTGGTGTTCTTTTATAGGAAATTTTACATAGATGAAGA
TTTTAGCCTATCAAATATTGTTAATTATCGTTTTTTTTATCTTTTGTTTTTATTTGTTGC
TTCTATGTTTTTTTTAGTTTTTTCAAATTCTTGGGTAGTAGTGATATTAGGGTGGGATGG
ACTTGGTTTGGTTTCTTTTATTTTGGTTATTTTTTACAATAACAGAGCTAGTTTAGATTC
TGGTTTGATTACAGTTTTTACCAATCGTTTGGGAGATTGTTTGTTTATTCTTAGGTTTAT
TTTCTTTTTTTATGGGGGTTTCTTTTCTTTAGATTTTTTAAGATTTTCTTTTTGTTATTT
TTTCTGTTTAGTGCTTTTTTTGGGTTGTATTACTAAGAGGGCTCAACTACCATTTTCTTC
TTGGTTGCCTATGGCAATAGCTGCTCCTACTCCTGTTTCTTCTTTGGTTCACTCTTCAAC
TTTGGTTACTGCAGGTGTTTACTTGTTAATCCGATTTAATTATTTGTTTTCTTCTATTTT
TTATTTACTTATGCCTATTTCTTTGTTAACAATGGTAGTGGCGGGTGGTTGTGCTGTTTA
CGAGTTAGACTTTAAAAAGGTGGTTGCTATATCTACCCTCAGTCAATTAGGGTTTATAAT
TTTCTCTATTTCTTGCGGGTATTGATTGTTGAGTTTTCTTCATATGGTGTTCCATGCTTT
TTTTAAGAGTTCTTTATTTTTGTCTACAGGGAATCTTATACACTATATTTCTGGGGGGCA
GGATTCTCGTAACTTTGGTTCTTTTGGGTTTTCTTTCTCTTCAAAGTTAATTTTTTCTAT
GAGGTGTTTGAGACTTATGGGTTTTCCGTTCTCTTTGGGGTTTTACTCCAAGGATAGAAT
TATTGGGGATTTATTATTTTCTTCTTTTACTTTTTTTTCTTTAATTTTCTTTTTAGGTTG
TTGTTTTACTGTGGCTTATAGTTTTCGACTTATTGCTATGAGATTTATAGGCTTTCCTTC
TTTTTTTGTTAGAGTTAATTATTTGGAGGATTTTTATTTCTTTTTTTCTATTTTGTTTCT
TTACACTCCTTGTCTGCTTTTGGGGAATTTTTTCTTTTTTAATTTTTTACCTCCTGTAGT
ATTTTCTTTTCTTGATTTTTTTCTAGGTATTATAATTATTGTTTCTGGTTATTTTATTTT
TGTTAGTTTACCTCATTTTTATTTATTTATAAACTTTTTGATAAGTATTTTTTTCTTATC
TGTCTTATCTTCTTCTGTTGTCTCTAGTAAGTTGTCTACTATTTTTCTTAAAGGTGAGTA
CAGATGGGGGGAGATTGTGGGCGCAAAGGGGGTGTCTTTAAAAATTTTTGTTTTAGCCTC
TTATAGGATTCGACTATACGCGTTAAAAATTTCGCAGTTAGTCCTAATCTTCTTTTTATT
TTACTCGTTGATAAAGGTAGTAGGTTTTTATTTGTAGGAGTATTCATGCTTATAGTCTTT
GTGGCATTAGCTTTGAAGGGGCTAAAATTATTCGGCATAGAGTTTTCCATATGCTCTGCA
CATATATATATATATATA
>DWMV01217935.1 TPA_asm: Papilio antimachus isolate Dru.01-01a NODE_218178_length_200_cov_138.048780_SRR8954523, whole genome shotgun sequence
GATCGGTGAAAGAACTCCAGTTTGGAGTGTTGCCAGTAAAGGGCTGTCGCGCCTTCTGCT
GCCATGGCTGCTGTGCGGTTTTGCGCTTTTGTGTCTTCGGGCGCAACAAGACGGAGTCGT
ATTGGCGGTCATTGGTGGCAATTACGCGGGCGGCTTGTGCAAACGGTGGTGCGAGTAGGT
CGGTCTCCACCCGACCCGTC
>DWNA01001541.1 TPA_asm: Heliconius besckei isolate 110-111 NODE_1541_length_14354_cov_14.045196_SRR8883889, whole genome shotgun sequence
ATACATATATATATATATATATATATATATATATATATATATATATATATATATATATAT
ATATATATATATATATATATATATATATATATATGTATATATATATATATATATATATGC
ATATATATGCATATATATATATATATATATATATATATGTATACATATAAATATGTATAT
ATACTTATATTATAATATATAAATAATTATATATATAGATTATACTATATATAAATAATT
ATTATAGGTTTAAAACCATATAAACCTCTTTTTATAAAAAGAGGTTTTAAACCTATATTA
TTAAAGCAACCCTTGTGTGGGATTAGGTGATTAGAAGTCTCCTTTACTGCTTTGGAACGA
GACTTTTAGCTTCAAAGGCTAATGTGCTTTACACTTTCTCCCATCCTCAGGTTTTTAATA
TTTTACCCTATCAAGATAAATCCTTTTGGTTAAACCTGAACTTATGAATATACCAGCTCT
TACTGCCCTTATCTTAATCACTATAATCATGGTTATTTTTTCTTTTCTTTTTTTTGTTGT
TATTTGTGATTTTTCCGGTGTTCTCATTGTCTCGTTGATGGTTATTCATAAATAGTGATA
TATTAAAAGACAAGCCGATACTATAAGTGTTAGGGCTATTTCAGACGGTATTTCTCTTTT
TATTGTTGCTTTGATTACTAAGATTTTTGCTCAGAATAGTGCTAGTGGAGGTAGCCCTGA
AATATTCCCCACTATTATAGTGTTTAGTCAAAAGTTTTTTATTAGTCTTTTTGATTTTAT
TCTTATTTTTTCTATTAATCCTAGTGTTAATACTAAGGTTATTGAATAGATAGACAGGAA
TGAGAATATACAACTTATTGACACTAGTCTTCTTACTATAATCCATGAGTTGTTATTTAT
CGAAGAAATTGCTATAATTTTTTTTATTTCGAATTTTTGATTTAGTCGAGCTAGAGATCT
TAAAATTGTTCCCACTACTATAATTAGTATCATAGTTTGTAATATTTGTCTTGTTTGAAT
CGTTGTCACTAGTACAATTGGTAGAATTTTTTGCCATGTTATAATAATTATTATCGATAT
TTGTTTTATTTCTAGTCTTGAGATTAATTTTATATACCACCCATGTATTGGTCATATTCC
TATTTTTCTTACGATAGCTATCGTCACAATTAGGTTAGTCACATAGTTTTCTTTTATTCT
ATAAAACACTCAAGTTACGATCACGATTGAAAGTATTACTTGAATTAGGTAATATATAAA
TGTTGGTGTTTCTCTTTTTTTTATAGATTTTGAGTTTGATGCTAAAATTCTGCATATAGC
TAGCACATTCACTTCTAATATAATTCAGATAGTTAGTCAATTAGTTGATGAGCAACCAAG
AATTGTGGAAATAGCTAATACTACAATAATACCCCTTTTTCTTTAACTTCGAAAAGGTTA
TGTTCAATTTTAAACTATAGGGGGAAATTCTTTAAAGTATTACTACTACTGTAAAGTAAA
TGGTTGTTAACACTTGTCCAATTTCTCTGAATGGGGGTTCTACAGGGTTTGCTCCGATTC
ATGTTAGTAGAGTGGCTGTTACTAGAAATACTCAGAATATTAATTTTTTTACTGGATTGA
ATTTATTATTTTTAGATGACTTTTTTAATGTAAGAACAGCAATGATAACAATGGCTGCTA
TTATAGCTAGCACTCCCCCCAGTTTTGATGGGATCGACCGTAAAATAGCGTACGCAAATA
AAAAATACCACTCTGGTTGAATGTGTGCTGGGGTTGTTGTAATTCTTGCTGTATTGAAAT
TTTCTACGTCTCCTAGTAAGTTTGGGTCTATTAAGCATAAGGTTACTAGTATTACTATTA
ATACTACAAAATATGTGACATCTTTTACTAAATAGGTTTTATATATTTTTAATTTGTCAT
AATCTGTGTTTGTCCCTATAGGGTTAGAAGACCCTGTCTTGTGGAGTAACATTAGGTGAA
TTAAGACTAACGCTACAATTACTAGGGGGATTAGAAAATGTAGGGAGAAAAATCGGTTTA
GTGTGGGTTGTGATACTGAGAAGTTTCCCCATAGTCATTGTGTTACTTCTTTGCCTACAT
AAGGGATAGCTGAAATTATACTTGTAATTACTGTGGCTCCCCAAAATGATATTTGTCCTC
ATGGTAATACGTATCCCATAAAGGCTGCCCCTATTGTGGCTAATAATAGAATAATGCCTG
ATCCTCACACTATTGGGAATTTTATAGGTGAGTTGTAGTATATTCCTCGTAGGATGTGGA
CATATATTAAGATGAAGAATAATGATGCCCCGTTTATATGTAGGTACCGTATCATTCAAC
CTCTGTCAATGTCTCGTATAATATGGATTACTGAGTCGAAAGCTATCTCTGTAGATGGTA
CATAATTTATAGATAAAAATAATCCTGTGATAATTTGTAAAACCAATGTTATTGATATTA
TGAAACCTTTGTTTCATAGTAGTGAGATTGATGCTGGTACAGGTAGATTAATTAAGGCGT
TTTTGGCAAACCCTACGACAGGGTCTCTTATTATTAAATTATATTTTTTCATTTCATTGT
AAGTTTTCCTTAAAATTCTAAATTTTATGCAATATTCTGCTTTTACAATTTTTTAAGGAT
GGTAAATAATTTCTTTTGCACTGAAGTTTTCTATGCCAACCTTTAATTTAGCATAAAAAA
TGCGAAGAGTTTAAGCCTCTTAGATTATAATTAAAATTATACGATGAATAATATCTACAA
ATCATAAAGACATTGCTACTTTATATTTTATTTTTGGTGTTTGATCCGGTATATTGGGTA
CTAGTTTTAGTAGCTTAATTCGTTTTGAATTATCCCAACCTGGTGACTTTATAATAGATT
TTGATTATTATAATTCTGTTGTCACTGCTCATGCTTTTATTATGATTTTCTTTATAGTTA
TGCCTATTATGATGGGGGGGTTTGGTAACCTTCTTGTTCCTGTTATGATTGGTGCTACAG
ATATGGCTTACCCTCGATTGAATAATATAAGTTTTTGATTGTTACCTCCTTCCTTATCCC
TTTTAATTAGATCTGCTGTTGTTGGTTCTGGGGTTGGAACAGGTTGAACTGTTTATCCCC
CTCTTTCTAATGGTATTTTTCATAGTGGCCCTGCTGTTGATTTTGGTATCTTAAGTCTTC
ACATTGCTGGTGTATCTTCTATTTTAGGCGCTATCAATTTTATTGTTACTATTTTTAATA
TAAAAATTGTTGGCATACTTTGATCAAACGTTCCTTTGTTTGTTTGGTCTGTTCTTATTA
CTTCTTTTCTATTAGCTTTTTCCCTTCCTGTTTTAGCTGCTGCTTTGACTATACTATTAA
CAGATCGAAATTTTAACACTACTTTTTTTGATCCAATTGGAGGGGGGGATCCTATTCTAT
ATCAACATTTGTTTTGGTTTTTTGGTCACCCTGAGGTTTATATTTTGATTTTACCTGGTT
TTGGTATTATTTCCCATACTGTTAGTTTTTACAGAAATAAGACTGAGCCTTTTGGGAGTC
TTGGGATGATTTATGCTATAATTTCTATTGGTGTTCTTGGTTTTATTGTGTGAGCCCATC
ATATATTTACTGTTGGACTGGATGTTGATACTCGTGCTTATTTTACTGCTGCTACTATAA
TTATTGCTGTACCTACAGGGGTAAAAGTCTTTAGGTGATTGGCTACTATACTTGGGGGTA
AGCTAGAGTTTAGGCCTTCTTTTTATTGGTCAATTGGTTTTGTTTTTCTTTTTACAGTGG
GTGGTTTAACAGGTGTGATTCTTTCAAATTCTTCTTTAGATGTTAGTCTCCATGATACTT
ATTATGTGGTTGCTCATTTTCATTATGTACTTTCTATGGGTGCTGTTTTTGCTATTATGG
CTGGGGTTACCCATTGGTTTCCTTTTGCTTACGGTATAACTATAAATCCTTATTTACTTA
AAGGTCAATTTTGGGCTATATTCTTAGGGGTTAATTTAACTTTCTTTCCTCAGCATTTTT
TAGGTTTAAATGGTATGCCTCGTCGTTATACTGATTATCCTGATGCTTTTACCTATTGAA
ATACTATTTCTAGGGTTGGTAGTGTAGTTACAATTTTTTCTATTATCTTATTTGTTTACA
TTATTTGAGAATCTTTCTCTGAGACTCGTTCTATACCTTTTTTTGTTTCTTCTAGTATAA
GGAATGATATTATAATTGAATCCCCTTTTCCTGCCCATACTAATATTGAGTCTTGTAAAG
TTATTAGAGGGGTTGTTGTTATAGTTCTTTAGTTTTTAATGCCAAGATGATTAGTTTTAG
GTTTTCAAGATTCTAGTTCTATAAGTATAGGGGAATTATCTTGCTTACATGACCATGTTA
TAACTATTATGTTCAGAGTTATTATTTTTATTTCTTATGTGATGATTTATCTTCTTTTTA
GTACTAAATATTACAAATTTTTGTCAGAAGGTACTTTTATTGAAACTATCTGATCAATGA
TTCCTGCTTTTTTGTTAATTATTTTAGTTTTACCCTCTATGAAGGTTCTTTATATAATGG
AAGATATCAAATCTCCTGTTTTGAGTTTTAAGATTGTTGCACACCAGTGATACTGAAGTT
ATGTTGTTCCTCTTTATAAAAACTTTTCTTTTTATCTTAACTCTACTAGGTTTTCTTCTT
ATGAGTTTGACTCCATAATTGAAGACGGTTCTGAAGGGGTTCCTCGTCTATTAACTTGTT
CTTCTGATTTTTTTTTACCAGTAGATACCACTTCTCGTCTTCTTATTACTTCTACGGATG
TAATTCACTCTTTTGCTTTACCTTCTTTAGGGTTAAAAGTAGATGCTCTTCCTGGGCGTA
TTAATCAATTATTCACTAACCCTTCTCGTGTGGGTTTATTCTTTGGTCAATGCTCTGAGA
TTTGTGGTTCTAATCATTCATTTATGCCTATTAGTATAAAAATTAGTTCTGTTTCTGATT
ATGATGCGGTCTCTAAGTCCTATTTGTTAGATGCTCTTAGGGATAATTTTTCTTCTTCTT
ATAAACTTTAGTTAAGCTTTAGTTAAATTTAATATAGTTTTGTCGTAACTAAGATTTATA
GCTTAATTTTACCGCAAATAATACCTTTACCTTGGTTGATAATTTTTTTATTTATTTTTT
TCTGTGTATTTTCTGTTTCTTTATATTTTACTTTTTTTTCTTTTGACAATTCTGTCTATA
CTAAAAATTTTAAATCTCATAGAAACCCTCTACCTTGGTAGGGTTTTTTAAATGATAATA
ACTAATTTGTTTTCTATTTTTGACCCTTCTTTGAGGTTGTTCTCTTTTTCTTGATTGACT
TGTATTTTTGTGGTTTTGTTTTTACCTACTTTTTTTTGAATAAGGGGATCTTTTTTTAAT
TTTTTTTCTACTATTACTTCTTCTGTTAAGAAAGAGATAGATTATGTTCTTAAACACCCT
GTTAAAGGTAGTTACATTTTTATTGGGTCTATCTTTCTTCTTATTAGAATTTATAATTTT
TTAGCTATATTTCCTTTTATTTTTTCTGTTACTTCTCATATACTAGTTACTTTGCCTTTT
TCTTATTCTTTCTGGATTGGTATTATTATTTTTAGTTGGGTTAGTTCTTTGAAGCATTTT
TTAGCTCACTTAATTCCAGTAGGTACTCCTGTTATGCTTATGAGTTTTATAGTTATTGTA
GAGGTCTTAAGAAATCTAATTCGTCCTCTTGCTCTTACTTTTCGTCTTACTGCTAATATG
ATGGCTGGTCATTTGTTAATATCCTTGATTGGTGGGGCTTTAATTAGACTTTCTTTTAGG
TTCATATTCTTAGGTTCTTTTATTCAATCTTTATTAGTAATTATGGAACTAGGTGTTTCT
GTTATTCAGGCTTATGTGTTTTCTACTTTGTTAATGTTATACATTTCTGAGGGAGAGCAT
TAGTCTGTGTTTTAAATGAAAAAATTTAATCCTTTTCACTTAGTAGACCTTAGTCCTTGA
CCAATTCTTACTTCCTTTTCATTTTTAAGATTTGCTTTAGGTGTAATTATCATAGTTCGT
TCTTTTGATTGTTCTTATTTTTTATTCTCCTTGCTCTTATTGTTGTTTTCTTCTTTTTTG
TGGGGCCGAGATGTTCATCGTGAGGGGTGTTATGAAGGTAATCATAATTTTGAGGTTACT
ACTGGATTTAAGATTGGTATAATTCTTTTTATTTTGTCAGAATGTTTTTTTTTCTTAGGG
ATGTTTTGAGGTTATCTACACTTAGCTGAGGCCCCTGCTTTGGAGATTGGTGGGGTTTGA
CCTCCTCTTGGGGTTACTCCTTTTGACCCTAAAGGGATTCCTTTTTTAAATACTATTCTT
TTGGTTTCTTCAGGTGTGTCTGTAACTTGGACTCATCATGCTATAGAAAATGGGGAGTTT
GACTCTAGTATAATTTCATTGTTTCTTACTGTGTTATTGGGCGCTACTTTTACTTCTTTT
CAACTTTTAGAGTACTATGTAGCTAGTTTTACTTTCTCTTGTTCTTGTTATTCTTCTGTT
TATTTTATGGGTACAGGTTTTCACGGTCTTCATGTATTAATTGGGAGTGTTCTCTTGTTG
ATTTTTTTAGTTCGTTTTTCTTTTTTAACTATTAGTCCTCTTCATAGTATTGGTTTTGAG
TGTTCTGTTTGATATTGACATTTTGTAGATATTGTTTGATTCTGTTTATATCTTATTTTT
TACTGATGGGGCGTCTAATAATTTTTTAACTCTTTAGTATATTAAGTACGGTTAATTTCC
AATTAACAAGTATTAAGGGTTATTAAGTTTTTTGATTATCTACTTTTTTCTTTGTTTATT
GCTTTTTTATTGATTTTTTTATTTTTCATTTTATCCCATTGATTAAGTTTTTCTCAGGAA
GAAAGGAGTTCTGCTTTTGAGTGTGGATTTGACTCTATTACTCCCACAGGAGTGCCTTTT
TCTATACCTTTTTTTGTTATTTCTTTAATATTTCTTTTATTTGATGTGGAGATTCTTTTA
GTTTGTTTTTATCCTCTTTTTTATTCTTTTACTTTTTATATGTTTTACATTATTTGATTC
ACAGTTCTTCTTGTTTTATTAGCTACTCTTTATGAATGGTACAAAGGTATCTTGTCGTGG
CTTTAATCAGGGTAGCTTTCAGTGACTAGTTTCGACCTGGTTTTTTAATGGCTATACGAT
TTATTCTTGCGATAATTTAAAGCTTAAAGCTTAGGGGCTCATAATCTCTAGATTTTTATT
GTCGTTTCTAATTATTCTTAACTTTGAAAGTTTTGATTGGGGTCTTCCCCTAGAATCTTT
TATCTCTTTTATTTTTAGATTTGCAATCTAATGTATTTTAAACTTTAGAGATGTTATCTA
GGGTTATTCTATATAAGATTACGGCTTTGGGAGTTGTAGAATTTACCCTTGAAATAAGGT
AAATTTTATATAGGAGCTGTAAACTCTTGTTTTTATGTTACCTGGCTAATAGCCTTAAGA
TATACACAATCTTTATGTCTTTTAAACATACTATGCTTTTGGCAGGTTATAAACCAAATA
AAGTTTTATTTAAATATCTCTTTGTTAATGAGAAGTCTTGATTTTGGCCTATTCGATGAA
AGTTTATTTTTTATTTAAAATATTATTTTATAGGGGTTATTTTTAATTTTCTAATAGTTT
AATTTATAAAAAATATGTTATAGGACTTAAAGACAAAGTTTGTGCCAGCAGTCGCGGTCA
TACTCTATTTATTAAATTTTGTTATTTCTAATAATTTTTATTAATCTCTTTATTTTTAGG
TGAAATTTTAAATAGTTTTTGTTTTTTAGAAGATTAGTAATTTAATTAAAAACTAGGATT
AGATACCCTATTATTTAAAGGTTGCTTTAAAGTAGTAAATTATTTTTTCTAAACTTAATT
CTTCTGGCGGTTCACTACTCTAGCAGAGGAGCTTGTTAATTTAATTTGATAACCCCCCTT
TAATTTCACCACTTTTGTTTTTATGTACGGCTGTTAAGTTTTAGCATACAGGTTATTGCT
TTTTACGTTAGTGTTTTAATTCAGGTCAATGTGTAAATTATAAAGTGGTTTTAATGAGCT
ACTTTTTTGTATAAAATTAATTTTATTTGAAATTGGATTTGATAGTAAATAAGAAATTCA
ATTTCTTATTGATGTGGATTTTTGGTGAAAGTACATATCGCCCGTCACTCTTTTGATAGA
TAAGTCGTAACAAAGTAGAAATACTGGAAGGTGTTTCTTGTTTAGAGTTTTTATAAAATT
ACTTACAATAATTTTTTTTCTTAACTCTTTTTTTTTAAACTTTTGTTTTTATACTTATAA
TCTTTTATAGTTTATTTTTTTTTCTTTCTGTGATGATTTGTTTTTATTAGGTTTTTACCT
TTTGTATAAGGTCTTCTAGAAATGCTTTTGTTTAATCTTTTTAGAAACGGGGAGATTTTT
AAAATTGTTTTTATTTTAATATTAAGTAAAACTTTTTTAATGTGGTGATACGTGTACGTT
CCTCATGGTATCTAGTTTGTTCTATATTTTTGGGGGTAACCCCCATACCTTTGGCTTTTA
TTGTTTAGTTACTTTTGTTTTAATAGTAAACTTTTGTGTATTAACTTTTTTTTATTTTTA
GCTTACTTTTATAATTTATTGATAAATTTTACTTTAATTAGTGTATTAGTAGGTTTTCTT
TATTTTTATTATTTTGTTTTTATTTGTTTTTTAAAAATTATGTATTTTACTTTTTACTTT
TAAACTTGTTTATTAAAATCTTAGCTGGATTATTTCTAGTTACTTCTGCCCCATGCTTTT
TGTAAATGGCTGTGGTTTCCACACTAAGGTAGCGAGATCATTAGTTATTTGATTGGTAAC
TTGTATGAAAGGAGCTTTTTAAAAGTTATTATAATTTTTTCTGAAATTATATTTTTGTTG
AAAATAACAATCTCCGCCCTAAGACAAAAAGACCCTAGAATTTTTATAATTTAAATTATT
TGGTTGGGGAAATATTTAATTTTATAAATATTAAAAAATTTATTTATTTATGAACTTTTT
TTAAAGAAAGTTAGCTAAAATACTCTAGGGATAACAGCTTAATGGTTTTTGTTAGTTCTT
ATTACTAAAACTGTTTGGGACCTCGATGTTGGATTAGGTTTACTTTGGGGTGTAGAAGCT
TTTTAAAGTTAGACTGTTCGTCTATTGAATACCTACATGATCTGAGTTAAAGTCGGTGTG
AGCCAGACTGGATTTTATCTAGGGTTATAATTATTTATATTTCAGTACGAAAGGACCTTT
TATTGGGTAATTTACCTTTATTTCTTTTCTTTCTAAGGCGCTAAGTTAATATAAACTATA
TGTCTTCAAAACATAAAATTTACCGCTTTTGGGGTAGGGGTTAGAAAGGATTTGGTTAGT
TTATATTCTTAAACTTCTAAATCCTATGAAAGATAACAGGAGGATAAGGCTACCATAGCT
AATCTATAGGGTAGAAGTTTTTTTCAACATATTATTATTAGTTTATCATAACGTACTCGT
GGGAAAGCACATCGTACTCACACATACACGATACAGATTAAAAATGTCTTTAGTATTATA
TTGTTTATACCTAGGAATAGAACAGATGTGATAAACCTTAGGAAGATGATTATGCCGTAT
TCTCTCACGAACGCTAATACAAAAAATCCACCTCCGTATTCTACATTGTACCCTGATACT
AGCTCTCTTTCCCTTTCGGCGTGGTCAAAAGGTGTACGACTTCTTTCTGCTATACATATT
ATTACTCATGTGATAAATAGTGGCAGGGAATACAGTATAAATCACACACCTCTTTGTGAA
AGAGCGATGTTTTCTACTCTGTAACATTTTGTGATGTAAAATATGATTAAAACTAAAAAT
ATTAAACACACCTCATAAGAAATAATTTGAGCTACCGTTCGGTACCCTCCTAGTAAAGCA
TATTTAGAGTTTGAGCCTCACCTAGTTAATAGAAACCCATAGGCTGATAGACTTATAATA
GAGAAGATCACTATAATTTTTATACTTCCTGTGATGTATGAGTAGGAATACTCGTAGAAG
CCTCAATATAATAAAGCTAAAAGTAAAGAGATTAGGGGGCCCAGGTAATATATTATTAGG
CGGGATATAGTGAATTTTTGGTACTCTTTAGTTAGTAATTTTAAGGCATCGGCAATGGGT
TGTGACACCCCCCATTCTACTACTTTATTAGGCCCTACACGATAGTGTATTAATCCTATA
ATTTTACGTTCTATAAGTGTAAAGAAAGCTACTCTTAGTAATATTCCAACGGTTGAGATG
ACGAAATCTAAGGTATAGATGGAGGTATTTTTAAGATTTTTGGCATACACTTAAAACCTT
TTAGTAAGACATTTTTAGTGGTTTTTCTTTTTTATACATTCTCTTGTTAATACATATTAT
TCTTAGGATTACGATTAGTATCGCGGTAGTAATTATTGTTGAGGAGGATAAGTTTTTAGT
TAAGTTTATTCTATCTCTTACCATAATTTCTTTTCTTGTTGTTATTACTAGTGGTAGTAA
TACGGCCATTGTTACTGTAAATATTACTCTTTTTGAAGATTTTTGGATATAATTAGCTAT
CATAGCGCAATAGCAAAACACCACTATGGTCCCTGATGAGAATGAGATTAAAATTATTGC
TGAAGGGAATACTGATAATGATAGCGAGTAGGCTAACATACTAACTACTATTGATGTGGT
AGTTAATGTTAAGGCTAGGTTAAGTGGCGTAAGATTAGTTAATAAGATAAAGGAGCATAC
TATAGTAGTTATTATTCCTTATTATTTCTTTTGATTTACAAGATCAATGTTCTTTGAACT
TAAAAGGATTTTCTATAAATGATAATGTCTCTTTTTCTTTTTGTTTCTTCATTTTATATT
TTTTTTTCTAGGTCTTTACACTCTTTGTTTATTTTACTTTTTTTTGAAGTTTTAGTTATC
TTATTGATTAATATTATATTTTTTAACTTTTTTTCTTGGTTTTCTATTCTTATGTATTTA
GTGGTAGTTGTAAGTGTGGGTGCTTATGGTATTTCTATTTTGGTGGATGTGGTTCGTAGA
AAGGGGGGTAACTATTTCTTTTCTTTTTAACAATAAAAATGATAATAAGGGTCTTTTGTT
TATTATCTGTTTTTTATGTTTTTCTTGATTTTTTCTTTTTTAATTGAGTTTTCTTATTTA
TGGTTTTTTTTATTTTTAATTTTTATGGGGGTTTTACGGATGGTTTTATATATAGGGATT
ATTTTTCTCTTCTTTTGGTTTTTGTTACTTTTTGGGTTTTTTTATTTTCTTTTCTTTCTA
TGAAATTTTCTAACCCTAATTTTGTTGTGCTTTGAATTATAATATTTTTTCTTTTTTTTA
GTTTTTTTACTGTTAATTATTTATTTTTTTATGTTTTTTTTGAGTTTGTTTTTGTTATAA
TATTTATTTTTCTTTTAGGTTGGGGAAAAACTTTGGAGCGTTTACAGGCTTCTTTTTATA
TGTTTTTTTATACTATAGTGTTTTCTCTACCTTTTCTTGTTTTTTTGATCTATCTAAATT
TTTCAATTTCAGATTCTTTTTCTTCGTTAACATTTTCTCAATATGATGATAATCTTACCT
ATAATGATTTTTTTTGAGTTTTCATAATCTTAGTCTTTGTAGTTAAGCTCCCTCTTTTTG
GGTTCCATCTTTGATTACCTAAGGCTCATGTGGAGGCTCCTGTTGCTGGTTCTATAATTT
TGGCTGGGGTTCTACTAAAATTAGGGGGTTATGGTATTTTTCGTTTTTTTTCTTCTGTGG
GTTGTTTTAATTTTTCTTATAGAGTGTTGTTTTCCTATATTTTTTATGTTTCTCTTTATG
GGGCTGTCTTTGTAAGGTTAATCTGTATTCGTCAGATAGACCTTAAGATACTAATTGCTT
ACTCTTCTGTTGTTCACATAAGAGTTATAATCTTAGGTATTTTAAGTTTTTCTATTTGGG
GGGTTTATGGGGCCTTACTTATAATAATTGCTCATGGTTTTATTTCTCCTATGATATTTT
ATCTTATAACTTATCTTTATGAGAATCACCACTCTCGTAGAATTATAGTACTTAAGGGGG
TGTTGGTTTGTAACCCTTTATTTTGTCTCTTATGGTTCCTGTGTTGTTCTTTAAATTTAA
GGGCCCCCCCTTTTATATCTTTTTATTCAGAGGTTATTATTTTTGGTTCTTTAGGTTCTT
TAGGTCTATTTGAGTGGTTGATGATTACTTTAAGTTGTTTTTTTACTGGAGTTTACTGTA
TTTATAGTTATGTGGTGGTAAGGCATGGTTCTTCTCTTTCTAGGTTGTTTTATTTCTTAG
ATTATAAAATTGTTTTAGTTTCAGTTTCCCACTTTATTTTTGTTATTTTTTATCCTATTA
TTTTTTTTTTGTATTGATTAGTTAGTTTAAGTCAAAAATATTAGTTTGTGGAACTAAAGA
ATTTGCTAGTCATTTATATGTTGTTTTCTTTTCTTTTTTTCTTTTCTTTTTTTCTTTGTT
CTTTTTTTGGTGTTTATTTTCTTAATAGAAATGGTTTTATTTTTGAGTTGACAATCCCTT
TTAGTCTGCTTAGTGAGATACCTTTAAGGTTTTGTGTAGATTATGTTTCTTTATTCTTTT
TTTCCGGTGTTTCTATTATTTCAGGTGTGGTTTTTTTGTACAGAAAGTTTTACATAGACG
AGCAATTCAGGGTTTTTAATTCTATAAACTATCGATTTTTTTATCTACTTTTTTTATTTG
TGGCTTCTATGTTTTTTTTGGTTTTTTCTAGTTCTTGGGTGGTTGTTATACTTGGGTGGG
ACGGGTTAGGCCTCGTTTCTTTCCTGTTAGTTATTTTTTACAATAATAGTTCTAGTTTAG
ACTCTGGTCTTATTACTGTTTTTACTAATCGTTTAGGGGACTGTTTATTTATTCTTAGTT
TCATTTTTTTCTTTTATGGGGGCTTTTTTTCTATTGATTTTCTTAGGTCTTCTATTTGTT
TCTTTTTTTCTTTGGTTATCTTTTTTGGTTGTATTACTAAAAGTGCTCAAGTGCCCTTTT
CTTCTTGACTACCTGCAGCTATGGCTGCTCCTACTCCTGTTTCTTCTTTAGTGCACTCTT
CTACTTTGGTTACTGCTGGGGTTTATTTACTTATTCGTTTTAACTATTTACTTTCTTCTA
TTTTTTATTTATTACTCCCTATTTCTTTATTAACTATAGTATTAGCTGGGGCTTGTGCAG
TGTACGAGCTTGATTTTAAGAAGGTGGTTGCTATATCTACTTTAAGACAACTTGGTTTTA
TAATTTTTTCTATTTCTTGTGGTTATTGGCTTTTGGGTTTTTTACATATGGTTTTTCATG
CTTTTTTTAAAAGCTCTTTGTTTTTATCTACAGGTAATCTTATACACTATATTGGTGGTG
ACCAGGATTCTCGGGATTTTGGCTCTTTTGGGTTTTCTTTTTCTTCTAAACTAATTTTTT
CTATGAGTTGCCTTAGTTTAATAGGGTTTCCTTTTTCTCTTGGGTTTTATTCTAAAGATA
GAATCATCGGTGATCTTTTGTTTTCTTCCTTTACTTTTTCTTCTTTTGTTTTCTTTTTAG
GTTGTTGTTTTACTGTGGCTTACAGGTTTCGCTTAATTTATATGGGTTTCATGATATCTC
CTTCTTTTTTTTCTAGTACTAGCTATTTAGAAGATTTTTATTTCTTTTTAACTATTTTAT
TTCTTTATCTCCCTTGTGTTGCTCTAGGTAATTTTTTCTTTTTTAATTTTTTGTCTCCTA
TAGTGTTTTCTTTTTTAGACTTTTCTATAGGTTTGTTTATTATTTTCTTTGGTTTTATTT
TTTTTAAAAATAGCCCTCAGTTTTATCTATTGGTTAATTCTCTTATAAGAATCTTTTTCT
TATCAATTATCTCTTCTTCTTATCTCTCTAACAAGTTAAATAATATATCTTATAAGGGAG
AGTTTACCTGGGGGGAACTTTTTGGCGCTAAGGGGCTGTCTTTAAAAAATTTTGTTTTTG
CTTCTTATAGGATTCGACTATACGCGTTAAAAATATCACAGTTAGTGATAATTTTTACTT
TATTTTATTTGTTGACAAGAGGTTATTTTTTCTCTATTTACAGAGTGTTCTTATAAGGTA
TGCTGTTAGTCTTTGTGGCATTAGCTTTGAAGGGGCTAAATTTTGTAGGCATTGTATATA
CACATACATACATATATATATATATATATATATATATATATATATATATATATATATATA
TATATATATATATATATATATATATATATATATATATATATATATATATATATATATATA
TATATATATATATA
>DWNM01199592.1 TPA_asm: Narcosius parisi helen NODE_199614_length_551_cov_1.533755_SRR7174546, whole genome shotgun sequence
ACTTCATATTAAAAATAGTAACAATAAAGTTAATAGCCCCTAGAATAGAAGAAACACCTG
CGATATGAAGACTAAGAATACCAAAATCAACAGCAGGACCAGAGTGAAAAACACCATCAG
AAAGAGGGGGGTAAACAGTTCAACCAGTACCTACCCCAGAACCCACCACGGCAGAGCTCA
ACAACAAAGACAAAGAAGGGGGTAAAAGTCAAAAACTCATATTATTTAAACGAGGATAAG
CTATATCCGTAGCCCCGATTATCACAGGAACCAAAAGATTACCAAAGCCCCCTATCATAA
TAGGTATAACTATAAAAAAAATCATAATAAAAGCATGAGCAGTAACCACAGAATTATAAT
AGTCAAAATCCATAAGAAAATCCCCAGGTTGGGATAACTCTAATCGAATGATACTTCTAA
AACTAGTGCCCAAAATACCAGAAAAAACACCAAAGATAAAGTACAAAGTAGCAATATCCT
TATGATTGGTTGATATAAATCATCGTGAAATTTTAATAAAAATCTAAGAGGCTTAAACTC
TTCGCATTTTT
>DWNM01277748.1 TPA_asm: Narcosius parisi helen NODE_277788_length_312_cov_1.212766_SRR7174546, whole genome shotgun sequence
TAGTGTCAATAAGTTGTATATTCTCATTCCTGTCTATCTATTCAATAACCTTAGTATTAA
CACTAGGATTAATAGAAAAAATAAGAATAAAATCAAAAAGACTAATAAAAAACTTTTGAC
TAAACACTATAATAGTGGGGAATATTTCAGGGCTACCTCCACTAGCACTATTCTGAGCAA
AAATCTTAGTAATCAAAGCAACAATAAAAAGAGAAATACCGTCTGAAATAGCCCTAACAC
TTATAGTATCGGCTTGTCTTTTAATATATCACTATTTATGAATAACCATCAACGAGACAA
TGAGAACACCGG
>DWNM01359228.1 TPA_asm: Narcosius parisi helen NODE_359315_length_242_cov_0.890909_SRR7174546, whole genome shotgun sequence
GTTTCTTCTTTAGTGCACTCTTCTACTTTGGTTACTGCTGGGGTTTATTTACTTATTCGT
TTTAACTATTTACTTTCTTCTATTTTTTATTTATTACTCCCTATTTCTTTATTAACTATA
GTATTAGCTGGGGCTTGTGCAGTGTACGAGCTTGATTTTAAGAAGGTGGTTGCTATATCT
ACTTTAAGACAACTTGGTTTTATAATTTTTTCTATTTCTTGTGGTTATTGGCTTTTGGGT
TT
>DWNM01362858.1 TPA_asm: Narcosius parisi helen NODE_362948_length_240_cov_1.349693_SRR7174546, whole genome shotgun sequence
GGAATTCCTCGTTCATGGAGAATAATTGCAATCCCCAATCCCAAGCACGAAAAGGGTTCA
CTCGGTTCCCCGCTCCTTTCGGAGTAGGAAGCACAGGCGCGCTGCTCTCTTCAGTGTAGC
GCGCGTGCGGCCCAGGACATCTAAGGGCATCACAGACCTGTTATTGCTCTTTCTCATGCG
GCTGCAACGCCGCCTGTCCCTCTAAGAAGCTCTCCGAGACGAGCCGAGGCGCGTCGGAGT
>DWQH01150491.1 TPA_asm: Taenaris catops isolate 68OD9X012W NODE_151406_length_957_cov_3.185227_SRR4256597, whole genome shotgun sequence
ATAACCAGACCAGGAGAGGAACTGAATTATTCTAATGTTACATGTACGGTTCATTCCTTT
GTTTAACAACTTTTCTTTTAAATTAAAGGACTCTCACTATTTTAATTTGGAGTATGATTC
TTTACTTGAGGACTTTTCCTTGGATTCTGATTACCCTCGTCTTTTGGGGTGTTCTAGAGA
TTTGTGGTTTCCTGTAAATACTACTTCTCGTTTATTGGTCTCTTCAACAGATGTGATTCA
TTCTTTTGCTGTGCCAGCCTTAGGTCTCAAGGTTGATGCTATGCCTGGTCGAATTAATCA
GCTTTATGTAAATCCTTCTCGGGTTGGGGTTTTTTATGGTCAGTGTTCTGAGATTTGTGG
TTCTAATCATTCTTTTATACCTATTAGGGTTAAGGTTGGTTGTGTTAGAGATTACGATAA
TCACACAAAATCTCTCTTGTTAGAATTGGTGGAGGATTCTTACAGCTTTAAGGTTTCTTT
TTTAAGCTTCAGTTATAGTAATATAGCTTTGTCAAGGCTAAGATCTTTGGCTTAATTTTA
CCACAAATAATACCTATGCCTTGGTTAGGGGTTTTCTTTATAATCTTTTCTTGTTTAGTT
AGACTTACTTTTTTAGTGTCTCTTTTCTTGTCTCCTAAAATGGTTGTTTCTTGAAATACT
TTAGTTCAAGGTGTTAAGCTTCCTTGGTAATAAATGATAACTAATTTGTTTTCTATTTTT
GATCCTACTTTGAGAATTTTTTCTTTTGCTTGGGTGGTTGGATTCTTTGTTTTCTTTTTT
GTTCCTATTGGATTTTGGGTTTCTTACTCTTATATAAGGGGGTTTTATTCTTTGGTTTTT
TCTTCTGTTATTAAGGAGATCTCTTATGTTCTTAGTTCTACTGCCCTATAAGGTACACTT
TATCGATAACAAGGAAGCTGTAAGATAATTCACATTGCAAAAGTTTTTTTTACAAGT
>DWQH01363077.1 TPA_asm: Taenaris catops isolate 68OD9X012W NODE_366132_length_306_cov_6.065502_SRR4256597, whole genome shotgun sequence
AGCATAGTAGCCAATCAACTAAAAACCTTAACCCCCGTAGGAACAGCAATAATTATAGTA
GCAGCAGTAAAGTAAGCTCGAGTGTCAACATCTAAACCAACTGTGAATATATGATGGGCC
CAAACAATAAAGCCAAGAACACCAATAGAAATTATAGCATAAATTATACCTAAAGAGCCA
AAAGGTTCAACCTTATTTCTATAAAACCTAACTGTATGGGAAATAATCCCAAAACCAGGA
AGAATAAGAATATAAACTTCAGGATGACCAAAAAACCAAAACAAATGCTGATAAAGAATA
GGATCC
>DWRQ01359109.1 TPA_asm: Junonia nigrosuffusa NODE_360352_length_262_cov_2.713514_SRR10765816, whole genome shotgun sequence
TATACCCAGGTCTGACGATCGATTTGCACGTCAGAATCGCTACAGTCCTCCACCAGAGTT
TCCTCTGGCTTCAACTTGCCCAGGCATAGTTCACCATCTTTCGGGTACCAATCAGGCATC
TCTTTGCTCCGCCCAGCAAGTTATTGCTAACATTGCTATACGAACAGGCACATGTTGCGC
GCAAGGACTGTTGTTGTCCAAACGATCACATGATTTGATTTCTCTACGCCTTCAGTTAGT
GCACGAGTGCACTAGTCTGGCC
>DWRQ01396944.1 TPA_asm: Junonia nigrosuffusa NODE_399415_length_246_cov_0.869822_SRR10765816, whole genome shotgun sequence
GGCATATGCTAGTGTGGCTGGGCAACCGGCAACATTGGCGAAGCATTTGTTTGCTCAAGT
TAGTAGTAGTGTTGTGCATTTCGGTGTATTTATGCTGCTGGACTTGTGGCAAGTGAACTA
TGACCAAATACTGACTGGCAAAATGAAAATCGCCCCTGGCGTAATACAGAATGCAGCCAA
CAGTACAAGTGTCTACGCATTCAGCTATTGGGTCTAAGCTCGGCATTTTTGAATTTGGAC
TTGCAG
>DWSD010000037.1 TPA_asm: Graphium doson isolate LXECX27RQZ NODE_37_length_14084_cov_26.868923_SRR4346295, whole genome shotgun sequence
TAATTTGATCAAAGCAGCTTAGCCAAGGAAAGTGTCCTGTGTTATATAATTCGACAATTT
TTATATTAGTACGAGACTAGTAATAATATAAATAATAAATAATAAGTTTTACTATATAAA
AAGTATTACTTTTATGTAAAGATATACTCAAAGTAGTATAGGTTAAAAAGCTAAAGCTTT
ATACTACTTTGATTATAATATATATATTATTTATTATTTATTAATAAATTATTTAAGACA
CTCCTTTAAGGAATAACAGGATTAGAAGTCCTTTTTATTGTCCTTGAGGTTTTACCTTTA
AATTCAAAGTTTAACGTGCTTTACACTTTACCTCATTTTATACAATAGGCATGTTTTATT
TTACCCTATCAAGGTAAACCCTTTTAGGTTTTGCCTAAAACTATTAAGGGGGCTAGAGTT
ATTGCTATTAAGGGGGCTAGAGTGAATCTTCATTTTGTTTTTTCTTCTTTTATGAGTGTT
GCTTTTATGGTGGGGGTTATAATAGATGAGGATAATGCAAATGAGTATGAGTAAATGAAG
AGGAAGGCTATGATTATTATTACTATTAAAGTGGTTTCTCTTAAGTGGGATGATTTTAGG
ATTACTATTATGGCCATAATTTTTGCTGAAAATATTATTATTGGGGGTAGTCCTCTTATG
TTTGATATTGTAGTAAATGCTTCTCATAGGTTTATTTCTTTTTTTATGTTTTTTATCTTT
ATGGATTTTACGAATGCGAAGGTTATAAATAGTGCCGATGAGTAGATTATTAGGAACATT
CATGATGAGAGTATGCTGCATACTGTTATTATTATTAGTCATCCGTTATTATTTAGGGAG
GAAAGAACTAGGAGTGATTTTATTGAGATGTTGCTTTTTAGTGATATTAGGGGCGAAACT
ATTCTTAGTAGGGCTAGTACCGTGCATATTTCTAATGGTAGGATGAAACATATCAGGGAG
ATAGGGATAATTTTTTGTCATGTTATGATTACTAATATTGTTTTTATTTTTATCTTTATG
AATGAGAAGATTTTTAAATACCATATGTGAAGGGGTCATGCTCCTATTTTTATTAGTAGT
GCTATGGAGCATGAGAATTGAGCCCATGGGGTTGTTTCTCATGAAATTAGTGATGCCATT
ATTACGATTGATCTGATTAGTTGAACTATTAGGTAAAGGAATGTGGGTGCTTCTTTAGAG
TTTTTTATTTTTCCTGTTTTTGAGATTAGGTAACATATTCTGGCGGAGTTGATTTCTAGT
AGAACTCAGACTATTAACCAGGATGAGCATGAGACTGCTACTACAGTTGATAATATTAAG
GTAGTTAGGTATATTCCCTTTATTTCTTCAACCTCGAAAAAGTTGTGTTCATTTAAACTA
TAAGGGTAATTTACACTATTGTTAGTAGTAAAAAGTATATGGCTGTGAAGGATGCTCCGA
TTGTTAAGTAGGGCGGTTCTACTGGGTTTGCTCCGATTCATGTTAGAACTAGTACTGTTA
TTACGAATACCCAGAATGTGGTTTTTTTTAGAGGAGAGAATTTTTTATTTAGCTTTTGTG
AGGATAAGGATATTACTATTAAACCTAGGATTGATCCTGCTATTGCTAATACTCCCCCTA
GTTTTGATGGGATTGAACGTAAGATTGCATAGGCGAATAAGAAGTACCATTCTGGTTGGA
TGTGGGGAGGGGTTGTAGTGATTCTTGCAAGATTGAAGTTTTCTACGTCTCCTAATATGT
TTGGGTTTATAGCCAGTAATGTAATCATAGCACATGAGATTAGGATAGCGGGGGTTAAGT
CTTTTACTATGAAGTAAGGGAAAAATTTTATTTTGTCTAGGTCTGGGTATGTCCCCACTG
GATTGGATGATCCTGGCTTATGGAGTAGGATTAGATGGACTATTGCTAAGGCGGCAATGA
CTAGGGGGATTAAGAAGTGTAATGATAGGAAGCGATTCAATGTGGGTTGGGATACTGAAA
AATTTCCTCATAATCATTCTGTGGTTTGTTTTCCTACGTAGGGGATTGCTGAGATTATGC
TAGTGATTACTGTGGCTCCTCAGAATGATATTTGCCCTCAAGGTAATACGTATCCTATAA
AGGCTGCTCCTATGGATGCTAGAAGGATCACTACCCCTGAAGCCCATACTATTGGGATTT
TTGAGGGTGAGTTAAAGTAGATTCCTCGGCTGATATGGATGTATATTAGTATGAAAAATA
GTGATGCTCCATTTATATGTAAGTATCGTATTGCCCACCCTGAGTCAATGTCTCGCATGA
TGTGGATTACTGAGTCGAATGCTATTGAGGTGTGACATACGTAGTTTATAGACAATACTA
GTCCTGTCACGATCTGAAGTACTAGGGTTATTCCTAGGAGGAAGCCTATGTTTCATAGGA
ACCTAATTGAGTAAGGTGTGGGTAGTGAGATTAGGGAGTTTTTTATTATTTCTAGGATAG
GGTCTTTTGTTATGATTGAATATTTTTTCATTTATTGTAAAATAACCTTAAAATTCTAAA
TTTTATGCATTATTCTGCTTTTACAATTATATTTTATGGATGGAGAAGTTTCTTTTGCAT
GGAGACGTTATGAGCCAACCTTTAATATAGCATAAGGTAAATGCGAAGAGTTTAAGCCTC
TTAGATTTTTATTAAAATTTCACGATGATTTATATCAACCAATCATAAGGATATTGCTAC
TTTGTACTTTATCTTTGGTGTTTTTTCTGGTATTTTGGGCACTAGTTTTAGAAGTATCAT
TCGATTAGAGTTATCCCAACCTGGGGATTTTCTTATGGATTTTGACTATTATAATTCTGT
GGTTACTGCTCATGCTTTTATTATGATTTTTTTTATAGTTATACCTATTATGATAGGGGG
CTTTGGTAATCTTTTGGTTCCTGTGATAATCGGGGCTACGGATATAGCTTATCCTCGTTT
AAATAATATGAGTTTTTGACTTTTACCCCCTTCTTTGTCTTTGTTGTTGAGCTCTGCCGT
GGTGGGTTCTGGGGTAGGTACTGGTTGAACTGTTTACCCCCCTCTTTCTGATGGTGTTTT
TCACTCTGGTCCTGCTGTTGATTTTGGTATTCTTAGTCTTCATATCGCAGGTGTTTCTTC
TATTCTAGGGGCTATTAACTTTATTGTTACTATTTTTAATATGAAGTCTTTAGGGATGAG
ATGGTCTAATGTTCCTTTATTTGTGTGGTCTGTTTTGATTACTTCTTTTCTCTTGGCTTT
TTCTCTTCCTGTTCTTGCTGCTGCTTTGACTATGCTTTTAACAGATCGAAATTTTAATTC
TACTTTTTTTGATCCTGTGGGAGGAGGGGATCCTATTCTTTATCAGCATTTGTTTTGGTT
TTTTGGTCATCCTGAAGTTTATATTCTTATTCTTCCTGGTTTTGGGATTATTTCCCATAC
AGTTAGGTTTTATAGAAATAAGGTTGAACCTTTTGGCTCTTTAGGTATAATTTATGCTAT
AATTTCTATTGGTGTTCTTGGCTTTATTGTTTGGGCCCATCATATATTCACAGTTGGTTT
AGATGTTGACACTCGAGCTTACTTTACTGCTGCTACTATAATTATTGCTGTTCCTACGGG
GGTTAAGGTTTTTAGTTGATTGGCTACTATGCTTGGAGGTAAGCTTGATTTTAGTCCTTC
TTTTTACTGGTCCTTGGGGTTTGTTTTTCTTTTTACTGTGGGAGGGTTGACTGGTGTTAT
TTTGTCTAACTCTTCTCTTGATGTTAGTCTTCATGATACTTATTATGTTGTAGCTCATTT
CCATTATGTGCTTTCTATGGGGGCTGTTTTTGCTATTATGGCTGGTATTACTCATTGATT
CCCCTTTTCTTATGGTATGTTGATGAATCCTTATCTTTTAAAAGGTCAGTTTTGAGTTAT
GTTTTTAGGTGTTAATCTTACCTTTTTCCCCCAACATTTCCTTGGTCTTAATGGTATGCC
TCGTCGGTATTGTGATTATCCGGATGGATTTACTTATTGAAATTTTATTTCTAGACTTGG
CAGGGTTATTACTATATTTAGTATTGTTTTTCTTTGTTATATTGTTTGGGATTCTTTAGT
TTCTACCCGTTGTTCTAGGTTTTATGTTGCTAATTCCGCTAGATCGGAGCTTTTTATAGA
TACCCCCTTTCCTGGTCACACTAATATGGAGTCTTGTAAGTTAATTAGAGGGGTGGTTTC
TATGTAATAAATGCCAAGATGGTTAGCTTTAGGTTTTCAAGATAGAAGCTCTATTCCTAT
AGGGGAGTTGAGTAGCTTACATGATTATGTTATAGTAATTATGGCAAGAGTTTTGGTTCT
TATTTCTTATGTGATGGTGTACTTACTATTTAGGGGGAGGTTTTATAAGCATTTGTCTGA
GGGGACTTTTATTGAGACTGTTTGGTCTATGGTGCCTGCTTTTCTTTTAGTTATACTTGT
TTTACCCTCTATGAAGGTTTTGTACTTGATGGAGGATATTAAACTCCCTTCTTTTTCTTT
TAAAATTATTGGACATCAGTGGTACTGGTCTTATGTGGTTCCTTTGTTTAACAACTTTTC
TTTTAAATTAAAGGACTCTCACTATTTTAATTTGGAGTATGATTCTTTACTTGAGGACTT
TTCCTTGGATTCTGATTACCCTCGTCTTTTGGGGTGTTCTAGAGATTTGTGGTTTCCTGT
AAATACTACTTCTCGTTTATTGGTCTCTTCAACAGATGTGATTCATTCTTTTGCTGTGCC
AGCCTTAGGTCTCAAGGTTGATGCTATGCCTGGTCGAATTAATCAGCTTTATGTAAATCC
TTCTCGGGTTGGGGTTTTTTATGGTCAGTGTTCTGAGATTTGTGGTTCTAATCATTCTTT
TATACCTATTAGGGTTAAGGTTGGTTGTGTTAGAGATTACGATAATCACACAAAATCTCT
CTTGTTAGAATTGGTGGAGGATTCTTACAGCTTTAAGGTTTCTTTTTTAAGCTTCAGTTA
TAGTAATATAGCTTTGTCAAGGCTAAGATCTTTGGCTTAATTTTACCACAAATAATACCT
ATGCCTTGGTTAGGGGTTTTCTTTATAATCTTTTCTTGTTTAGTTAGACTTACTTTTTTA
GTGTCTCTTTTCTTGTCTCCTAAAATGGTTGTTTCTTGAAATACTTTAGTTCAAGGTGTT
AAGCTTCCTTGGTAATAAATGATAACTAATTTGTTTTCTATTTTTGATCCTACTTTGAGA
ATTTTTTCTTTTGCTTGGGTGGTTGGATTCTTTGTTTTCTTTTTTGTTCCTATTGGATTT
TGGGTTTCTTACTCTTATATAAGGGGGTTTTATTCTTTGGTTTTTTCTTCTGTTATTAAG
GAGATCTCTTATGTTCTTAGTTCTCCTGTAAAAGGTGTTTTTAAGTTTATTGGGAGTATT
TTTTTATTAATTGCTTTTTATAACTTTCTTGCTCTTTTTCCCCATGTTTTTTCTGTTACT
TCACACTTGTTAGTTACTTTGCCTTTTTCTTATTCTTTTTGGGTCGGTATTATTATTTTT
AGGTGGGTTAAATCTATTAGTCATTTTTTAGCTCATTTGATTCCTGTGGGAACTCCTTTA
GGGTTAATAAGGTTTATAGTGGTTGTTGAGGTTCTTAGGAATTTGATTCGTCCTTTAGCT
CTAACCTTTCGTCTTACTGCAAACATAATGGCTGGTCATTTGTTGATGTCTCTTATTGGG
GGGGCTTTGATTGGTTTGTCTTTTTTCCCTTTTATTTCTGGTAGTTTGTTTCAATCTTTG
TTGGTTTTTATAGAGTTAGGGGTTTCTATTATTCAAGCTTATGTTTTTTCTACCTTATTG
TTACTTTATCTTTCTGAGAGTGAATCTCATTAGATTAAATGAAAAAATATAATCCTTTTC
ATCTTGTTGATTTGAGTCCTTGGCCTATTCTTACTTCTTTTTCTTTTTTAAGTTTTGCTT
TAGGGGTAATTATTATAGTTCGTTCTTTTAATGTTTATCCTTTTTTGTTTTCTCTAGGCT
TGCTTCTCTACTCTTCTTTTCTTTGGGGCCGTGATGTACATCGTGAGGGTTGTTATGAGG
GTTCTCACAACTTGGAAGCTACTGTTGGTTTTAAGGTTGGTATAATTATTTTTATTCTCT
CTGAGTGTTTTTTCTTTCTTGGAATGTTTTGAGGTTACCTTCATTTAGCTGAGTCCCCTG
CTTTGGAGCTAGGTTCTTTTTGGCCTCCTGCGGGTGTTTCTCCTTTTGACCCTAAGGGAA
TTCCTTTTCTTAATACTATCTTATTAGTTTCTTCCGGGGTTTCAGTGACTTGGACTCATC
ATGCCATAGAGTGCGGTATGTTTAAAGCTAGGGTTGTGTCTTTGGTGGTAACTGTTTTTT
TAGGTTTTACCTTTACTTTGTTTCAGCTTTTGGAGTATTATGTTGCTGGATTTACTTTTT
CTTGTTCTTCGTACTCTTCTATATATTTTATAGGAACTGGTTTTCATGGTTTGCATGTTA
TTATTGGAAGAGCTTTGTTGCTTATTTGTCTTTCTCGTTTTTCTTATATACATATTAGAC
CTAACCACAGGGTGGGGTTTGAGTGTTCTGTCTGATACTGGCATTTTGTGGACATTGTGT
GGTTTTGTTTATATTTAATCTTTTATTGATGGGGAGTTTAGTTTAAACCCTTTATTATAT
GGAGTATAACTAATTTCCAATTAGTAGGATTTAAGGGTTTTGTTTTTATGTTATTTGTTT
TCTGTGGCTGTTATTTCTCTTGTGTTTCTTCTTTTGGTCTTGTTTCTTTCTTATACCTTT
TCTTTGAGTAATTCTTATACGGGGTCTCCTTTTGAGTGTGGCTTTCAGCCTTTTAGGGTT
TCTGGTGATTCTTTTTCTATTCCCTTTTTTGTCATTTCTTTGATGTTTCTTCTGTTTGAT
GTTGAGATCATTATCTTGTGTTTTCTTCCTTTCGGATCCTCTTATTTTTCCTCTTATTCT
TTGTTCTGACTTCTTATTTTTCTTGTCTTGGGGGCTACTTGTTATGAGTGGTTGAAGGGG
GTTCTTAGTTGAGTGTAGATTAATTGTTTGTTTCTAGCTTTTATAATTAGTTTCGACCTA
ATTTTATTTTGGCTAGGGGATAATTTAAAGCTTAAAGCTTAGGGGCTCATAATCTCTAGA
ATTTAGTTGTCTTTTGCTTTCCAATTTCTAATTTTGAAAATTAGGTTTGGGTTTTATCCC
TGGAGGCTTTTATCCCCTTATTTTTTAGATTTGCAATCCAATGTTTTAAACTTTAGGGAT
TTAGTTCTAAGAGGTCTAAAGAGGTCTAGGGCTATTCTATATAAGATTACGGCTTTGGGA
GTTGTAGAATTTGCCCTTGTTTGAGACGGACTTTTTACTAAAAGCTGTAAACTTTTATTT
TTGTGTCGTTAGGGAGGGTTTAAGATATTTAATCTTTATGTCTTTTAAACATAAAAAGCT
TTTGGCAACTCTTCCAATTTTAGTTTAACTAGAATGTCCCTTTGTTAATGGGGAGGTTTA
TTATTGGTCTGTTTGTGAGGAGTTGTGGGTTTTGTTGCTTTTTTTATTTTATAGGGATTA
TTATCTTATATTTCTAATGGTTGATCTTTTATAAAATCTGTTTAAGAAGTTAAAGACAAA
GTCTGTGCCAGCAGTCGCGGTCATACTTTTTGTTTTTAAATCTGTTTTACCTTAAGGTTT
TTACTTTTTCTATTATATTTTTGAGTGAAATCTAAATATATTTTTTGTTTGGCCTATGGG
GTGTAATCATTTTTTGAGAATAGGATTAGATACCCTAGTATGATGAGATTATCTTTAAAG
TAGTACATGATTTTCCTTAAACTTAATTTTTCTGGCGGTCTACCATCCTTTCAGAGGAAT
TTGTTTTCTTAATTGATAACCCGCTTTTATGTTTACCGCCCTTAATTTTATGTACGGCTG
TTTTTGTAGTGGGATTTAGCCTGTTGCTTAAAATTTAATTTCTTATTTCAGGTCAATGTA
TAGATTATAGGGCGGAGAATTAATGAATTACTTTGTTTGGTCCTTTATATATTAGAGGTA
AACTGGATTTGAATAGTAAAATAGTTAATAAAATTACTTATTGGCAGGGTCTTGGTGGAA
GCACATATCGCCCGTCACTCTTTTGATAGATAAGTCGTAACAAAGTAGGAGTACTGGAAA
GTGCTTCTTGTTTAAAGAGCACTTTTAATTTTTGCTTACAACAAAACTTTTTGCGGCTCT
TAGTTTCTTGTTTTTTTTTACTTTTTCTTAATTTTTCTTTTTTCTTATAGTTATTTTAAC
TTTCCTGTTAGGGAATTATGTATTTCTTGAGTTTTCCTTTTGTATAAGGTTCTTTGGACT
ATCTGATTTTTCTTTTTTAAGAATTGAGGAGATCTTTCATTATGTTTTATTTGTAGAATT
TAGTAAACTTTTTGAAAGGGGTGATACGTTTTCGTTCTTTAGGGTATCTTGCTTTTACTT
TTCTTGGAGGGTAAGCCTCTTTTAAATAAACTATTTATTTTATCTGGGTAGCGTAGCTTT
AAAAGTAAGCTTTTGTGTAATAACTTATTTTTTTTTCTTTAGTTTGTTATTCTTTTTATT
AAAAATTTCACTAATCAGGGAATTAGTAGGTTCTTAATTTTTACGGTTGTTTATTTTTCT
TTGAATATTCAAGATTTTTATTCTTACTCATTATTTGTTGATTAGTTTATTAAAATCTAA
GCCATATTTTTTATGGTTTCTTCTGCCCTATGGTTTTTAAATGGCTGTGGTTAACACACT
AAGGTAGCGTGGTCATTAGTTATTTAATTGGTAACTTGTATGAATGAAGGTATCAGCAAA
ATATTAGAAGTTTTTACTGAATTTATAATTTTGTTGAGAATAACAAAATTTATCCTAAGA
CGAGAAGACCCTAGAACTTTGATAATTTTTGGTTATTTGGTTGGGGCAATTTTTTCTTTC
AATAGATTAATTTTTTATTATAAAGGAACTTATAATATAGATAGGTTGTAAAGTACTCTA
GGGATAACAGCTTTATAGCACTTTTTAGTTCTTATTATTAGTGTTGTTTGGGACCTCGAT
GTTGAATTGGATTTACTTGGGGGTGCAGAAGCTTTCTCAGTTAGACTGTTCGTCTATTAA
ATTTCCACATGATTTGAGTTAAAGTCGGCGTGAGCCAGACTGGATTCTATCTAGGGTTTT
AATTCTTCTGCAAATCAGTACGAAAGGACCTTTTGCTTAGGATATTCCTATTGAATTCGG
AAAGAGCTTTAGGTTAAATAAAACTGTACGTCTTCAAAACGTGAGATTTTTAGCTTTAAA
GGGGGTAGGGGGTTAAAAGGATTTAGTAAAAAATTTATTTTATTTTCTAAATCCTTATAA
TATGCGGTTACGCATAAGGCCAGTATCAAACATAGGATGCTGTAGGGTAGTGCTACTTTT
CATGCTATGTCTATTAGTTTGTCATACCGTACCCGAGGGAATCTACATCGCACTCAAATA
AAGCAGAAAGCTACGAGGAATGTTTTTACCAGGATAAAGGTAGTTCCTAGGAATAGTATT
CTTGTAATAAATCTTAAGAACAAGATTATGCCATATTCTCTAATAAAGATTAAGGCAAAC
ATACCTCCTCCGTATTCAATGTTAAACCCTGATACAATTTCTGATTCTCCTTCGGCCATA
TCAAATGGCGTTCGGTTTGATTCTGCTATGCATATTGTTATTCACATAAGTATAAGGGGG
ATAGACCTTACCCCAATTCAAATACCTCTTTGGATTTCTTTTAGGCACGTGATTGAATAA
GAGGAACATAGGTAGAACACCCTTAGTATGAAAAGAACTAAACATACTTCATAGGAGACT
ACTTGGGCAATAGCCCGATAACCCCCTAAGATAGCGTATTTTCTTGTCGATCCCCACCTA
GTGAGTAAAAAAATAAAAGCCGATAGTCCTATAATTGCCGCGATTGGGAAGATTTTTATG
TTTATTATGAAACCTGAAAACGTTGGCTCGTACCAAGCTCAACATAGGGTTATAAGAATT
AAGCCAATAGTAGGTCCGAGGAAGAATAGTGTTGATTTTATGTTTGAAAATTTGGTGGTT
TGTTTAGTTAGCAGCTTTGCTGCGTCTGAGATTGGTTGGCTTACACCAAAGATTACTACT
TTGTTGGGGCCCTTTCGGTAGTGTATAAGACCTATAACCTTACGCTCCATAAGTGTAAAA
AATGCCACCCCTAGTAGGACCCCCACGTAGGAGAATACATTAGATAATAGAAATATTGTG
GTTTTATTATGAGTTTAGGCTCATATAGCCATTTAAAACATTTCAGTTAGTTTTTTTGAG
GGGGAGAATATTCTTGTGTTTACTGCTCCTATGATTAAGATCACTACTGTTATTATAATA
ACTAGGAATACCCCTTTTTGTGTTAGAGTTGAGGTTATTAGATTTTCTGAGTTTTTGCAT
AGGTTTAAAGGTTTTTCTCTGAGTGTTGCTATGGTTGCCCATATTGTGATTATTAGTGTT
GTTCTTTTATTTTTATTTTCTCTTAGTCTTATTATGGAGCAGAATGAGAATAAAATCATT
ATACCTGAGGAGAATGAGATTACTAATGCTGATCTTACAAAGGATCTCTGAGTCGAAGTG
TATATTAATGTTGCTGTACATAGGGAAAGGGTGGTTAGAAACATAGCTATTTTTATTGGT
CTTAAGTATGGGATTATAAGGGAGGTTAAAATTATAAGTCTTATTATTATTCCTTTATGT
ACTTTTGATTTACAAAATCAATGTTTCTTAGAACTTTTAAGGAAACGACTAAATGATTTT
TTCTTTTCTTTGCTTTTTTCTTTTCTTTTATTTTATTTATATTTCTTCTTTTCATTCTCT
TATTCTTCTTATGGTGGTTGAGTTTGTGGTTCTTTTCTGTTTTTTTTTCTTAGTTTATTT
GGGAGTTGATTATTTTTCCTGTCTCTTTTTTATTTTAGTGGCTGTTTGTTTAGGGGCTTA
CGGTGTTTCTCTGTTGGTTTCTTCTTCCCGTAGTAAGTCTTCTTTTTATTTCTTAGGCGT
TGATATTTTTTAAATGATCTTCCTTGGGGTTTGTTTTTCTTTGTTTTTTACTTTTTTTAG
GGATTTTTTTATTCCTTTGTTTTTTCCTTTATTTTTTTCTCTTTTCTTTTATTATTTTTG
TACTTTTGATGGGGTTTTTTTGATAGACTATTATAGATTCTTGATGGTTTTTATTTCACT
TTGGGTTGTCATTTTTTCTAAGTTTTCTATAGGATTTTCTAATTTTAGTACTGTTTGTTT
TTTGAGAATGTTTATTTTGCTTTTTTATTGTTTTATTATTTCTAGGTATCTTTTTTTTTA
CATTTTTTTTGAGGTTGTTTTTGTTTTTATGTTTATTTTTCTCTTAAGTCAGGGGAAGAC
TATGGAGCGTCTTCAGGCTTCTTTTTATATATTTTTCTTTACTATGATTTTTTCTTTGCC
TTTTTTAGTTTTTATGGTTTACTGTTTAATTGACGGGGTTGGTTTTGATTTTTATTCTTT
TTTTTCTTTTAATTGTTACTTTAGAAGGCTTTTCTGGGGTTTTATATTTTTGGTTTTTTC
GGTAAAACTTCCTTTGTATGGTGTTCATATGTGGCTCCCTAAGGCTCATGTTGAGGCCCC
TGTGTCGGGTTCTATGATTCTTGCGGGAGTTCTTCTTAAGCTGGGGGGTTATGGTATTAT
TCGTTTTATGCCTTTAGTTTCTTTTCTTAATTTTTTTAATAGTTATTTTTTGAGTCTTCT
TTTTTATTTTTCTCTTTATGGGGGTGTTATTTTATCCTTTCTTTGTATGCGTCAGAATGA
TCTTAAAATAATTATTGCTTATTCTTCTGTGGTTCATATGAGTGTTATGATGTGCGGTAT
TCTTAGATATAGCGAGTGGGGTTTGTGGGGTTCTTTGATGATAATGGTAGCCCATGGGTT
TATTTCCCCAATGATATTTTATCTTATGACTTTTATATATGATGTCTCTCACTCTCGTAG
GGTTTTTGTGCTAAAGGGCATGCTTTTGTTATTTCCTATTTTTTGTCTTTTTTGGTTTTT
TTGTAATTCTTTAAATTTGAGGGTTCCTCCTTTTATGTCTTTTTTTTCTGAGGTCAGGAT
TTTAGGTTCTTTAGGTTTTCTTGGATTTTTTGATTATTTTCAGGTTAGGGTTATGTGTTT
TTTTACTGGGGTTTATTGTATTTACTTGTATGTTATTGGTTCCCATGGGGGTAGAGTTTA
CAGTGTTTTTTCTGTTTTTTCTATTAAAACTATTACTTTGTGTTTTTTCCATCTTTTTTA
TGTTTTAATTTTCCCCTTTCTTTTTTTCTTTTGATTAATTAGTTTACTTAAAATATTAGT
TTGTGGAACTAAAGAATCTATTAGTCATTTTTTATCTTTTTGCTTTTTTATTTCTTTGTG
TTTTTTTTATTCTAGTTTATTTTGGGGTGATACTTATAGATTATAGCTGTTTTATGGTTG
AATTTTTTTTTCCTTTCTCTTATTTAATAGATCTTAGTTTGGGGTTTTGCTTTGATTATG
TGTCTGTTTTCTTTTTTTGTGCTGTTTCTATTATTTCTAGAATGGTTTTTCTTTACAGGA
AGTATTATATAGACATTTCTTATGGCTTTCAATCTGATAATAATCGTTTTCTTTACTTAC
TTTTTTTGTTTGTTCTTTCTATGTTTTTCTTAGTTTTTTCTTGTTCTTGGGTTACTATTA
TGTTGGGTTGAGACGGTTTAGGTTTGGTTTCTTTTCTCTTAGTGGTTTATTATAATAACT
CTTCTAGGTTGGATTCTGGTCTTGTTACTGTTTTTACTAATCGTTTAGGGGATTGTCTTT
TTATTGTTAGGTTTATTTTTATGTTTTACTGTGGGTGGTTTTCTTTCGAGTATCTTACTT
TGAGGTCTAGAATTTTGTTTTTTGTTATTTTTGTATTTGGGTGTATTACTAAAAGTGCTC
AAATGCCTTTTTCTTCTTGGTTGCCTGCTGCTATGGCTGCCCCTACCCCTGTTTCTTCTT
TAGTTCACTCTTCTACTCTGGTTACAGCAGGGGTTTATCTTCTTTTGCGTTTTAACTATA
TTTTTAGGGGATTTAACTTTTTGGTTGTAATTTCTCTTTTTACTATATTTGTAGCAGGGG
GGTGTGCGGTCTACGAGATGGATTTTAAAAAGGTGGTAGCTATGTCTACCCTTAGACAAT
TGGGGTTTATAATTTTTTCTGTGAGGTTAGGTTACTGGGTTTTAGGGTTTTTACATATAA
TCTTTCATGCTTTTTTTAAAAGTTCTTTATTTTTATCTACCGGGAATTTGATACACTTTT
ACTTGGGAAATCAAGACTCCCGTTATTTTGGTTCTTTAAACAACTCCTATTTTGCTAAGT
TGTTCTTTTGTATAAGGGGTTTGAGCTTGATGGGGTTTCCTTTTTCTTTGGGGTTTTACT
CCAAGGATACTATTCTTGCTAGTTTCTTGTTTTCTTTAGACTCTTTAGTAGTTTATGTTT
TTTGTTTATCTTGTTGTTTTACTGTTGCTTATAGTCTTCGTTTAGTTTATATAGGCTTTC
AGGGTTTTTCTTCTTTTCCTTCTTCTTTAGGGTTTTCTGAAAATGTTTTCTTTTTTGTTC
CTGTTTTCTTTTTATATTTTTATTGTGTTTATTTGGGTAATTTTTTTCTTTATAATTTTA
TTCTTCCTTTGTATGTAAGATTTTTGGACTGTTTTTTAGGTATTTGTATTATTTTAGGGG
GTTTATTATTTTTTGTTTTTGGACACATTGGATATTTCTTAAACTTTTCTTTTTCTAAAA
TGTTTTATCTCTATATTCTTAGTCCTTTCTTAGGGGTTTTTAGGTTAAATACTTCTTATT
ATTCTAATGAGAGTACTTGGATGGAGTTGTACTTTTCTAAGGGTGGTCTTTTGGTTTTTA
ATTTTTTTTCTGAATACGGTTTCGGGCTTCTTTTGATGAAATTTTCTTACTTTTTAATTT
TGTGTACTATTTTTTTTACCTTGTGGATGTAAAAATGTCATTAGTCCGAAGGGCGTTAGC
TTTGAAGGGGCTAAAAGTTTTAGACATAAATATGCATATATATA
>DWSD010341002.1 TPA_asm: Graphium doson isolate LXECX27RQZ NODE_341194_length_626_cov_1.832423_SRR4346295, whole genome shotgun sequence
ATGAGATGGTCTAATGTTCCTTTATTTGTGTGGTCTGTTTTGATTACTTCTTTTCTGTCC
CTATTAGCGTATTATTCAAGTTACTATGTAAGCGTTATATTAGTTAAACGTATTGCGCAA
TTAATTTTTAATCATAGTAAATGGGAGTTGTGTATGTTATTTAACTTTTTTGGGGACACA
TGCAGGTTTGGTTAATTACGTCTTGACTTACCGTTTAGTTTTTACGCATTTATAAATCTA
GTTTCTATAATTTTGACGAGGGATTTCATTTATCGCTTTATACTGACGTATATGGTTGCT
TAACTGGTTTGACGTTGGTTTCCGTTTGAGGTTTTTTATTGATTAATTATTTGATTGATT
AAAGTTCAAAAGGAGCCTCCTCGTACATTCGAATAAATATAATTTATTTTAAATTTAACA
CTAAGCTTGCTTATAAAAGATAAATAAATCTGTATTTTTTCTCGTGGTATTCTTTCAAAG
ATCCTATTTTTTGAAGTTTTTATTTTTTATAGGGTTTATAGGGTGTGTTTAACGAGCAGA
CGGTTCATCTGATGTTAAGTGATCCCAACGCCCATAGACACACACAACTCCGCAGAGATA
CATGTCCATTGCCAGCCTTAGAAATT
>DWSD011063950.1 TPA_asm: Graphium doson isolate LXECX27RQZ NODE_1064387_length_275_cov_1.348485_SRR4346295, whole genome shotgun sequence
AGAGATGGAGGACAATAACAGGTCTGTATGCCCTTTGATATCTTGGGCCGCACGCGAGCT
ACAATGAAAGAAACAACGAGTGCAAACAAACGCCTGTGCCGAAAGGTCTCGGGTAATCTG
CGAATTTCTTTCACCTCTGGGATTGAGCTTTGTAATCTTAGTTCATGAACGAGGAATTCC
TTGTAAATGCGAGTCATTAGCTTGCGTTGAATACGTCCCTGCCCCTTGTACACACCGCCC
TTCGCTACTACCGATGAAGTGCTTAGCAAGAACGA
>DWSF010009745.1 TPA_asm: Graphium evemon isolate L32KJGIQO6 NODE_9754_length_6606_cov_33.272323_SRR4345447, whole genome shotgun sequence
TGGCTCAGACCACAGAAGACCGCGCCGGCGAACGCGCACACTGTCATGGCTAGCCAGAGG
AGCCTAAAATAGTTCTAAAATATTAAAACCTGAACAGAAAACATAGCTAGCAAAGAAATC
TGCAAATAAAGTGATTCCAGACTTATTTGTGATGCTAATTGGTGCTTTTAAACGATTTTA
AAATAAAGGAGGAGCTTCTCAATTCGACGAAATCTTTTTTTATCTATTGTTTTTTAGATA
ATTCTTTTTTTTTGCGTGATAGAGTATGCCACTATCCAGGTGCTTAGGTTTTATTTCTAA
CAAGAAATAAATGTTGTAAGTGCCGATTGATTTAATGTTGATTACCGTCACCGATTAACT
ATTAAGGTGTGTTAATTAGAGTCAGTGGTGTATTACCGACCTTTGATTGAACGGGTAGAA
GTTTGAGCAAAATTTATGATGGAAAGAAAAAGCAGTAGGATAAGTAAAGGGTTCGAAACG
TCATTCAGCCGCATGGCCGTTCCTACTTTTCATCCTCTTTTTATACTTCCTTCTTCTTCC
GAGTTCCCGACCAATCTTACCCAATTATCTGGTTTATCCAAAAGCTGGCACGCAACTCTT
TGGAGTTTTGTGTGCTTTGTGTGTGTTTGTGTTCATTCAACATCGGGTAAACCTCTTGCT
CGTTTGTACTTCTTTTCCTATATAAAAAAACAAATCAACCTTCCAAACCAGGCGAGGTTT
ATTTTATGCTGTCTTTGTAATTGTGTACAATTTTTGACGAATGTTTTACCAGTTCTACCA
CTTGGTTGATAATTCCCTTTATTTCTTCAACCTCGAAAAAGTTGTGTTCATTTAAACTAT
AAGGGTAATTTACACTATTGTTAGTAGTAAAAAGTATATGGCTGTGAAGGATGCTCCGAT
TGTTAAGTAGGGCGGTTCTACTGGGTTTGCTCCGATTCATGTTAGAACTAGTACTGTTAT
TACGAATACCCAGAATGTGGTTTTTTTTAGAGGAGAGAATTTTTTATTTAGCTTTTGTGA
GGATAAGGATATTACTATTAAACCTAGGATTGATCCTGCTATTGCTAATACTCCCCCTAG
TTTTGATGGGATTGAACGTAAGATTGCATAGGCGAATAAGAAGTACCATTCTGGTTGGAT
GTGGGGAGGGGTTGTAGTGATTCTTGCAAGATTGAAGTTTTCTACGTCTCCTAATATGTT
TGGGTTTATAGCCAGTAATGTAATCATAGCACATGAGATTAGGATAGCGGGGGTTAAGTC
TTTTACTATGAAGTAAGGGAAAAATTTTATTTTGTCTAGGTCTGGGTATGTCCCCACTGG
ATTGGATGATCCTGGCTTATGGAGTAGGATTAGATGGACTATTGCTAAGGCGGCAATGAC
TAGGGGGATTAAGAAGTGTAATGATAGGAAGCGATTCAATGTGGGTTGGGATACTGAAAA
ATTTCCTCATAATCATTCTGTGGTTTGTTTTCCTACGTAGGGGATTGCTGAGATTATGCT
AGTGATTACTGTGGCTCCTCAGAATGATATTTGCCCTCAAGGTAATACGTATCCTATAAA
GGCTGCTCCTATGGATGCTAGAAGGATCACTACCCCTGAAGCCCATACTATTGGGATTTT
TGAGGGTGAGTTAAAGTAGATTCCTCGGCTGATATGGATGTATATTAGTATGAAAAATAG
TGATGCTCCATTTATATGTAAGTATCGTATTGCCCACCCTGAGTCAATGTCTCGCATGAT
GTGGATTACTGAGTCGAATGCTATTGAGGTGTGACATACGTAGTTTATAGACAATACTAG
TCCTGTCACGATCTGAAGTACTAGGGTTATTCCTAGGAGGAAGCCTATGTTTCATAGGAA
CCTAATTGAGTAAGGTGTGGGTAGTGAGATTAGGGAGTTTTTTATTATTTCTAGGATAGG
GTCTTTTGTTATGATTGAATATTTTTTCATTTATTGTAAAATAACCTTAAAATTCTAAAT
TTTATGCATTATTCTGCTTTTACAATTATATTTTATGGATGGAGAAGTTTCTTTTGCATG
GAGACGTTATGAGCCAACCTTTAATATAGCATAAGGTAAATGCGAAGAGTTTAAGCCTCT
TAGATTTTTATTAAAATTTCACGATGATTTATATCAACCAATCATAAGGATATTGCTACT
TTGTACTTTATCTTTGGTGTTTTTTCTGGTATTTTGGGCACTAGTTTTAGAAGTATCATT
CGATTAGAGTTATCCCAACCTGGGGATTTTCTTATGGATTTTGACTATTATAATTCTGTG
GTTACTGCTCATGCTTTTATTATGATTTTTTTTATAGTTATACCTATTATGATAGGGGGC
TTTGGTAATCTTTTGGTTCCTGTGATAATCGGGGCTACGGATATAGCTTATCCTCGTTTA
AATAATATGAGTTTTTGACTTTTACCCCCTTCTTTGTCTTTGTTGTTGAGCTCTGCCGTG
GTGGGTTCTGGGGTAGGTACTGGTTGAACTGTTTACCCCCCTCTTTCTGATGGTGTTTTT
CACTCTGGTCCTGCTGTTGATTTTGGTATTCTTAGTCTTCATATCGCAGGTGTTTCTTCT
ATTCTAGGGGCTATTAACTTTATTGTTACTATTTTTAATATGAAGTCTTTAGGGATGAGA
TGGTCTAATGTTCCTTTATTTGTGTGGTCTGTTTTGATTACTTCTTTTCTCTTGGCTTTT
TCTCTTCCTGTTCTTGCTGCTGCTTTGACTATGCTTTTAACAGATCGAAATTTTAATTCT
ACTTTTTTTGATCCTGTGGGAGGAGGGGATCCTATTCTTTATCAGCATTTGTTTTGGTTT
TTTGGTCATCCTGAAGTTTATATTCTTATTCTTCCTGGTTTTGGGATTATTTCCCATACA
GTTAGGTTTTATAGAAATAAGGTTGAACCTTTTGGCTCTTTAGGTATAATTTATGCTATA
ATTTCTATTGGTGTTCTTGGCTTTATTGTTTGGGCCCATCATATATTCACAGTTGGTTTA
GATGTTGACACTCGAGCTTACTTTACTGCTGCTACTATAATTATTGCTGTTCCTACGGGG
GTTAAGGTTTTTAGTTGATTGGCTACTATGCTTGGAGGTAAGCTTGATTTTAGTCCTTCT
TTTTACTGGTCCTTGGGGTTTGTTTTTCTTTTTACTGTGGGAGGGTTGACTGGTGTTATT
TTGTCTAACTCTTCTCTTGATGTTAGTCTTCATGATACTTATTATGTTGTAGCTCATTTC
CATTATGTGCTTTCTATGGGGGCTGTTTTTGCTATTATGGCTGGTATTACTCATTGATTC
CCCTTTTCTTATGGTATGTTGATGAATCCTTATCTTTTAAAAGGTCAGTTTTGAGTTATG
TTTTTAGGTGTTAATCTTACCTTTTTCCCCCAACATTTCCTTGGTCTTAATGGTATGCCT
CGTCGGTATTGTGATTATCCGGATGGATTTACTTATTGAAATTTTATTTCTAGACTTGGC
AGGGTTATTACTATATTTAGTATTGTTTTTCTTTGTTATATTGTTTGGGATTCTTTAGTT
TCTACCCGTTGTTCTAGGTTTTATGTTGCTAATTCCGCTAGATCGGAGCTTTTTATAGAT
ACCCCCTTTCCTGGTCACACTAATATGGAGTCTTGTAAGTTAATTAGAGGGGTGGTTTCT
ATGTAATAAATGCCAAGATGGTTAGCTTTAGGTTTTCAAGATAGAAGCTCTATTCCTATA
GGGGAGTTGAGTAGCTTACATGATTATGTTATAGTAATTATGGCAAGAGTTTTGGTTCTT
ATTTCTTATGTGATGGTGTACTTACTATTTAGGGGGAGGTTTTATAAGCATTTGTCTGAG
GGGACTTTTATTGAGACTGTTTGGTCTATGGTGCCTGCTTTTCTTTTAGTTATACTTGTT
TTACCCTCTATGAAGGTTTTGTACTTGATGGAGGATATTAAACTCCCTTCTTTTTCTTTT
AAAATTATTGGACATCAGTGGTACTGGTCTTATGTGGTTCCTTTGTTTAACAACTTTTCT
TTTAAATTAAAGGACTCTCACTATTTTAATTTGGAGTATGATTCTTTACTTGAGGACTTT
TCCTTGGATTCTGATTACCCTCGTCTTTTGGGGTGTTCTAGAGATTTGTGGTTTCCTGTA
AATACTACTTCTCGTTTATTGGTCTCTTCAACAGATGTGATTCATTCTTTTGCTGTGCCA
GCCTTAGGTCTCAAGGTTGATGCTATGCCTGGTCGAATTAATCAGCTTTATGTAAATCCT
TCTCGGGTTGGGGTTTTTTATGGTCAGTGTTCTGAGATTTGTGGTTCTAATCATTCTTTT
ATACCTATTAGGGTTAAGGTTGGTTGTGTTAGAGATTACGATAATCACACAAAATCTCTC
TTGTTAGAATTGGTGGAGGATTCTTACAGCTTTAAGGTTTCTTTTTTAAGCTTCAGTTAT
AGTAATATAGCTTTGTCAAGGCTAAGATCTTTGGCTTAATTTTACCACAAATAATACCTA
TGCCTTGGTTAGGGGTTTTCTTTATAATCTTTTCTTGTTTAGTTAGACTTACTTTTTTAG
TGTCTCTTTTCTTGTCTCCTAAAATGGTTGTTTCTTGAAATACTTTAGTTCAAGGTGTTA
AGCTTCCTTGGTAATAAATGATAACTAATTTGTTTTCTATTTTTGATCCTACTTTGAGAA
TTTTTTCTTTTGCTTGGGTGGTTGGATTCTTTGTTTTCTTTTTTGTTCCTATTGGATTTT
GGGTTTCTTACTCTTATATAAGGGAGTTTTATTCTTTGGTTTTTTATGTGTATTTATGAA
TGTATGCATGTATGTATCTATGTATGTGAATTTACAAGCTAATTAAAATAAAAAAGCTAA
GCCTAGTCTAGATCATTTCGATGCGAGATATGGAATGACCGAAGTATCATGAGTTTGCCG
AATTTATCCTAAATCCGTACGATGGAAAGTTTCTAGTGAAGTGAAGCGTCGGTTGGCAGC
GATCTCCTGTGGACGTTCGTGTTGATGAAGCATACTTGCCTCGTGTCGACCCTTCGACCC
AGCGTAGGCATATTTGCCTCGTGTAAACTCGTTGATCCAGATCGATGTTGCAATCAATAG
ATGACGCTGCACAGTTGCAATTTGCTGAAGGGTTGGCTCATATAACATTCTTGTGATGTT
GGTAATTGCTGCTTGCCGGTTGGTCAACAACGTCAAATATTGCACTCATAAGAACCTCAT
TGGTTGAAAGTTAATAAACGTCAGATTTTATAGAGAAAAGATGATAAATGAATCGACGAG
ACTGTTTTTTTCTGCTTGATATTAAGTGATAACGTCACATGTCACCAGAGTCTGGTTCAG
ATACCATTATTGAAAAAAGTTAGTAAGGGTGTTGAAGCATAACATCCTCAATTTTTTGAT
CATCGAGTGGTAACTTATGCAACCGATATGACAGCGCTTCTCCGAGGAAGTACCACCCCC
CAAATGCTCATAAAATATGGCTATCCGGCACCTTAAATGCCATGAAGAGCCATGTATATA
TATTATATATATACTTGGCTATACAGGTTGCCGGATGGCCAATCCTAACCTCTTCTTTTC
CCACTCCTTTATGCTTCCGATAGCGCCTCCGTGGCCTGGTGGTATAGAGCCTCCTAACAT
TAATGAAAAACAAATAAAAAAAATATTTACACTGTAAAAATATGTTTGATATGTTAGCAT
GTACGTAGTACGATGAAATGCAATTTCCTAAACAGCAAGAACAAGTGCAATAGGAAGAAT
ATGCAATACCTTAAAAGGCTTCTGCAATAACATACGTATCTTTGGCTCACTTCATGACAT
CCACGAAATTACATTCAGATCAAACGGATATTAGATTTATTACGATGTCTACAGCGAACC
AAATTTATTGGGTCTGTAAAAATATTACCAAAGCAATTTACCGACCAGACGACCATTGAG
AATTTGATTAAAAAGTCTTGAAAGAACTTTTAAATACAATCTTTTTGTGGTTAATTGTTT
TTGACTTGTGTTAAACAACTACTCAAGCAATTTTGACGTATCTGCATTAAGACATTATAA
AAATCCCATACAAAACAGTCAAAGATACAGCCAGCAATCATTAATAATTTTAAATGCAAA
AAAATTGTACGTCATTGGTTGTCAATTGAAAGTCTTATTCAAGTGGATCGCTGAAATTAA
AGAAAAAGCATAAAACGCAAAGATCAAAATTACTTTCATCACTTTTATTCTTTTTACTTA
CACATCACTTAAATCTACACTGACACAAAACAAGTAATGTTAATATAAATCGTTTGTTCT
TTTTATTAAGTTAAATATTATTTTGTTATTCCATAAACATATTTATTTGTATGTGTACTA
AGTAGCAATATAAAGTGTGCTTTTGTTTGAACAAAATTGCTGCAAATTTTCTTTGAAGGG
GCCTGGTGATTTGTAACACAAGTGAAAACTTAATATGAACACCGGTTCCCAATAACTAAT
TCTGTTTTTTATTCAACTTATTTACTTATGAAATATGATCATATTTACGAAAATAAGATA
AACAAAACTTGACTTGACAATGTAAAATTTGACTTTTCATAAGAACGCGCAAGCGTCTAT
GTGAAT
>DWSF010347421.1 TPA_asm: Graphium evemon isolate L32KJGIQO6 NODE_347833_length_860_cov_4.083014_SRR4345447, whole genome shotgun sequence
GAAGCACAGGCGCGCTGCTCTCTTCAGTGTAGCGCGCGTGCGGCCCCGGACATCTAAGGG
CATCACAGACCATGGTTTGTTCTTCTGCCTCAATAACCTACCTTTTCTTTGCTTAAATAT
CTTAGACCTTTAACCCAGCGTTCCATTATTCCTATACCTGATAATATTACAGAAATCTAA
GTGACTAATAAGGTTCAATTCTCAGGTTCCTTTCAGCTGATATGCAGCTGTACTTGGTAG
CCTGCATCATCACGCTCTTGCTAGCCAATGACATTCGACGTGCCATCAAAGTGCTGGGCG
CTCTTTTCATTGCTTCATGCTTCCTCAATGCCGGACTAGCATACATCTTCGATTGGAAGT
CACTTCTGTATCTTCTGTCACCGGAGTAAGTTATTCTAATTTTTTGCGTGTTAATCTTTT
TTATTCTAAATGCTTCAAAGGTTAATATTTCTCAGTCATGTCTACTTAGGTATATACCTA
TGAAATGAGACTTTTTTTTTTTCAATTTTACGTTTATTAACAAAAGGCGGTTACAAATTT
AATCTTTAAAATAATAGCCGTCGCTAGCGACACATTTTTCCCATCTCTCACGCAATTTGT
GGATGCCGCGCCAAAAAAACTGGATAATAGGCTATACCACGCATTTAAGTCAGCAAAATA
TTCTACAACTGTCTAATACGCCCAACGTTTTGCGTTGACACATTTTTAATCTTGCACTTA
AATTGATAATATAGCAATGGATAAAGAGCGTAGAGTTTTATTATACATAAATACGTACAA
CGTGAATAAGCACATTTCTTTAATGTACATGCATGGTAAAGGTAAAATATTTAATTTTTT
AAAGTATGGTTTACAGCTCT
>DWSF010826176.1 TPA_asm: Graphium evemon isolate L32KJGIQO6 NODE_827356_length_262_cov_5.248649_SRR4345447, whole genome shotgun sequence
ACACTCGAGCTTACTTTACTGCTGCTACTATAATTATTGCTGTTCCTACTGGGGTTAAGG
TTTTTCTATAAAAAAATCGCCCTTATTCACAAGACATCGACCTTATAATAAGGGCAACGT
TTTTAAAAAGAAATATTGTTTTTGCTATAGACAATAATTCTCTTTTTCTTTTACGTTTCA
TTTGAATTATAACCAAAATAAAAGAACACCACCACTATTATTTGCCTAGGTACTTTTAAA
TATTCTTCATGAGTAATTTATA
>DWTE010004378.1 TPA_asm: Parnassius imperator regulus isolate Kai.01-01a NODE_4382_length_3754_cov_5.598858_SRR8954538, whole genome shotgun sequence
CAATTAAAAGAACGAACCATAATAATGACCCCTAATGCAAATCTTAAAAAAGAAAAAGAA
GTCAAAATAGGTCAAGGACTTAAATCAACTAAATGAAAAGGATTAAATTTTTTCATTTTT
AAATTAGTGCTCGCCCTCAGAAATATACAATATAAGTAAAGTAGAAAATACATAAGCCTG
AATAACCGACACACCTAACTCTATAATTACCAATAGTGATTGGACTAAAGACCCTAAAAC
TATAAAACTAAAAGAAAGACTAATTAGAGCACCACCAATAAGAGACATTAATAAATGGCC
AGCCATTATATTAGCCGTCAAACGAAAAGTTAGAGCTAAAGGACGAATAAGATTACTTAG
CACCTCGACAATAACTATAAAGCTCATAAGTATAAGAGGGGTACCAACAGGAATTAGATG
AGCTAAAAAATGTTTCAAAGAACTAACTCAACTAAAAATAATAATACCCAGTCAAAAAGA
ATAAGAAAAGGGTAAAGTAACTAATATATGGGAAGTCACAGAAAAAACAAAGGGAAATAT
TGCTAGAAAGTTATACACACTAATTAAAAGAAAAATAGATCCGATAAAAATATAAGAACC
TTTCACCGGGTGTTTAAGCACATAATCTATCTCTTTCTTAACGGACCCAGAAATCACACC
AAAAAAGTTTAAAAAAGAGCTTCTTATTCAATAAAAAGTAGGTAAGAATAAAACAACAAA
TAAACAAGTGTACCAAGAAAAAGAAAATAATCTTAAAGAAGGGTCAAAAATAGAAAATAA
ATTAGTTATTATCATTTAATAATTATCAAGGCAACAAATCCGTTCTAGATTTAAAATATT
TTTTAGAAACAGAATTGTCAAAAGAAAAAAAAGAAAAATACAAAGAAACAGAAAAAACAC
AAGTAAAGATAAAAACAAAAATTATTAATCAAGGTAATGGTATTATTTGGGGTAAAATTA
AGCTATAAATCTTAGTTACGACAAAACTATATTAAATTTAACTAAAGCTTAAAGCACTAA
AGTTTATAAGAAGAGGAAAAACTATCCCCTAAAATATCTAAAAGGTAAGACTTAGATACC
CTGTCATAGTCACCCACAGAACAGACTTTTATACTAATTGGTATGAATGAATGATTAGAA
CCGCAAATTTCAGAACATTGCCCAAAATAAAGGCCAACTCGAGAGGGGTTAGTAAAAAGT
TGATTAATACGACCAGGTAAAGCATCCACCTTTAAACCCAAAGTAGGCAAAGCAAAAGAA
TGAATAACATCAGTAGAAGTGATCAACAAACGTGAAGTGGTATTAACAGGCAAAAAAAAA
TCAGAAGAACAATTTAATAAACGGGGAACCTCAAGAGCATTATCACCAGCTATATCTTCA
ATTATAGAGTCAAACTCATAAGAAGAAAACCTTTTTCTATTAACAAGAAAAGAAAAATTT
TTAAAGAGAGGGACTACATACCTTCAATATCACTGATGAGCTACAATCTTAAAGCTTAAC
ACAGGAGATTTGATATCTTCTATCATGTAGAGCACCTTTATAGAAGGTAAGACTAAAATA
ATCAATAAAAAAGCAGGGACCATAGATCAAATAGTCTCAATAAATGTACCCTCCGATAAA
AATTTATAATAACTGGAATTAACTAATATATAAGTCATCACATAAGTAATAAAAATAATA
ACACTAAGTATAATAGTCATAACATGGTCATGTAAACAAGAAAGCTCCCCCATTCTTATA
GAAGCTCTATCTTGAAACCCTAAAACTAATCATCTTGGCATTTACACTAAGAAATAATAT
AAACCCCACCAATAACCTTACAAGATTCGATATTAGTGTGAGCCGGGAATGGGGATTCAA
TTATAATCTCATTTCTCATATTAGAAGAAACAAAAAAAGGTATAGAACGATGAGAGGAAA
AAGAATCCCAGATAATGTAAACAAAAAAGATAATAGAAAAAATAGTAACTACCCTACCAA
TTCTAGAAATAGTGTTTCAATAAGTAAAAGCATCAGGATAATCAGTATAACGACGTGGCA
TACCATTTAATCCCAAGAAATGCTGAGGAAAAAACGTTAAATTAACTCCGAGGAATATAG
CTCAAAATTGACCTTTTAAAAGATAAGGATTCATAGTTATACCATAAGCAAAAGGAAACC
AGTGAGTAATCCCGGCCATGATTGCAAACACAGCCCCCATAGAAAGAACATAATGAAAGT
GAGCCACCACATAATAGGTATCATGAAGCCTAACATCTAAAGAAGAATTAGAAAGAATAA
CCCCAGTAAGCCCCCCAACAGTAAACAAAAACACAAAGCCCAAGGATCAATAAAAAGATG
GGCTAAACTCAAGTTTTCCCCCTAGTATAGTAGCTAATCAACTGAAAACTTTAACTCCAG
TGGGAACAGCAATAATTATAGTAGCAGCAGTAAAATAAGCACGGGTATCTACATCCAGGC
CAACAGTAAACATATGATGAGCCCATACAATAAAACCAAGAACGCCGATAGAAATTATAG
CATAAATTATACCAAGACTACCAAAAGGCTCCGTCTTATTACTGTAAAACCTTACAGTAT
GAGAGATAATACCAAAACCAGGCAAAATAAGAATATAAACCTCAGGATGACCAAAAAATC
AAAAAAGATGTTGATACAGGATAGGGTCACCACCACCAATTGGGTCAAAAAAAGTAGTGT
TAAAGTTACGGTCTGTTAAAAGCATAGTTAAAGCCGCAGCCAAAACAGGAAGAGAAAAGG
CTAACAGAAAAGAGGTAATCAGTACAGACCAAACAAATAGAGGCACATTAGACCACAGTA
TACCAACAATTTTTATATTAAAAATAGTCACAATAAAATTAATAGCCCCTAAAATTGAAG
AGACACCGGCAATATGAAGACTTAAAATACCAAAGTCTACGGCAGGACCTCTATGGAAGA
TTCCATTAGACAAAGGGGGGTAAACAGTTCACCCAGTACCAACCCCTGATCCAACCACAG
CTGATCTAATCAAAAGAGAAAGAGAGGGAGGCAATAACCAAAATCTCATATTATTTAAAC
GGGGGTAGGCTATATCTGTGGCCCCGATCATTACAGGAACCAATAAATTACCAAACCCCC
CTATCATAATAGGTATAACTATAAAAAAAATCATAATAAAAGCATGAGCCGTAACAACAG
AATTATAGTAATCAAAATCTATTATAAAATCCCCAGGCTGAGACAACTCAAAACGAATAA
GCCTTCTAAAACTTGTACCTAACATGCCCGATCAAACACCAAAAATAAAATATAAAGTAG
CAATATCTTTATGGTTAGTAGATATTATTCATCGTATAATTTTAATTAAAATCTAAGAGG
CTTAAACTCTTCGCATTTCTTATGCTAAATTAAAGGTTGGCACAGAAAACCTCAGTGCAA
AAGAAGTTATTTACCATCCAAAAATTGTAAAAGCAGAATATTGCATAAAATTTAGAATTT
TAAGGAAAACTTACAATCAAATGAAAAAACACAACATGATATTAAAAGACCCAGTAATTA
GGTTCGGTATAAACTCTTTAATCAACCTACCAGTCCCAATTTCCATTTCTGTGTGATGGA
ACATAGGGTTCATATTATCTATAACCCTAGTACTACAAATTATCACTGGATTATTTCTTT
CAATAAACTATGTGCCTCTTACCGACGTAGCATTTGAATCAGTACTTCACATCATACGAG
ATATTGATAGAGGGTGGATCATGCGGTATGTTCA
>DWTE010006580.1 TPA_asm: Parnassius imperator regulus isolate Kai.01-01a NODE_6584_length_2841_cov_2.126628_SRR8954538, whole genome shotgun sequence
TCTTACTATAATCCATGAGTTGTTATTTATTGAAGAAATTGCTATAATTTTTTTTATTTC
GAATTTTTGATTTAGTCGAGCTAGGGATCTTAAAATTGTTCCCACTACTATAATTAGTAT
CATAGTTTGTAATATTTGTCTTGTTTGAATCGTTGTCACTAGTACAATTGGTAGAATTTT
TTGCCATGTTATAATAATTATTATCGATATTTGTTTTATTTCTAGTCTTGAGATTAATTT
TATATATCACCCATGTATTGGTCATATTCCTATTTTTCTTACGATAGCCATCGTCACAAT
TAGGTTAGTCACATAGTTTTCTTTTATTCTATAAAACACTCAAGTTACGATCACGATTGA
AAGTATTACTTGAATTAGGTAATATATAAATGTTGATGTTTCTCTTTTTTTTATAGATTT
TGAGTTTGATGCTAAAATTCTGCATATAGCTAGCACATTCACTTCTAATATAATTCAGAT
AGTTAGTCAATTAGTTGATGAGCAACCAAGAATTGTGGAAATAGCTAATACTATAATAAT
ACCCCTTTTTCTTTAACTTCGAAAAGGTTATGTTCAATTTTAAACTATAGGGGGAAATTC
TTTAGAGTATTATTACTACTGTAAAGTAGATAGTTGTTAATACTTGTCCAATTTCCCTGA
ATGGGGGCTCTACGGGGTTTGCTCCGATTCATGTTAATAGAGTTGCTGTTACTAGGAATA
CTCAGAATATAAATTTTTTTACTGGATTGAATTTATTATTTTTAGATGACTTTTTTAATG
TAAGAACACCAATGATAACAATGGCTGCTACTATAGCTAGCACTCCCCCCAGTTTTGATG
GGATCGACCGTAAAATAGCGTACGCAAATAAAAAATACCATTCTGGTTGAATGTGTGCTG
GGGCTGTTGTAATTCTTGCTATATTGAAATTTTCTACGTCTCCTAGTAAGTTTGGGTCTA
TTAAGCATAAGGTTACTAGTATTACTATTAATACTACAAAATATGTGACATCTTTTACTA
AATAGGTTTTATATATTTTTAATTTGTCATAATCTGTGTTTGTCCCCATAGGGTTAGAAG
ACCCTGTCTTGTGGAGTAACATTAGGTGAATTAAGACTAATGCTACAATTACTAGAGGGA
TTAGAAAATGTAGGGAGAAAAATCGGTTTAGTGTGGGTTGTGATACTGAGAAGTTTCCCC
ATAGTCATTGTGTTACTTCTTTGCCTACATAAGGGATAGCTGAAATTATACTTGTAATTA
CTGTGGCCCCCCAAAATGATATTTGTCCTCATGGTAATACGTATCCCATAAAGGCTGCCC
CTATTGTGGCTAATAACAGAATAATACCTGATCCTCACACTATTGGGAATTTTATAGGTG
AGTTGTAGTATATCCCTCGTAGGATATGGATGTATATTAGGATGAAGAATAAGGACGCTC
CGTTTATATGGAGGTACCGTATCATTCAACCCCTATCAATGTCTCGCATAATATGAATTA
CTGAGTCAAAAGCTATTTCTGTTGATGGCACATAATTTATAGATAGAAATAATCCTGTGA
TAATTTGTAAAACTAATGTTATAGATATTATGAAACCTTTGTTTCACAATAGTGAGATTG
ATGCTGGTACAGGAAGGTTAATTAAAGCGTTTTTGGCGAACCCTACGACAGGGTCCTTTA
TTATTAAATTATATTTTTTCATTTCATTGTAAGTTTTCCTTAAAATTCTAAATTTTATGC
AATATTCTGCTTTTACAATTTTTTAAGGATGGTAAATAATTTCTTTTGCACTGAAGTTTT
CTATGCCAACCTTTAATTTAGCATAAAAAATGCGAAGAGTTTAAGCCTCTTAGATTATAA
TTAAAATTATACGATGAATAATATCTACAAATCATAAAGACATTGCTACTTTATATTTTA
TTTTTGGTGTTTGATCCGGTATGTTGGGTACTAGCTTTAGTAGTTTAATTCGTTTTGAGT
TATCCCAACCTGGTGACTTTATAATAGATTTTGACTATTACAATTCTGTTGTCACTGCTC
ATGCTTTTATTATGATTTTCTTTATAGTCATGCCTATCATGATGGGTGGTTTTGGTAACC
TTCTTGTCCCTGTTATGATTGGTGCTACAGATATGGCTTACCCTCGATTGAATAATATAA
GTTTTTGGTTGTTACCTCCTTCCTTATCCCTTTTAATTAGATCTGCTGTTGTTGGTTCTG
GGGTTGGAACAGGTTGAACTGTTTATCCCCCTCTTTCTAATGGTATTTTTCACAGAGGCC
CTGCTGTTGATTTTGGTATCTTGAGTCTTCACATTGCTGGTGTATCTTCTATTTTAGGCG
CTATCGATTTTATTGTTACTATTTTTAATATAAAAATTGTTGGTATACTTTGATCAAACG
TTCCTTTGTTTGTTTGGTCTGTTCTTATTACTTCTTTTCTATTAGCTTTTTCCCTTCCTG
TTTTAGCTGCTGCTTTGACTATACTATTAACAGATCGAAATTTTAACACTACTTTTTTTG
ATCCAATTGGAGGGGGGGATCCTATTCTATATCAACATTTGTTTTGGTTTTTTGGTCACC
CTGAGGTTTATATTTTGATTTTACCTGGTTTTGGTATTATTTCCCATACTGTTAGTTTTT
ACAGAAATAAGACTGAGCCTTTTGGGAGTCTTGGGATGATTTATGCTATAATTTCTATTG
GTGTTCTTGGTTTTATTGTGTGAGCCCATCATATATTTACTGTTGGATTGGATGTTGATA
CTCGTGCTTATTTTACTGCTGCTACTATAATTATTGCTGTACCTACGGGGGTAAAAGTCT
TTAGGTGATTGGCTACTATAC
>DWTE010015013.1 TPA_asm: Parnassius imperator regulus isolate Kai.01-01a NODE_15018_length_1682_cov_3.555140_SRR8954538, whole genome shotgun sequence
TTTGTTGATATCTTTAATTGGTGGGGCTTTAATTAGACTTTCTTTTAGCTTTATATTCCT
AGGCTCTTTTATTCAATCTTTATTGGTAATTATGGAATTAGGTGTATCTGTTATTCAGGC
TTATGTGTTTTCTACTTTGTTAATGTTATACATTTCTGAGGGAGAGCATTAGTCTGTGTT
TTAAATGAAAAAATTTAATCCTTTTCACTTAGTAGACCTTAGTCCTTGACCAATTCTTAC
TTCCTTTTCATTTTTAAGATTTGCTTTAGGTGTAATTATCATAGTTCGTTCTTTTGATTG
TTCTTATTTTTTATTCTCCTTGTTCTTATTGTTGTTTTCTTCTTTTTTGTGGGGCCGAGA
TGTTCATCGTGAGGGGTGTTATGAAGGTAATCATAATTTTGAGGTAACTATTGGATTTAA
GATTGGTATAATTCTTTTTATTTTGTCAGAATGTTTTTTTTTCTTAGGGATGTTTTGAGG
TTATCTACACTTAGCTGAGGCCCCTGCTTTGGAGATTGGTGGGGTTTGACCTCCTCTTGG
GGTTACTCCTTTTGACCCTAAAGGGATTCCTTTTTTAAATACTATTCTTTTGGTTTCTTC
AGGTGTGTCTGTAACTTGGACTCATCATGCTATAGAAAATGGGGAGTTTGACTCTAGTAT
AATTTCATTGTTTCTTACTGTGTTATTGGGCGCTACTTTTACTTCTTTTCAACTTTTAGA
GTACTATGTAGCTAGTTTTACTTTCTCTTGTTCTTGTTATTCTTCTGTTTATTTTATGGG
TACAGGTTTTCACGGTCTTCATGTATTAATTGGGAGTGTTCTCTTGTTGATTTGTTTAGT
TCGTTTTTCTTTTTTAACTATTAGTCCTCTTCATAGTATTGGGTTTGAGTGTTCTGTTTG
ATACTGACATTTTGTAGATATTGTTTGATTCTGTTTATATCTTATTTTTTACTGATGGGG
CGTCTAATAATTTTTTAACTCTTTAGTATATTAAGTACGGTTAATTTCCAATTAACAAGT
ATTAAGGGTTATTAAGTTTTTTGATTATCTACTTTTTTCTTTGTTTATTGCTTTTTTATT
GATTTTTTTATTTTTCATTTTATCCCATTGATTAAGTTTTTCTCAGGAAGAAAGGAGTTC
TGCTTTTGAGTGTGGATTTGACTCTATTACCCCCACAGGGGTGCCTTTTTCTATACCTTT
TTTTGTTATTTCTTTAATATTTCTTTTATTTGATGTGGAGATTCTTTTAGTTTGTTTTTA
TCCTCTTTTTTATTCTTTTACTTTTTATATGTTTTACATTATTTGATTCACAGTTCTTCT
TGTTTTATTAGCTACTCTTTATGAATGGTACAAAGGTATCTTGTCGTGGCTTTAATCAGG
GTAGCTTTCAGTGACTAGTTTCGACCTGGTTTTTTTAATGGCTATACGATTTATTCTTGC
GATAATTTAAAGCTTAAAGCTTAGGGGCTCATAATCTCTAGATTTTTATTGTCGTTTCTA
ATTATTCTTAACTTTGAAAGTTTTGATTGGGGTTCCCCCTAGAATCTTTTATCTCTTTTA
TTTTTAGATTTGCAATCTAATGTATTTTAAACTTTAGAGATGTTATCTAGGGTTATTCTA
TATAAGATTACGGCTTTGGGAGTTGTAGAATTTACCCTTGAAATTAGGTAAATTTCATAT
AG
>DWTE010016035.1 TPA_asm: Parnassius imperator regulus isolate Kai.01-01a NODE_16040_length_1628_cov_2.633785_SRR8954538, whole genome shotgun sequence
GTCTTTAGGTGATTGGCTACTATACTTGGGGGTAAGTTAGAGTTTAGGCCTTCTTTTTAT
TGGTCAATTGGTTTTGTTTTTCTTTTTACAGTGGGTGGTTTAACAGGTGTGATTCTTTCA
AATTCTTCTTTAGATGTTAGGCTTCATGATACTTATTATGTGGTTGCTCATTTTCATTAT
GTACTTTCTATGGGTGCTGTTTTTGCTATTATGGCTGGGGTTACCCATTGGTTTCCTTTT
GCTTACGGTATAACTATAAATCCTTATTTACTTAAAGGTCAATTTTGGGCTATATTCTTA
GGGGTTAATTTAACTTTTTTTCCTCAGCATTTTTTAGGTTTAAATGGTATACCTCGTCGT
TATACTGACTATCCTGATGCTTTTACTTATTGAAATACTATTTCTAGTATCGGTAGTGTA
GTTACAATTTTTTCTATTATTTTATTTGTTTATATTATTTGAGAATCTTTTTCTGAGACT
CGTTCTATACCTTTCTTTGTTTCTTCTAATATAAGTAATGAGATTATAATTGAATCCCCT
TTTCCTGCTCATACTAATATTGAGTCTTGTAAAGTTATTAGAGGGGTTGTTGTTATAGTT
CTTTAGTTTTTAATGCCAAGATGATTAGTTTTAGGTTTTCAAGATTCTAGTTCTATAAGT
ATAGGGGAATTATCTTGCTTACATGACCATGTTATAACTATTATGTTCAGAGTTATTATT
TTTATTTCTTATGTGATGATTTATCTTCTTTTTAGTACTAAATATTACAAATTTTTGTCA
GAAGGTACTTTTATTGAAACTATCTGATCAATGATTCCTGCTTTTTTGTTAATTATTTTA
GTTTTACCCTCTATGAAGGTTCTTTATATAATGGAAGATATCAAATCTCCTGTTTTGAGT
TTTAAGGTTGTTGCACACCAGTGGTACTGAAGTTATGTTGTTCCTCTTTATAAAAACTTT
TCTTTTTATCTTAACTCTACTAGGTTTTCTTCTTATGAGTTTGACTCCATAATTGAAGAC
GGTTCTGAAGGGGTTCCTCGTCTATTAACTTGTTCTTCTGATTTTTTTTTACCGGTAGAT
ACCACTTCTCGTCTTCTTATTACTTCTACGGATGTAATTCACTCTTTTGCTTTACCTTCT
TTAGGGTTAAAAGTAGATGCTCTTCCTGGGCGTATTAATCAATTATTCACTAACCCTTCT
CGTGTGGGTTTATTCTTTGGCCAGTGTTCCGAGATTTGTGGCTCTAATCATTCATTTATG
CCAATTAGTATAAAAATTAGGTCTGTTTCTGATTATGATGCGGTTTCTAAGTCCTATTTG
TTAGATGTCCTTAGAGATAATTTTTCTTCTTCTTATAAACTTTAGTTAAGCTTTAGTTAA
ATTTAATATAGTTTTGTCGTAACTAAGATTTATAGCTTAATTTTACCGCAAATAATACCT
TTACCTTGGTTAATAATTTTTTTATTTATTTTTTTCTGTGTATTTTCTGTTTCTTTATAC
TTTACTTTTTTTTCTTTTGATAATTCTGTCTATACCAAAAATTTTAAATCTCATAGAAAT
CCTCTACCTTGATAGGGTGTTTTTAAATGATAATAACTAATTTATTTTCTATTTTTGACC
CTTCTTTG
>DWTE010018243.1 TPA_asm: Parnassius imperator regulus isolate Kai.01-01a NODE_18248_length_1531_cov_2.416094_SRR8954538, whole genome shotgun sequence
GATATAGCAACCACCTTCTTAAAATCAAGCTCGTACACTGCACAAACCCCAGCTAATACT
ATAGTTAATAAAGAAATAGGGAGTAATAAATAAAAAATAGAAGAAAGTAAGTAGTTAAAA
CGAATAAGTAAATAAACCCCAGCAGTAACCAAAGTAGAAGAGTGCACTAAAGAAGAAACA
GGAGTAGGAGCAGCCATAGCTGCAGGTAGTCAAGAAGAAAAGGGCACTTGAGCACTTTTA
GTAATACAACCAAAAAAGATAACCAAACAAAAAAAGAAACAAATAGAAGACCTGAGAAAA
TCAATAGAAAAAAAGCCCCCATAAAAGAAAAAAATGAAACTAAGAATAAATAAACAGTCC
CCTAAACGATTAGTAAAAACAGTAATAAGACCAGAGTCTAAACTAGAACTATTATTGTAA
AAAATAACTAACAGGAAAGAAACAAGGCCTAACCCGTCCCACCCAAGTATAACAACCACT
CAAGAACTAGAAAAAACCAAGAAAAACATAGAGGCCACGAATAAAAAAAGCAGATAAAAA
AACCGATAATTTATAGAATTAAAAACTCTGAATTGCTCATCTATGTAAAACTTTCTATAT
AAAAAAACCACACCTGAGATAATAGAAACACCGGAAAAAAAGAATAAAGAAACATAATCT
ACACAAAACCTTAAAGGTATCTCACTAAGCAGACTAAAAGGGATTGTCAACTCAAAAATA
AAACCATTTCTATTAAGAAAATAAACACCAAAAAAAGAACAAAGAAAAAAAGAAAAGAAA
AAAAGAAAAGAAAACAATATATAAATGACTAGCAAATTCTTTAGTTCCACAAACTAATAT
TTTTGGTTTAAACTAACTAATCAATACAAAAAAAAAATAATAGGATAAAAAATAACAAAA
ATAAAGTGGGAAACTGAAACTAAAACAATTTTATAATCTAAGAAATAAAACAACCTAGAA
AGAGAAGAACCATGCCTTACCACCACATAACTATAAATACAGTAAACTCCAGTAAAAAAA
CAACTTAAAGTAATCATCAACCACTCAAATAGACCTAAAGAACCTAAAGAACCAAAAATA
ATAACCTCTGAATAAAAAGATATAAAAGGGGGGGCCCTTAAATTTAAAGAACAACATAGG
AACCATAAGAGACAAAATAAAGGGTTACAAACCAACACCCCCTTAAGTACTATAATTCTA
CGAGAGTGGTGATTCTCATAAAGATAAGTTATAAGATAAAATATCATAGGAGAAATAAAA
CCATGAGCAATTATTATTAGTAAGGCCCCATAAATCCCCCAAATAGAAAAACTTAAAATA
CCTAAGATTATAACTCTTATGTGAACAACAGAAGAGTAAGCAATTAGTATCTTAAGGTCT
ATCTGACGAATACAGATTAATCTTACAAAGACAGCCCCATAAAGAGAAACATAAAAAATA
TAGGAAAACAACACTCTATAAGAAAAATTAAAACAACCCACAGAAGAAAAAAAACGAAAA
ATACCATAACCCCCTAATTTTAGTAGAACCC
>DWTE010023238.1 TPA_asm: Parnassius imperator regulus isolate Kai.01-01a NODE_23245_length_1372_cov_2.411583_SRR8954538, whole genome shotgun sequence
ATCTAAGGTATAGATGGAGGTATTTTTAAGATTTTGGCACACACTTAAAACCTTTTAGTA
AGACATTTTTAGTGGTTTTTCTTTTTTATACATTCTCTTGTTAATACATATTATTCTTAG
GATTACGATTAGTATCGCGGTAGTAATTATTGTTGAGGAAGATAAGTTTTTAGTTAAGTT
TGTTCTATCTCTTACTGTGATTTCTTTTCTTGTTGTTATTACTAATGGTAACAACACAAC
CATTGTTGTTGTAAATACTAATCTTTTTGAAGATTTTTGGATATAATTAGCTATTATAGC
ACAATAGCAAAACACCACTATGGTTCCTGATGAGAATGAGATTAAAATTATTGCTGAAGG
GAATACTGATAATGATAGTGAGTAGGCTAACATACTAACTACTATTGATGTGGTAGTTAA
TGTTAAGGCTAGGTTAAGTGGCGTAAGATTAGTTAATAAGATAAAGGAGCATACTATAGT
AGTTATTATTCCTTATTATTTCTTTTGATTTACAAGATCAATGTTCTTTGAACTTAAAAG
GATTTTCTATAAATGATAATGTCTCTTTTTCTTTTTGTTTCTTCATTTTATATTTTTTTT
TCTAGGTCTTTACACTCTTTGTTTATTTTACTTTTTTTTGAAGTTTTAGTTATCTTGTTG
ATTAATATTATATTTTTTAACTTTTTTTCTTGGTTTTCTATTCTTATGTATTTAGTGGTA
GTTGTAAGTGTGGGTGCTTATGGTATTTCTATTTTGGTGGATGTTGTTCGTAGAAAGGGG
GGTAACTATTTCTTTTCTTTTTAACAATAAAAATGATAATAAGGGTCTTTTGTTTGTTGT
CTGTTTTTTATGTTTTTCTTGATTTTTTCTTTTTTAATTGAGTTTTCTTATTTATGGTTT
TTTTTATTTTTAATTTTTATGGGGGTTTTACGGATGGTTTTATATATAGGGATTATTTTT
CTCTTCTTTTGGTTTTTGTTACTTTTTGGGTTTTTTTATTTTCTTTTCTTTCTATGAAAT
TTTCTAACCCTAATTTTGTTGTGCTTTGAATTATAATATTTTTTCTTTTTTTTAGTTTTT
TTACTGTTAATTATTTATTTTTTTATGTTTTTTTTGAGTTTGTTTTTGTTATAATATTTA
TTTTTCTTTTAGGTTGGGGAAAAACTTTGGAGCGTTTACAGGCTTCTTTTTATATGTTTT
TTTATACTATAGTGTTTTCTCTACCTTTTCTTGTTTTTTTGATCTATCTAAATTTTTCAA
TTTCAGATTCTTTTTCTTCGTTAACATTTTCTCAATATGATGATAATCTTACCTATAATG
ATTTTTTTTGAGTTTTCATAATCTTAGTCTTTGTAGTTAAGCTCCCTCTTTT
>DWTE010054671.1 TPA_asm: Parnassius imperator regulus isolate Kai.01-01a NODE_54694_length_968_cov_1.668911_SRR8954538, whole genome shotgun sequence
GGGCTAGAAAGGATTTAGTTAGTTTATATTCTTAAACTTCTAAATCCTATGAAAGATAAC
AGGAGGATAAGGCTACCATAGCTAATCTATAGGGGAGAAGTTTTTTTCAACATATTATTA
TTAGTTTATCATAACGTACTCGTGGGAAAGCACACCGTACTCATACATATACAATACAGA
TTAAAAATGTTTTTAGTATTATATTGTTTATACCTAGGAATAGAACAGATGTGATAAACC
TTAGGAAGATGATTATGCCATATTCTCTCACGAACGCTAACACAAAAAATCCACCTCCGT
ATTCTACATTGTACCCTGATACTAGTTCTCTTTCCCTTTCGGCGTGGTCAAAAGGTGTAC
GACTTCTTTCTGCTATACATATTATTACTCATGTGATAAATAGTGGCAGGGAATACAATA
TAAATCACACACCTCTTTGTGAAAGAGCGGTGTTTTCTACTCTGTAACATTTTGTGATGT
AAAATATGATTAAAACTAAAAATATTAAACACACCTCGTAAGAAATAATTTGAGCTACCG
TTCGGTACCCTCCTAGCAAAGCATATTTAGAGTTTGAGCCTCACCTAGTTAATAGAAATC
CATAGGCTGATAGACTTATAATAGAGAAGATCACTATAATTTTTATACTTCCTGTGATGT
ATGAGTAGGAATACTCGTAGAAGCCTCAATATAATAAAGCTAAAAGTAAAGAGATTAGGG
GGCCTAGGTAATATATTATTAGGCGGGATATAGTGAATTTTTGGTACTCTTTAGTTAGTA
ATTTTAAGGCATCGGCAATGGGTTGTGACACCCCTCATTCTACTACTTTATTAGGCCCTA
CACGATAGTGTATTAATCCTATAATTTTACGTTCTATAAGTGTAAAGAAAGCTACTCTTA
GTAATATTCCAACGGTTGAGATGACGAAATCTAAGGTATAGATGGAGGTATTTTTAAGAT
TTTTGGCA
>DWTE010055029.1 TPA_asm: Parnassius imperator regulus isolate Kai.01-01a NODE_55052_length_965_cov_2.197072_SRR8954538, whole genome shotgun sequence
TAATTATAGTATTAGGAACCATTTTAAGGTCTTTAGCTCTAATAAATCAAAAATTAGAAA
TAAAAAAAATTATGGCAATTTCTTCAATGAATAACGTTTCATGGATTGTAGTAAGAAGGT
TGGTATCGATAAGTTGTATGTTCTCATTTCTTTCTATTTATTCAATAACCTTAGTGTTAA
CACTAAGGTTAATAGAAAAAATAAGAGTAAAGTCAAAAAGACTAATAAAAAACTTTTGAC
TAAACACTATAATAGTGGGGAATATTTCAGGGCTACCTCCACTAGCATTATTCTGAGCAA
AAATCTTAGTAATCAAAGCAATAATAAAAAGAGAAATACCGTCTGAAATAACCCTAACAC
TTATAGTATCGGCTTGTCTTTTAATATACCACTATTTATGGATGACCATCAACGAAACAA
CAAGAACACCAGAAAAATCACAAATAAAAACAAAAAGAATAAAAGAAAAAACAACTATGG
TGATAGTAATAAGAGTAAGAGCACTAAGAGCCAGTATGTTTATAAGTTCAGGTTTAACCA
AAAGGGTTTATCTTGATAGGGTAAAATTATAAAAACCTGAGTGGGGTAAAGTGTAAAGCA
CATTAACCTTTGAAGTTAAAAGTAAAACCCCAAAAGCAGCAAGACGACTTCTAATCGCCA
CAACCCAGTTGGGATGCTTTAAATATAGGTTTAAAATACTCTTTTATAAATAAAAGAGTT
TTTAAGGTTTTTAAACCTATAATAATTATTTATATTTATTTAAATTTTCTTTGAGGAAAC
TATTCATATTTACTATACGTGGTAGTTCTTTCTAGTACTTTCAGCTTTAAAAAAGAATTA
GCATTTTAAGTTGAATTATGCAACGAAATTAATTAATTTCGATTAGCATAAAATATTGTA
ATTGTTATAATGTCTTTGTCAATATTACTCGCTACATTCGTGATGCAGTTTGCCTTAGAC
ATAAT
>DWTE010125545.1 TPA_asm: Parnassius imperator regulus isolate Kai.01-01a NODE_125597_length_659_cov_2.850515_SRR8954538, whole genome shotgun sequence
GTTGCCTTAGTTTAATAGGGTTTCCTTTTTCTCTTGGGTTTTACTCTAAAGATAGAATCA
TCGGTGATCTTTTGTTTTCCTCCTTTACTTTTTCTTCTTTTGTTTTCTTTTTAGGTTGTT
GTTTTACTGTGGCTTACAGGTTTCGCTTAATTTATATGGGTTTCATGATATCTCCTTCTT
TTTTTTCTAGTACTAGCTATTTAGAAGATTTTTATTTCTTTTTAACTATTTTATTTCTTT
ATCTCCCTTGTGTTGCTCTAGGCAATTTTTTCTTTTTTAATTTTTTGTCTCCTATGGTGT
TTTCTTTTTTAGACTTTTCTATAGGTTTGTTTATTATTTTCTTTGGTTTTATTTTTTTTA
AAAATAGCCCTCAGTTTTATCTATTGGTTAATTCTCTTATAAGAATCTTTTTCTTATCAA
TTGTCTCTTCTTATTATCTCTCTATCATGTTAAATAATATATCTTATAAGGGGGAGTTTA
TCTGGGGGGAACTTTTTGGTGCTAAGGGGCTGTCTTTAAAAAATTTTGTTTTTGCTTCTT
ATAGGATTCGACTATACGCGTTAAAAATATCACAGTTAGTGATAATTTTTACTTTATTTT
ATTTGTTGACAAGAGGTTATTTTTTCTCTATTTACAGTGTGTTCTTATAAGGTATGCTG
>DWTE010503417.1 TPA_asm: Parnassius imperator regulus isolate Kai.01-01a NODE_503591_length_326_cov_2.714859_SRR8954538, whole genome shotgun sequence
GGTTAATTCCGATAACGAACGAGACTCTACTTTACTAACTAGTCAGCCAATCCTTTCATG
GTATTGGTCTGTCTTCTTAGAAAGACAGGCGTCGTTTCAGACGCACGAAAAAGAGCAATA
ACAGGTCTGTGATGCCCTTAGATGTCCGGGGCCGCACGCGCGCTACACTGAGGCGTGCAG
CGAGTTTCCCTATACCTTACCTGACAGGGTTGGGCAACCAGTTCAACCCGCTTCGTGTCA
GGGATTGGGCATTGTAATTATTGCCCATGAACGAGGAATTCCCAGTAAGCGTAAGTCATT
AGCTTGCGTTGATTACGTCCCTGCCC
>DWTE011060177.1 TPA_asm: Parnassius imperator regulus isolate Kai.01-01a NODE_1060819_length_235_cov_1.291139_SRR8954538, whole genome shotgun sequence
TTCTTTCTAATTCTTCTTTAGATGTAAGTTTACATGATACTTACTATGTAGTTGCTCATT
TTCATTATGTACTTTCTATGGGTGCTGTTTTTGCTATTATGGCTGGTATTACTCATTGAT
TCCCTTATACCTATGGTCTTGTTATAAATCCTTATTATCTTAAAGGTCAATTTTGAGTAA
TGTTTTTAGGTGTAAATTTAACTTTTTTTCCACAACATTTTTTAGGTTTGAATGG
>DWTE011121354.1 TPA_asm: Parnassius imperator regulus isolate Kai.01-01a NODE_1122076_length_229_cov_1.473684_SRR8954538, whole genome shotgun sequence
CTTACTGCCCTTATCCTAATCACTATAATCATGGTTATTTTTTCTTTTCTTCTTTTTGTT
GTTATTTGTGATTTTTCCGGTGTTCTCATTGTCTCGTTGATGGTTATTCATAAATAGTGA
TATATTAAAAGACAAGCCGATACTATAAGTGTTAGGGCTATTTCAGACGGTATTTCTCTT
TTTATTGTTGCTTTGATTACTAAGATTTTTGCTCAGAATAGTGCTAGTG
>DWTF01342396.1 TPA_asm: Udranomia kikkawai NODE_342948_length_238_cov_0.906832_SRR7174559, whole genome shotgun sequence
TGAAAAAGAGCAATAACAGGTCTGTGATGCCCTTAGATGTCCGGGGCCGCACGCGCGCTA
CACTGAAAAAATCAGCGTGCATGTGTCTACCTACTCCGAAAGGAGCGGGAAACCGAGTGA
AACTTTTTCGTGATTGGGATTGGGGATTGTAATTATTGTCCATGAACGAGGAATTCCCAG
TAAGCACAAGTCATCAGCTTGTGTTGATTACGTCCCTGCCCTTTGTACACACCGCCCG
>DWTS01269609.1 TPA_asm: Oechydrus chersis rufus NODE_270432_length_268_cov_1.539267_SRR7174515, whole genome shotgun sequence
TGTAAGTTTTTGTTTTGTTATTCCAAAGAAATATACACTCTATAGTAGAGATATATAATC
CATAAGGAAAACTAGTAATGATCCTTCCGCAGGTTCACCTACGGAAACCTTGTTACGACT
TTTACTTCCTCTAGAAATTTGAGTTCGACAGACTTCCCCGCTGCACACGAAAGCAAGCTT
CCTGCGTGCGGCAGGTCCAAATGCCTCACTAAAACTTCCAATCGGTAGTAGCGACGGGCG
GTGTGTACAAAGGGCAGGGACGTAATCA
>DWTV01303429.1 TPA_asm: Parnassius orleans isolate Drio.01-01a NODE_303557_length_528_cov_1.086475_SRR8954532, whole genome shotgun sequence
ACTATAATTATTGCTGTTCCTACAGGGGTGAAAGTTTTTTTTTTTTTTTCTACTATGTTA
GGGGGTAAACTAGATTTTAGAGCTTCTTTTTTTTGGGCTCTTGGTTTTGTTTTTCTTTTT
ACTGTTGGGGGTCTTACTGGTGTAGTTCTTTCTAATTCTTCTTTAGATGTAAGTTTACAC
GATACTTACTATGTAGTTGCTCATTTTCATTATGTACTTTCGATGGGGGCTGTTTTTGCT
ATTATGGCTGGTATTACTCATTGATTCCCTTATACCTATGGTCTTGTTATAAATCCTTAT
TACCTTAAAGGTCAATTTTGAGTAATGTTTTTAGGTGTAAATTTAACTTTTTTTCCACAA
CATTTTTTAGGTTTGAATGGCATGCCTCGTCGTTATTGTGATTATCCTGATAGGTTTACT
TATTGAAATACTGTTTCTAGTATTGGTAGAGTTATCACTCTTTTTTCTGTTGTTTTCTTT
GTTTATATTGTTTGGGATTCTTTATCTTCTTCTCGGGTAACAGGTGTT
>DWTV01381339.1 TPA_asm: Parnassius orleans isolate Drio.01-01a NODE_381670_length_334_cov_2.054475_SRR8954532, whole genome shotgun sequence
CCTCCACCAGAGTTTCCTCTGGCTTCGTCTTGCCCAGGCATAGTTCACCATCTTTCGGGT
ACCAACGCATACGCTCCAGCTCCACCATATCCCCGAATAGAGAAAGTAGGCAGGCCGCTA
CTGTGGCTGCCCCCGTCAAGAGGCAGCTTCATAGCAGTTTATCTTCATTGCGCCTCACAG
GCCTGAACAAGACCGTGCGACTTGCGTACGTGTTAGGCTCCTTGGTCCGTGTTTCAAGAC
GGGTCGGGTGGAGACCGACCTACTCGCACCACCGTTTGCACAAGCCGCCCGCGTAATTGC
CACCAATGACCGCCGATACGACTCCGTCTTGTTG
>DWTV01383007.1 TPA_asm: Parnassius orleans isolate Drio.01-01a NODE_383344_length_332_cov_1.976471_SRR8954532, whole genome shotgun sequence
ACCTCACAGTATGGGAAATAATTCCAAAACCCGGAAGAATAAGAATATAAACCTCAGGAT
GCCCAAAAAACCAAAACAAATGTTGGTATAAAATAGGATCCCCTCCTCCAACAGGATCAA
AAAAAGTTGAATTAAAATTTCGATCCGTAAGAAGTATGGTTAAAGCAGCAGCTAAAACAG
GAAGAGAAAAAGCTAATAAAAAAGAAGTAATTATAACAGATCAAACAAATAAAGGAACAT
TAGATCAAGTCATCCCAAAAGTTTTTATATTAAAAATAGTAACAATAAAATCAATAGCCC
CCAAAATAGAAGAAACCCCAGCAATACGTAAA
>DWTV01566718.1 TPA_asm: Parnassius orleans isolate Drio.01-01a NODE_567594_length_230_cov_0.954248_SRR8954532, whole genome shotgun sequence
TTTTACAGCTGCTACTATGATTATTGCAGTTCCTACTGGGGTTAAGGTTTTTAGTTGGTT
AGCTACTATATTGGGGGGCAAACTAGATTTTGGTCCTTCTTTTTATTGGTCTATCGGTTT
TGTATTTTTGTTTACTGTTGGTGGGCTTACTGGTGTTATTCTTTCTAATTCTTCTCTTGA
TGTTAGTTTGCATGATACTTATTATGTGGTGGCTCATTTTCACTATGTTC
>DWTW01027873.1 TPA_asm: Papilio slateri isolate 1796 NODE_27913_length_3845_cov_3.169851_SRR8954521, whole genome shotgun sequence
GTCCCAGATAATGTAAACAAAAAAGATAATAGAAAAAATAGTAACTACCCTACCAATTCT
AGAAATAGTATTTCAATAAGTAAAAGCATCAGGATAATCAGTATAACGACGTGGCATACC
ATTTAATCCCAAGAAATGCTGAGGAAAAAACGTTAAATTAACTCCGAGGAATATAGCTCA
AAATTGACCTTTTAAAAGATAGGGGTTCATAGTTATACCATAAGCAAAAGGAAACCAATG
AGTAATCCCAGCCATGATTGCAAACACAGCCCCCATAGAAAGAACATAATGAAAGTGAGC
CACCACGTAATAGGTATCATGAAGCCTAACATCTAAAGAAGAATTAGAAAGAATAACCCC
AGTAAGCCCCCCAACAGTAAACAAAAACACAAAGCCCAAGGATCAATAAAAAGATGGACT
AAACTCAAGTTTTCCCCCTAGTATAGTAGCTAATCAACTGAAAACTTTAACTCCAGTGGG
AACAGCAATAATTATAGTAGCAGCAGTAAAATAAGCACGGGTATCTACATCCAGACCAAC
AGTAAACATATGATGAGCCCATACAATAAAACCAAGAACACCAATAGAAATTATAGCATA
AATTATTCCAAGACTACCAAAAGGCTCCGTCTTATTACTGTAAAACCTTACAGTATGAGA
GATAATACCAAAACCAGGCAAAATAAGAATATAAACCTCAGGATGACCAAAAAATCAAAA
AAGATGTTGATACAAGATAGGGTCACCACCACCAATTGGGTCAAAAAAAGTAGTATTAAA
GTTACGGTCTGTTAAAAGCATAGTTAAAGCCGCAGCCAATACAGGAAGAGAAAAGGCTAA
CAGAAAAGAGGTAATCAGTACAGACCAAACAAATAAAGGCACATTAGACCACAGTATACC
AACAATTTTTATATTAAAAATAGTAACAATAAAATTAATAGCCCCTAAAATTGAAGAGAC
ACCGGCAATATGAAGACTTAAAATACCAAAGTCTACGGCAGGACCTCTATGGAAGATTCC
ATTAGACAAAGGAGGGTAAACAGTTCACCCAGTACCAACCCCTGATCCAACCACAGCTGA
TCTAATCAAAAGAGAAAGAGAGGGGGGTAGTAACCAAAATCTCATATTATTTAAACGAGG
GTAGGCTATATCTGTGGCCCCGATCATTACAGGAACCAATAAATTACCAAACCCCCCTAT
CATAATAGGTATAACTATAAAAAAAATCATAATAAAAGCATGAGCCGTAACAACAGAATT
ATAGTAATCAAAATCTATTATAAAATCCCCAGGCTGAGACAACTCAAAACGAATAAGCCT
TCTAAAACTTGTACCTAACATGCCCGATCAAACACCAAAAATAAAATATAAAGTAGCAAT
ATCTTTATGGTTAGTAGATATTATTCATCGTATAATTTTAATTAAAATCTAAGAGGCTTA
AACTCTTCGCATTTCTTATGCTAAATTAAAGGTTGGCACAGAAAACCTCAGTGCAAAAGA
AGTTATTTACCATCCAAAAATTGTAAAAGCAGAATATTGCATAAAATTTAGAATTTTAAG
GAAAACTTACAATCAAATGAAAAAACACAACATGATATTAAAAGATCCAGTAATTAGATT
CGGTATAAACTCTTTAATCAACCTACCAGTCCCAATTTCCATTTCTGTGTGATGGAACAT
AGGGTTCATACTATCTATAACCCTAGTACTACAAATTATCACTGGATTATTTCTTTCAAT
AAACTATGTGCCTCTTACCGACGTAGCGTTTGAATCAGTAATTCATATCATACGAGATAT
CGATAGAGGGTGGGTCATGCGGTATGTCCATATAAACGGGGCTTCACTATTTTTCATCCT
TATTTATCTTCACATCTTACGAGGAATTTTTTATAACTCACCAATAAAATTTCCAATAGT
ATGGGGATCAGGAATTATTCTACTATTCGCCACCATAGGGGCCGCTTTTATAGGATACGT
AATACCCTGAGGACAAATATCTTTTTGGGGAGCAACAGTTATTACCAGTATAATCTCAGC
TATCCCGTATATCGGAAAAGAAGTAACACAATGATTATGGGGAAATTTCTCAGTTTCCCA
ACCAACTTTAAACCGATTTTTTTCCCTTCATTTCTTAATCCCCTTGGTAATCGTAGCGCT
AGTCCTCATTCACTTAATACTTCTCCACAAAACAGGATCATCAAACCCTATAGGAGTAAA
TACCAACTACGATAAATTAAAAATACATAAAATGTACCTAGTCAAAGACTTATCTTACTT
TATTACAGTATTCATAGTTTTACTATTATTATGCTGTATAAACCCAAACTTTCTAGGAGA
TGTGGAAAATTTCAATAAAGCTAGAATCACAAGAACACCCGCCCACATTCAACCAGAGTG
ATATTTCCTATTTGCTTACGCCGTATTACGATCAATTCCGTCTAAATTAGGAGGAGTGTT
AGCTATAGTAGCGGCTATCCTGGTAATTGCTGTACTCACAATAAAAAGAAATCCCAAAAA
CAACCTATTCAACCCCACAAAGAAACTCATATTCTGAGTATTCGTAGTAACAGCCTCTCT
TCTAACTTGGATTGGAGCCAACCCAGTAGAGCCGCCATTCAGAGAGATCGGGCAAGCACT
AACAGTGCTGTATTTTAGAGTAGTAATAATACTATAAATACTTCCATAGTTTAAATGAAC
ATAACTTTTTCAAGGTTGAAGAAAAAGAAGTATCCTAATTTTACTAATAGTTTCTACTAT
TCTAGGATGCGCAGCTACTAACTGAATCACTATTTGAGTAATACTAGAAGTTAATGTACT
AGCTATATGTGCTATTTTAGCTAACAATTCAAAAAGAAACAAAAATAGAGAAACGTCAAC
ATTCATGTATTACCTAATTCAAGTAATGCTCTCAATCATTGTAGTTACATGGGTATTTTA
CAATTCAAAAGGAAATACAATTATTAACATAGTAGTAATCATAGCCATTTTTAGAAAAGT
AGGAATATGGCCACTTCACGGATGGTACATAAAATTAATCTCCAGATTAGAAATAAAACA
AAGATCTATAATAGTTGTAATAACATGACAAAAAATCCTACCTGTAATATTAGTATTAAA
TATACAAGTAAGAGAAACCCTACAACTAATTATTATAGTAATAATTGTAGGGACAGTAAT
TAGATCCTTGAGACGATTAAGACAAAATTTTGAGATAAAAAAAATTATAGCAATCTCATC
AATAAACAACAACTCATGGATTATCCTAGGTAGAATAGTATCATTAAGATGTGTGTTCGT
ATTTATTTCAATTTACTCAGCTACACTAATCATAACCCTAAGACTACTAGAAAAAATAAG
AGAAAAAACAAAAAGTCTAATAAGAAATTTTTGATTCAACACCCTAATAGTGGCCAACAT
CTCAGGACTCCCGCCTTTAGCTTTATTTTGAGCAAAAATCACAGTAGTAAAAATAATAAT
AAAATCAAACCTACCATCAGAAATCGCTCTACTATTAATGATATCAGCCTGTTTATTAAT
ATACCACTATCTTTGAATAATAATTAACGAAACAAGAGCCTCCCCGGAAAAGTCACAAAT
AACTCTAAAAACAAAAAAAGAGAAAATAATTATAACTATAGTAATTACTAGTAGGGCCTT
GAGAGGGGTGGTATTCATCACATCAGGTTTAACCAAGAGGGTTTATCTTGATAGGGTAAA
ATTATAAAAACCTGAGTGGGGTAGAGTGTAAAGCACATTAACCTTTGAAGTTAAAAGTAG
AACCCCAAAAAGCAGCAAGACGACTTCTAATCGCCACAACCCAATTGGGATGCTTTAAAT
ATAGG
>DWTW01062497.1 TPA_asm: Papilio slateri isolate 1796 NODE_62577_length_1626_cov_2.362815_SRR8954521, whole genome shotgun sequence
AATCCCCATTCCCGGCTCACACTAATATCGAATCTTGTAAGGTTATTGGTGGGGTTTATA
TTATTTCTTAGTGTAAATGCCAAGATGATTAGTTTTAGGGTTTCAAGATAGAGCTTCTAT
AAGGATGGGGGAGCTTTCTTGTTTACATGACCATGTTATGACTATTATATTTAGTGTTAT
TATTTTTATTACTTATGTGATGACTTATATATTAGTTAATTCCAGTTATTATAAATTTTT
ATCGGAGGGTACTTTTATTGAGACTATTTGATCTATGATCCCTGCTTTTTTATTGATTAT
TTTAGTTTTACCTTCTATAAAGGTGCTCTACATGATAGAAGATATCAAGTCTCCCGTGTT
AAGCTTTAAGATTGTGGCTCATCAGTGATATTGAAGGTATGTGGTTCCTCTCTTTAAAAA
TTTTTCTTTTCTTGTTAATAGAAAAAGGTTTTCTTCTTATGAGTTTGATTCTATAATTGA
AGATATAGCTGGTGATAATGCTCTTGAGGTTCCCCGTTTATTAAATTGTTCTTCTGATTT
TTTTTTGCCTGTTAATACCACTTCACGTTTGTTGATCACTTCTACTGATGTTATTCATTC
TTTTGCTTTGCCTACTTTGGGTTTAAAGGTGGATGCTTTACCCGGTCGTATTAATCAACT
TTTTACTAACCCCTCTCGAGTTGGCCTTTATTTTGGGCAATGTTCTGAAATTTGTGGTTC
TAATCATTCATTCATACCAATTAGTATAAAAGTCTGCTCTGTGGGTGATTATGACAGGGT
ATCTAAGTCTTACCTTTTAGATATTTTAGGGGATAGTTTTTCCTCTTCTTATAAACTTTA
GTGCTTTAAGCTTTAGTTAAATTTAATATAGTTTTGTCGTAACTAAGATTTATAGCTTAA
TTTTACCCCAAATAATACCACTACCCTGATTAATAATTTTTGTTTTTATCTTTACTTGTG
TTTTTTCTTTTTCTTTGTATTTTTCTTTTTTTTCTTTTGACAATTCTGTTTCTAAAAAAT
ATTTTAAATCTAGAACAGATTTGTTGCCTTGATAATTATTAAATGATAATAACTAATTTA
TTTTCTATTTTTGACCCTTCTTTAAGATTATTTTCTTTTTCTTGGTACACTTGTTTATTT
GTTGTTTTATTCTTACCTACTTTTTATTGAATAAGAAGTTCTTTTTTAAACTTTTTTGGT
GTGATTTCTGGGTCCGTTAAGAAAGAGATAGACTATGTACTTAAACACCCGGTGAAAGGT
TCTTATATTTTTATCGGATCTATTTTTCTTTTAATTAGTGTGTATAACTTCCTAGCAATA
TTCCCCTTTGTTTTTTCTGTGACTTCTCATATATTAGTTACTTTACCCTTTTCTTATTCT
TTTTGACTGGGTATTATTATTTTTAGTTGAGTTAGTTCTTTGAAACATTTTTTAGCTCAT
CTAATTCCTGTTGGCACCCCTCTTATACTTATGAGCTTTATAGTTATTGTCGAGGTGTTA
AGTAATCTTATTCGTCCTTTAGCTCTAACTTTTCGTTTGACGGCTAATATAATGGCTGGC
CATTTATTAATGTCTCTTATTGGTGGTGCTCTAACTAGTCTTTCTTTTAGTTTTATAGTT
TTAGGG
>DWTW01062955.1 TPA_asm: Papilio slateri isolate 1796 NODE_63036_length_1609_cov_2.737598_SRR8954521, whole genome shotgun sequence
GTATATTTCTGAGGGCGAGCACTAATTTAAAAATGAAAAAATTTAATCCTTTTCATTTAG
TTGATTTAAGTCCTTGACCAATTTTGACTTCTTTTTCTTTTTTAAGTTTTGCATTAGGGG
TCATTATTATGGTTCGTTCTTTTAATTGTTCTTATTTTTTGTTTTCTTTGTTGCTGTTAT
TGTTTTCCTCTTTTTTGTGGGGTCGAGATGTCCATCGTGAGGGTTGTTACGAGGGTAACC
ATAATTTTGAGGTTACTACAGGTTTTAAGCTGGGAATAGTACTTTTTATTTTATCTGAAT
GTTTCTTCTTTTTGGGTATGTTTTGAGGTTATTTGCATCTAGCCGAAGCGCCAGCTCTTG
AGATTGGTGGGGTTTGGCCGCCATTAGGTGTGGCTCCATTTGATCCCAAGGGGATTCCAT
TTTTGAATACTATTCTTTTAGTTTCTTCTGGGGTTTCTGTTACTTGAACCCATCATGCCA
TAGAAAATGGTGAATTTAATTCAAGTATAGTGTCCTTATTTTTAACTGTTATTCTTGGGG
CTACCTTTACTTCTTTTCAACTTTTAGAGTATTACGTTGCTAGTTTCACTTTTTCTTGTT
CTTGTTACTCTTCGGTTTATTTTATGGGAACTGGTTTTCACGGCCTTCACGTCTTGATCG
GGAGAGTTCTTTTGTTAATTTGTCTGGTTCGTTTTTCTTTTTTAACTATTAGTCCCCTAC
ATAGGATTGGATTTGAGTGTTCAGTGTGATACTGGCATTTTGTCGATATTGTTTGGTTTT
GTCTTTATCTTATTTTTTACTGATGGGGAGTTTAGTTTGATTTAACTTTTTAGTATATTA
TAGTACTACTAATTTCCAATTAGTTAGAATTAAAAGTTATGAAATTCTTTGACTATTTAT
TGTTTTCTTTGTTTGTCTCTTTTTTACTAATTTTTTTATTTTTTTTGTTGTCACACTGAT
TGAGGTTTTCTCAGGAGGAGGGGGGGTCTTCTTTTGAGTGTGGATTTGATTCTATCACTC
CCACAGGGGTGCCTTTTTCTATGCCATTTTTTGTTATTTCTTTAATATTTTTGTTGTTTG
ATGTGGAGATTTTATTGGTGTGTTTTTATCCTTTATTTTACTGTTTTACTTTTTATTCTT
TTTATATCATTTGGTTTACAGTACTTTTGGTGTTGTTGGCCACTCTTTATGAGTGGTACA
AAGGTATCTTGTCTTGGCTATAGCGGTAATTTAGGGTAGCTATTAATATCAGTTTCGACC
TGGTTTTTTTGTTGGCTATAGATTGTTGATTTAGATAATTTAAAGCTTAAAGCTTAGGGG
CTCATAATCTCTAGATTTTTATTGTCGTTTCTATAATTCTTAACTTTGAAAGTTTTGATA
AGGGTCTTCCCTTAGAATCTTTATCTCTTAATTTGTTTAGATTTGCAATCTAATGTATTT
TAACTCTAGAGATTTTCTAGGGTTATTCTATATAAGATTACGGCTTTGGGAGTTGTAGAA
TTTACCCTTGAAATTAGGTAAATTTCATATAGGAGCTGTAAACTCTTGTTTTAGTGTTAC
CCTTGTACGTGGCCTTAAGATATAAAGAATCTTTATGTCTTTTAAACAT
>DWTW01069229.1 TPA_asm: Papilio slateri isolate 1796 NODE_69313_length_1367_cov_2.399225_SRR8954521, whole genome shotgun sequence
ATTCTGAGGTTATTATTTTTGGGTCAATAGGCTGTATGAGCTTTTTAGAATTATTTATTA
TTATTTTTTCTTGTTTTTTTACAGGAGTATATTGTATTTACAGTTATGTAGTAGTTTGCC
ATGGTGCTGGAATCCTCAGTTTGTTCTATTTCTTAGATTATAAGGTTATTCTTGTTTGTC
TTTCTCATTTCATTTTTGTTGTTTTTTACCCTATAGTATTTTTTTTGTACTGATTAGTTA
GTTTAATAAAAATATTAGTTTGTGGAACTGAAGATTCTTAAACTAGTCATTTTTTTGCTT
TTTTCTTTTCTTTTTTTCTTTTCTTTTTTTCTTTGTTTTTTTCTAGGTACTTTTTTTTTA
GACTCAAACTCTTACGTTGTTGAGCTTGTTATACCTTTTAGTTTACTTAGTGAAATGCCT
TTTAGGTTTACTGTTGATTATGTTTCTCTTTTCTTTTTTTCTGGGGTTTCTGTTATTTCT
GGGGTAGTGTTTCTTTATAGAAAGTTTTACATGGATGAAGATTTTTTTGTTGTTAATTTT
TTAAACTATCGATTCTTTTACCTTTTGTTTTTTTTTGTAGCTTCTATATTTTTTTTGGTT
TTTTCTAGTTCTTGGGTTGTAGTTATACTAGGTTGAGATGGTTTAGGTTTGGTGTCTTTT
TTGTTGGTGATTTTTTACAATAATAGCTCTAGATTAGATTCTGGTCTGATTACTGTATTT
ACTAATCGTGTTGGTGATTGTTTATTTATTCTTAGTTTTATTTTTTTCTTTTATGGGGGT
TATTTTTCTATTGATTTTTTGAGATTTCATTGTTGTGTATTTTTTTGTTTGGTCTTTTTT
TTGGGAGCTATCACTAAAAGAGCCCAAATGCCTTTCTCCTCTTGGTTGCCAGCAGCAATA
GCCGCTCCCACTCCTGTTTCCTCCTTAGTCCACTCTTCTACTTTGGTTACTGCTGGTATT
TATTTGCTTATTCGTTTTAATTATTTACTATCTTCTGTTTTTTGCTACCTTTTACCTATT
TCTTTACTAACTATGGTTATTGCTGGGCTGTGCGCTGTTTATGAATTAGATTTTAAAAAG
GTTGTAGCTATATCAACTTTAAGACAACTTGGTTTTATAATTTTTTCTATTTCTTGTGGT
TATTGACTGTTGGGTTTTCTCCATATACTATTCCATGCTTTCTTTAAAAGTTCTTTGTTT
TTATCGACTGGTAATCTGATACACTATATTTCTGGTGACCAGGATTCTCGTGATTTTGGA
AGTTTCGGGTTTTCTTTCTCTTCTAAACTTATTTTCTCTTTAAGATGTTTAAGATTGATG
GGCTTTCCATTTTCTCTTGGGTTTTATTCTAAAGATAGTATTATTGG
>DWTX01130804.1 TPA_asm: Junonia pacoma NODE_768932_length_235_cov_1.088608_SRR10765837, whole genome shotgun sequence
TGCCCAGGCATAGTTCACCATCTTTCGGGTACCATCGTATACGCTCCAGCTTCGCCTGAT
TGCCAATAAACAAAGTAGGCGAGCCGCTACTGCGACCGAAATCTCGTAGCTTTACTTTCA
TTTCGCCTCTCTGGCCTGTACAAGACCGAGCGACTTGCGTATATGATAGGCTCCTTGGTC
CGTGTTTCAAGACGGGTCAAATGGAAACCGACCTACTCGCGCCACAGTTCTACAC
>gi|422174037|gb|GAAW01049881.1| TSA: Humulus lupulus comp61786_c0_seq1 mRNA sequence
TTTTTTTTATTCCAACACCTTCAAATATTAGATTAATATGAAATTTTGGATCTTTGCTAG
GATTAAGAATAGTAATTCAATCAATTTCAGGAATTTTTGTTTCTATACATTATTGTAATA
ATACTCTTTTAGCTTTCAACTCTTATATTTTTTTAAGTAAAATTATTGAAAACGGAATAA
TTTTACAAATAACTCATGCTCATTTTTCATCTATTATTTTTATTATTATATATATTCATA
TTATAAAATCTTTACTAAATAAATCTTTTAATAAAAAACAAATGTGAATTTCAGGGAATT
TAATATTATTTATAATTATAGGATCCGCTTTTATTGGGTATGTTTTACCTTGAGGACAAA
TATCTTTTTGGGGAGCAACAGTTATTACTAATATTTTATCTTCAATTCCATTTTTAGGAA
AAAAAATTGTTTTTTTGAGTTTGGGGAAGATTTTCCGTTGATAATCCTACATTAAATCGA
TTTTTTTCTTTACATTTTTTAATACCTTTAATAATTTTAGCTATATCAATAATTCATTTA
TCTATTCTTCATGAAAAAGGCTCATCTAACCAAATAGGATTAAATTCAAGAAAAGATAAA
ATCTATTTTAATAAAAGATTTATATTTAAAGATTTAATTTCTTTAATATTAGTAATAATA
TTTTATTGCTTAATATTATCATTTTTTATTGATTTTCATTTTAGAATAGCAAAGGAAAAT
TTTTTTTCCAGCTGATCCTTTAAATACACCTTTACATATTAAACCTGAATGATACTTTAT
ATTTGCTTACGCAATTTTACGATCTGTACCAAGAAAAATTGGAGGAATTTTGAGATTATT
AATTTTATTTTTATTATTTATTTTATTAATATTTAATAAATCAAATTATTCAAAATTTTT
TTTTAAAAAAAAAATATTAATTTTTATTTTTTTAACCTGTTTTATTATTCTTACTAATAT
AGGTTATAAATTAATTGAATACCCTTTTACAGAAATTTCATTATTTTTTGGTATATTAAT
AATTTTAATTTTACCTTTAATATAAAAG
>gi|422126142|gb|GAAW01097772.1| TSA: Humulus lupulus comp96912_c0_seq1 mRNA sequence
TTGAAACACGGACCAAGGAGTCTAACATGTATGCAAGCTGATCAGTCTTGTTTAGGCTTG
AAAGGCGAATTGAAAGAAATTGATATGATGTATGCTTGTAAGAGTATACCGCAATATCAG
CCCGTGATATATCCACTTTACCGAGATTTTCGCGGAGCACTAGTATATATGTTAGTACCC
GAAAGATGGTGAACTAAGCCCGGACAAGATGAAGCCAGAGGAAACTCTGGTGG
>gi|422102044|gb|GAAW01119042.1| TSA: Humulus lupulus comp778799_c0_seq1 mRNA sequence
ATTGGAGGATTTGGAAATTGATTAATTCCAATAATAGTAAACACTGTAGATTTATGTTTT
CCACGAATAAATAATATAAGTTTTTGACTTTTAATTCCTTCTTTAATATTAATAGTTAGT
TCTTCTATAAAAAGAGTTATAAATGGGGTAGGTTGAACTATATACCCTCCATTAACTTCT
ATCCAATATTTTATATCATCTTCAATTGAAATAATAATTTTTTCTCTTCATATTGCAGGT
CTTTCATCAATTGCTAGATCTATTAACTTTATTTCAA
>gi|545994099|gb|GABG01001209.1| TSA: Ipomoea purpurea final_15624 mRNA sequence
CCCTCTTTTTTTTTCTCAATATAAAGATTGATCCTTCCGCAGGTTCACCTACGGAAACCT
TGTTACGACTTTTACTTCCTCTAAAGTGACAAGCTTGAACGACTTTCAGCCAAGTTGCTT
CTCACACCGAAATGTAAGCATGCAACTAGCCGTCCATCGTTCTTGCTAAGCACTTCATCG
GTAGTAGCGACGGGCGGTGTGTACAAGGGGCAGGGACGCATTCAACGCAAGCTAATGACT
CACATTTACAAGGAATTCCTCGTTCATGAACTAAGATTACAAAGCTCAATCCCAGAGGTG
AAAGAAATTCAAAGATTACCCATAACCTTTCGGTATAGGAATAATTTTAACTCGTTGTAT
CTTTCAATGTAGCTCGCGTGCGGCCCAAGATATCAAAGGGCATACAGACCCGTTATTGTC
CTCCATCTCTCTATGACTACATATATATATAAAAAACGTCATTAATCCCTCTAAGGAGGT
TGACTTCACTGCAACAAAAGCTACAGTAAAATCCTTTAATTAGCAGGCTAGAGTCTTGTT
CGTTTGTCGGAATCAACCTGACAAATCACCCCACGAACTAATAACGGCCATGCACCACTA
TTCACTAAATCAAGTAAGGTCTCTAGCCTGACAATCGTCATAGTGTATTATCCTGGTAAG
TTTCCCCGTGTTGAGTCAAATTAAGCCGCAAGCTCCACTCCTTGTGGTGCCCCTCCGTCA
ATTCCTTTAAGTTTCAGCCTTGCAACCATACTTCCCCCGGAGCCTAATCACTCTGATTTC
TCCGGGAGAACCAGTCTAATTCAAGATCTAAAAGATTTAATTGCTTGAATTCTCAGACTG
ATTGCTGGTTGGCATCGTTTATGGTTAGAACTAGGGCGGTATCTAATCGCCTTCGCACCT
CTAACTTTCGCTCTTGATCAATGAAAACATCCTAGGCAGATGCTTTCGCTTTAGGACGTC
TTACCAGGGTCATTGCATTTCACCGCTAGCCCAGCAATACGACTGCCCCCGTCAATCCCT
TTTAATCATTACTCGAGGTACCGGAGACCATAGTGTGAATCCACTTCACCGGACCCAAAC
GAGTCCTGTTCTATTATTCCATGCTAGAGCATTCAAGGTCGTGTTTAACGAACCTGTCTT
AATCACTCTGATTTAGTCAAAGTAATCGTTGATATCGCATAAATACACACATGCATTCAG
CAAATATCATTTATGAGTCGTACAGTTGATAATTCATATAATCCAACCAAAGTTGGTAAA
CTATCATATACTACTCAAATTTAGACTATGAGCTTTTTAACCGCAACAATATTAATATAC
GCTATTGGAGCTGGAATTACCGCGGCTGCTGGCACCAGACTTGCCCTCCAATAGATAATC
GCCAAAGCATTTACATTGTGCTCAATCACAATTAATTTGAAGAAACGCAACAGATGCCAC
GCTCTTCAATGTTTATGTCTCGTCACTGCCTCCTACATCTAAAATTGGGCAAATTGCGCG
CCTGCTGCCACCCTTAGATGTAGTAGCCGTTTCTCAGGCTCCTTCTCCGGAATAGAACCC
ATATTCCCCGTTACTCGGGATCACCTTGGTAGTCCCGCCGACTACCAACAAAAGTTGATA
AGGCAGAAGCCTGAATTACACTTCATCGTCGCTCAATGAGGACTTAAATGATAGCTGAAT
GTTATCTAGATTCACCTCTGAAGTAGAAATACCGAAATATTCCATAGTCTGGGTCTAATA
AAATGCGACTTGTCCGAAAACAAGCCTGGATGCATGTATTAGCTCTAGATTTACCACAGT
TATC
>gi|496595873|gb|GABT01051267.1| TSA: Cocos nucifera Unigene51383 mRNA sequence
CGGTGTGTACAAGGGGCAGGGACGCATTCAACGCAAGCTAATGACTCACATTTACAAGGA
ATTCCTCGTTCATGAACTAAGATTACAAAGCTCAATCCCAGAGGTGAAAGAAATTCAAAG
ATTACCCGACACCTTTCGGCGCAGGAATATAATAAACTCGTTGTATCTTTCAATGTAGCT
CGCGTGCGGCCCAAGATATCAAAGGGCATACAGACCTGTTATTGTTCTCCATCTCTC
>gi|427607754|gb|GACD01037761.1| TSA: Catharanthus roseus cra7519_iso5 mRNA sequence
TCGACTTCCATGACCACCGTCCTGCTGTCTTATAGCAACCAACACCTTTCATGGGGTCTG
ATGAGCGTACGCATTTGATGCCTTAACTCGACGTTTGGTTCATCCCACAGCGCCAGTTCT
GCTTACCAAAAATGGCCCACTAGGCACTCATACATCCAATTGCATGGCTTCATTTACTCA
AGCAAGTCATGCATCTCACCCATTTAAAGTTTGAGAATAGGTTGAGACCGATTAGGCCCC
AAGACCTCTAATCATTAGCTT
>gi|427573187|gb|GACD01064286.1| TSA: Catharanthus roseus cra18091_iso1 mRNA sequence
CAAGACGGGTCGGGTGGAGACCGACCTACTCGCACCACAGTTTGCGCAAGCCGCTCATAC
GATCGACACCAATGACTCCCGATACCACTCCGTCTTTACGAGCCCGAAGACACGAAAGCG
CAAAATGGCACGTTAACCATGGCACCGCAAAGTACAACGACCCATTACTGGCAATACTCC
TTGCGGAGTTTTTATACCGATCAGCACACTAGGTAATGGCACGGCCACAAGGCTATAACA
CTGATTGGAAACGAGTCCCAGCCAGCCACCTTCCTTGCGACACCCGCTACGGCCATTCCA
GTCACCTAATCGGACGTGGCTT
>gi|660786375|gb|GACV01002542.1| TSA: Philopotamus ludificatus contig02547 mRNA sequence
TCTAGGGGCTATTAATTTTATAGCTACAATTATAAACATAAAACCTAAAAATATAAGAAT
AGAACAACTCCCATTATTTGTGTGATCAATTTTTATTACAACTGTCTTATTACTTCTTTC
ATTACCAGTTCTAGCAGGGGCAATCACAATACTACTTACCGATCGAAATTTTAATACATC
ATTTTTTGACCCTGCTGGGGGGGGAGACCCAATTTTATACCAACATCTATTTTGGTTCTT
CGGACATCCAGAAGTATATATTTTAATTCTACCTGGGTTTGGAATAGTCTCCCACATTAT
TAGATTCTATGCAGGGAAAAAAGAACCCCTTGGAGCTTTAGGGATAATTTATGCTATAAT
AGCAATTGGATTCCTAGGATTTATTGTTTGAGCCCACCATATATTTACAGTAGGTATAGA
TGTAGATACACGAGCTTATTTCACATCAGCTACTATAATCATTGCAATTCCAACAGGAAT
TAAAATTTTTAGATGAATGGCTACAATCGCTGGATCATCACTTTCATTTGATTCCCCATC
ATTATGGTCCTTAGGATTCGTATTTTTATTTACTGTAGGGGGATTAACTGGAGTAATTCT
AGCTAATTCTTCTATCGATATAGTTATGCATGATACATATTATGTGGTGGCACACTTTCA
TTATGTCCTATCAATAGGAGCTGTATTTGCAATCATCGCAGGATTAACCCATTGAATCCC
CATCTTATTTAATATTACAATAAACCCTAAATGATTAAAAATCCACTTTACAACAATATT
TTTAGGAGTAAATGTTACATTCTTCCCACAACATTTCCTAGGAATAAATGGAATACCACG
TCGATATTCAGATTATCCAGATGGATTTTCATTCTGAAATACTGTTTCTTCATTAGGGTC
AATTATCTCAACATCTTCCACTTTCCTGTTCATTTTTATCTTATGAGAAGGACTATCATC
AAATCGATTAATCATAAACAATCAAAGAATTTCAACCTCAATTGAATGAATAAACAAAAT
TCCAGTTTCAACACACACCTTCAATCAAATAATTCTTTTAATTAAATAAATCTAAAAA
>gi|660773083|gb|GACV01011858.1| TSA: Philopotamus ludificatus contig11888 mRNA sequence
ATCATAATAAACTTATTATGGCCCAGCTTCAGCTCCTTTTGCGCCACATAATTCAACACA
TTTGTCTTTCGAAAATCGATTACCGTTGCCGTTACATCCACCATAAACGAAAAATTCGCA
GTTATCAGTTTCTGGATTATATGACCAGGCTTGCATATACCCCCTGCATTTTCCATTCTG
CTTTGGCGTTTCAAGACATTTCGGATCTTTTTCCGCAGACGCAATGTTTAATGCCAGTGA
AATTATTAAAGCAAGCAATACAATCCAAGTCACTTTGAACATCTTGAAATAGAAAGTCTT
TCTGAGGAGAATCAATCGATCGAATTACGTTTAAATAAGTTTGTAACTTTTTTGCAATGC
TGGAAAGGGAAATGAAAAGGTAATCGGGAATTTAATTCCGTTGTGTTATTGCTCTTTCTC
GTGCGGCTGAATCGCCGCCTGTCCCTCTAAGAAGCTTATCAAC
>gi|451281562|gb|GAEK01029699.1| TSA: Pseudotsuga menziesii var. menziesii psme_1_1_031111 mRNA sequence
ATTAGAACTCTGGAATGATTGACAGATTGATAGCTCTTTCTTGATTCAGAGGATGGTGGT
GCATGGCCGTTCTTGATTCGTATTCCGAAACGTCTGCTTAATTGCGATAACGAGTGAGAC
CTCATCCAACTAACTAGTCGCTTGGTGCGCTGTGGAACGCAAAAGTCTAGGTGGGATCAT
GCTAGCTGAGTTTGTTGGTTTCGGCTGATAGGCTTAGTTGGTTACCCATTTTAGATGTTC
TCTGCTCGCCAGCGGACTTCTTAGAGGGATAAACGGTGTTTTAGCCGTAAGAAACGAGGC
AATAACAGGTCTGTGATGCCCTTAGATACTCTAGGCCGCACGCGTGCTACAATGGCGTGT
GCAGAAAGCTTGTTCGAGGTTTGTCTAGAGAGAACTAGTTATTTGGTTGGCTATTGGTAG
CAATATTAGTGGTTAATCGGTAAAAAAGTGACTCTAGTTAGCAGGCCGAGAGAAACCGTA
GTCGAAAGATTACGGCAATCATAAATACACGCCGTGATTTGGGATTGGGGATTGCAATTG
TTGCCCATGAACGAGGAATTCCCAGTAAGCGCAATTCATCATATTGCGTTGATTACGTCC
CT
>gi|530887388|gb|GAIP01003991.1| TSA: Litchi chinensis Unigene15730_LITlvbTARAAPE transcribed RNA sequence
GTACAAAGGGCAGGGACGTAATCAGTACTAGCTAATGACTAGCACTTACTGGGAATTCCT
CGTTCAAGGGGCACAATTGCAATCCCCTATCCCCATTAAGAAAAACATTCAAAGATTACT
AGCCTTATTAAAGACTAGAAAACTCATTTTGTCTCTCAATGTAGCGCGCGTGCGGCCCCG
AACATCTAAGGGCATCACAGACCTGTTATTGCTCTGTTTCAAAGCGTTAAACACACTTGA
TCCCATTAAGAAACACCACAGAAGACGAGATTCTGTGTGTTATTTAATAGGCTAGAGTCT
CGTTCGTTATCGGAATTAACCAGACAAATCACTCCACCAACTAAGAACGGCCATGCACCA
CCATCCACCAAATCAAGAAAGAGCTATCAATCTGT
>gi|530840806|gb|GAIP01029055.1| TSA: Litchi chinensis Unigene42817_LITlvbTARAAPE transcribed RNA sequence
AAAGTTAATTGCTCCTAAAATTGATGATACTCCTGCTAAATGAAGAGAAAAAATTGTCAG
ATCTACTCTTTTGTTTATATGAAAAGGTTGAAGTGATAGTGGTGGGTATACCGTTCATCC
GGTTCCTGCTCCTGAATCTACTATAGAAGATATTACTAGTATAGAAATTGATGGGGGTAG
AAGTCAAAAACTTATGTTATTTATTCGAGGAAATGCTATATCTGGTGCTGATAGGAATAT
CGGAACAAGTCAGTTACCAAACCCCCCAATTATAATTGGCATTACTATAAAAAAAATTAT
>gi|511134293|gb|GAJS01046062.1| TSA: Chilo suppressalis Unigene47895_All transcribed RNA sequence
TTGCCCTTTGAGCTGGTATGTCTGGAACTTCAATAAGAATCTTAATCCGAAGAGAGTTAT
CTCAACCAGGATCTCTTTTTCAAGATGATCAAATTTATAATGTTATTGTTACCTCCCATG
CTTTTATTATAATTTTTTTTATAGTCATACCAGCAATAATCGGAGGGTTCGGTAACTGAT
TAGTGCCCTTAATAATCAATGCCCCTGATATAGCATTTCCCCGAATAAATAACATAAGAT
TCTGATTATTACCTCCTTCGTTAAC
>gi|653308669|gb|GAKX01059571.1| TSA: Symphylella vulgaris DMPC15318050 transcribed RNA sequence
ACAAGCGTGATGTTTGAGACCCGAAAGATGGTGATCTATGCCTAGTCAAGATGAAGCCAG
AGGAAACTCTGGTGGATGTCTGAAGTTATTCTGACGTGCAAATCGATAATCTGATCTGGG
TATAGGGGCGAAAGACTAATCGAACCGTCTAGTAGCTGGTTCCTTCCGAAGTTTCCCTCA
GGATAGCAAATGAAGAAATGTGAAGTTTCATCCGACTCTGATAACTGTGAGGGGAGTCGA
ATTGAAACGAGAAGTATGGCAAGTACGTCGACGTCTACAATTCCTCCAGAATTTAAAGCT
AGAATAAAGAAACAGGTAGCGAAAAAAGTCAGACGGTCTGGTCGAAATATCCGTGTAAAG
GGTGAAGCCAGTGCTGTTACTAGAATGAGAAGAGACAATACAAGCAATATTAAAGATTGG
GATGGTTGGGATGACGATGTTATGATTATAA
>gi|537964202|gb|GALN01281718.1| TSA: Persicaria minor PMT0000325525 transcribed RNA sequence
GATTGAGAGCTCTTTCTTGATTCAGTGGGTGGTGGTGCATGGCCGTTCTTAGTTGGTGGA
GTGATTTGTCTGGTTAATTCCGATAACGAACGAGACTCTAGCCTACTAAATAGACCCGGG
TCTACTTTTGTCGATTCGAGGCGCTTCTTAGAGGGACAGGCGGCGTTTCAGCCGCATGAG
AAAGAGCAATAACAGGTCTGTGATGCCCTTAGATGTCCGGGGCCGCACGCGCGCTACACT
GAAGAGATCAGCGCGTATGTGCTTCCTACTCTGACAAGAGCGGGAAACCGAGTGAACCTT
TTTCGTGCTTGGGATTGGCGATTGCAATTGTTCGCCATGAACGAGGAATTCCCAGTAAGC
ACAAGTCATCAGCTTGTGTTGATTACGTCCCTGCCCTTTGTACACACCGCCCGTCGCTAC
TACCGATTGGATGTTTTAGTGAGGTCTTCGGACTGGTCGCGCAGCGGCCTCGGTCGCCGT
GCTGTGCTGGAAAG
>gi|537853199|gb|GALN01388081.1| TSA: Persicaria minor PMT0000457437 transcribed RNA sequence
CTACCATGCACGCGAGTCGCTCGGTCTTGTACAGGCCAGGGAGGCGTAATGAAAGTAAAG
CTACGAGGCTGTAACAGGTCGCAGTAGCAGCCCGTCTGCTTGCTCTATCGGGCATATGGC
GGAGCCGGAGCGTGTACGGTGGTACCCGAAAGATGGTGAACTATGCCTGGGCAAGACGAA
GTCAGAGGAAACTCTGATGGAGGTCTGTAGCGATTCTGACGTGCAAATCGATCGCAGACC
TGGGTATAGGGGCGAAAGACTAATCGAACCATCTAGTAGCCTGGTTCCCTTCGAAGTTTC
CCTCAGGNTAGCCAGGCGCTTGATATAGACAGTCTCATCC
>gi|558772971|gb|GALY01077271.1| TSA: Ipomoea purpurea ABCDEF_88574 transcribed RNA sequence
ACTTACCAGGATAATACACTATGACGATTGTCAGGCTAGAGACCTTACTTGATTTAGTGA
ATAGTGGTGCATGGCCGTTATTAGTTCGTGGGGTGATTTGTCAGGTTGATTCCGACAAAC
GAACAAGACTCTAGCCTGCTAATTAAAGGATTTTACTGTAGCTTTTGTTGCAGTGAAGTC
AACCTCCTTAGAGGGATTAATGACGTTTTTTATATATATATGTAGTCATAGAGAGATGGA
GGACAATAACAGGTCTGTATGCCCTTTGATATCTTGGGCCGCACGCGAGCTACATTGAAA
GATACAACGAGTTAAAATTATTCCTATACCGAAAGGTTATGGGTAATCTTTGAATTTCTT
TCACCTCTGGGATTGAGCTTTGTAATCTTAGTTCATGAACGAGGAATTCCTTGTAAATGT
GAGTCATTAGCTTGCGTTGAATGCGTCCCTGCCCCTTGTACACACCGCCCGTCGCTACTA
CCGATGAAGTGCTTAGCAAGAACGATGGACGGCTAGTTGCATGCTTACATTTCGGTGTGA
GAAGCAACTTGGCTGAAAGTCGTTCAAGCTTGTCACTTTAGAGGAAGTAAAAGTCGTAAC
AAGG
>gb|GANR01003550.1| TSA: Macrotyloma uniflorum C26001_65 transcribed RNA sequence
CCAAGACCTCTAATCATTCGCTCTACCGGATGCTACTGGTACTTCCATTGGTGCCAGCTA
TCCTGAGGGAAACTTCGGAAGAAACCAGCTACTAGACGGTTCGATTAGTCTTTCGCCCCT
AAACCCGGATCTGACGATCGATTTGCACGTCAGAATCGCTACAGACCTCCACCAGAGTTT
CCTCTGGCTTCATCTTGTCCGGGCTTAGTTCACCATCTTTCGGGTACTAACAT
>GAUJ02006377.1 TSA: Orussus abietinus C54043_a_3_0_l_326 transcribed RNA sequence
TTCCGGCTCCTGATTCTACTATGGAAGATCTTAGAAGTAGTAATAATCTTGGTGGAAGAA
GTCAAAATCTTATATTATTTATACGGGGGAATGCTATATCTGGTGCTGAAATTAAAATTG
GGGTTAATCAATTTCCAAATCCGCCGATCATAGCTGGTATAACTATAAAAAAAATCATTA
CAAAGGCGTGAGCAGTTACAACAACATTATAAGTTTGGTCATCTCCAATTAGTGATCCAG
GCTGTCCTAATTCTGTTCGAATAATTATTCTTAAGGCGGTACCTAACATTCCAGATCATG
CAGAGAAAATTAAATATATAGTTCCG
>GAWZ02025880.1 TSA: Gryllotalpa sp. AD-2013 C67088_a_3_0_l_251 transcribed RNA sequence
GAGGACAATAACAGGTCTGTATGCCCTTTGATATCTTGGGCCGCACGCGAGCTACATTGA
AGGGTACAATGAGTGTGATTCATTCGATTCCTGCGCTGAAAAGTGTTGGGCAATCTTTGA
ATTCCCTTCACCTCTGGGATTGAGCTTTGTAATCTTAGTTCATGAACGAGGAATTCCTTG
TAAATGCGAGTCATCAGCTTGCGTTGAATGCGTCCCTGCCCCTTGTACACACCGCCCGTC
GCTACTACCGA
>GAXG02035077.1 TSA: Gynaikothrips ficorum C187555_a_3_0_l_258 transcribed RNA sequence
GGTGCATGGCCGTTCTTGATTCGTATTCCGAAACGTCTGCTTAATTGCGATAACGAGTGA
GACCTCACCCAACTAACTAGTCGCTTGGTGCGCTGTGGGACGCTAAAGTCTCTGCGGGAT
TTGTTAAATGTTTGCGGGCAACCGTTAAATATTTGCTGCCCGTATGAGATGTCCTCTGCT
CGCCAGCGGACTTCTTAGAGGGATAAACGGTGTTTTAGCCGTAAGAAACGAGGCAATAAC
AGGTCTGTGATGCCCTTA
>gb|GAYH02003637.1| TSA: Conwentzia psociformis C171275_a_3_0_l_241 transcribed RNA sequence
AGGCATAGTTCACCATCTTTCGGGTCCCAATCAGACATCTCTTTGCTCCGCCCAGCAAGT
TATTGCTAACAATTGCTATACGAACAGGCACATGTTGCGCACAATGGCTGTTGTTGCCAG
AATGATCACACGATTTGATTTCTCTACGCCTTCAATCGGGATGTAAACATCCCCTTCTGG
CCTATTCAAGACCGATCGACTCGATGTCTAATTAGACTCCTTGGTCCGTGTTTCAAGACG
G
>gb|GAYH02012499.1| TSA: Conwentzia psociformis C229233_a_9_0_l_1483 transcribed RNA sequence
TGCATACGACTGGTGCAACGTTGAGCGCGCGAAGAGCGCGGTTGTCGCCGACTTGTGTGC
GCGCCAAACCAACGACGTGCTTAGGTTGCTGGCCAATATGCGTGCGGGAGTTTTGAACAA
AGAGCCTTCTTAGGCGGGCTAACTCTGCTGCTGCATCGTGGTGTCATGTACTCGCGCAAC
TAGTGTTTGCCAGTGCAGTGTTTACGCCCGGCCAGCCAACTTAACCGTCTCGCTTTTAAA
CGCGAAAAACTTAAAACAACAATGTTGCTCTTTGAAGCGGCGTGTAAACAAAAAATATAA
ACAAAATTAAAAAAAAATAGACGAAAAATTCACAATCAACGGTGGATCACTTGGGTCGTA
GATCGATGAAGAACGCAGCTAGACTGCGATAGGCGGCGCGAACTGCAGAATAATCTGAGC
GCTTGGTATTCGAACGCATATTGCGGCTTTGGTTAGCAATAACTAGAGCCTTGCCTGTAT
GAGGGTCGGTTGGAACTCTAAAAACTTTGTTTTGAAACAGAGACAAAGATTGCTGACTTA
AAAATCAGCTGATAAGGCCATGCCTGCGCGCCACTGGATGGAGTGCAACTTGGCTACTAT
TGAAAACAGTTCAACTACACAAAGCTCTGGTTGCCGTGTGTTGTTGTGTGACTAGCCGAG
AGGGCCGTAAATGGCAGACTCGAGCGAGTTCGAAATTCGTCTTGTTACGGGTTCTCTAGT
CAAATAACGCACAATTAACACAAACGAGCCAGACACATTCCTTTTTTATCGACCTCATAT
CAGACAAGATTACCCGCCAAATTTAAGCATATTATTAAGCGGAGGAAAAGAAAGCAAAAG
CGATTCCCCAAGTAACGGCGAGTGAACAGGGATAAGCCTAGCGCTAAGGCTCGATGGGAT
GGCCGCAAGGTCGTCATTTTCCGAAGAGGCCATCGAGCGGTGCAGCGTTACAAACCGCGA
TGTTTAGTGGTGTCTTTGGTGGTAATGTAAAAGTTGCCATCGTTAGCCGAGCATGCAAGT
TCCATTGACTTGGACTAATTGTAAATGACTATCGTCTTGGGGCAACTTGAGGCGTTTAGT
TGAGCCAGAGCGGGTGTGAGCCCCATACCGTGCAGGCATTGGCATCACGAATCGTGGAGG
GCATCCGTAAGGGTGTCCAATTGTTAGAGTCGAGTTGCTTGAGAGTGCAACTTAAAGTGC
GAGGTAAACTACTCGTAAGGCTATTTGTAATACGGCTACGACACCGATAGCAAACAAGTA
CCGTGAGGGAAAGTTGAAATAGAACTTTGCAGAGAGAGTTAACAGGGCGTGAAACCGTTG
ATTGGCAAACGAATCGGAGCCACGAAGTCGTTTCGTCGTTAGGTGGGCGGAGTTCAGTTC
GCGCCGAAAGACGCGGGCGTATTCTCTCGCTCATCCAAACTTTGTAAGCGTACACTGCAA
CCAGTTAGACGATCAGCTGTGGGCTGAGTGTCGTAGAGCGAGC
>gb|GAYH02023391.1| TSA: Conwentzia psociformis s19339_L_26366_0_a_8_0_l_519 transcribed RNA sequence
CGCTTACTGGGAATTCCTCGTTCATGGGCAACAATTGCAATCCCCAATCCCAAATCACGG
CGTGTATTTCTGATTGCCACTACCTTTCGGCAGCGGTTTCTCTTAGCTCGGCTCCGGAGT
CACTTACTAACCGACACAAACAGAGTTGCCCCCGCTTGCACCAAATTGGCAGTTCTCTCC
GGACGAACCTCGAACAAGCTCTCTGCACACGCCATTGTAGCACGCGTGCGGCCTAGAATA
TCTAAGGGCATCACAGACCTGTTATTGCCTCGTCTCTGGCGGCTTTTTGCCGCAAATCGT
GCTAAGAAGTCTACTGGCGAGCAGAGGACATTGATGCAAGGAGCTTGCACCGACCCGAGA
GCCAATACAAACGAGAACTTGCACCAACTTTTGCGTCCCACAGCGCACCAAGTAACTAGT
TAACATCAGGAGGTCTCACTCGTTATCGCAATTAAGCAGACGTTTCGGAATACGAATCAA
GAACGGCCATGCACCACCATCCTCTGAATCAAGAAAGAG
>gb|GAYR01005026.1| TSA: Solanum melongena Smelongena_ramnagar7667seq2_len_332 transcribed RNA sequence
CATCACAGACCTGTTATTGCCTCGTTTCTTACGGCTAAAACACCGTTTATCCCTCTAAGA
AGTCCGTCGTCGAGCAGAGGGCAATGCAAGCTGGGATCAACTGATGTTGCCACCAATTGA
CTAGCCCAACATGCACCGTGAACGCCCAAACAGCGCAACGAACGACTAGTTAGTTGGGGG
AGGTCTCACTCGTTATCGCAATTAAGCAGACGTTTCGGAATACGAATCAAGAACGGCCAT
GCACCACCATCCTCTGAATCAAGAAAGAGCTATCAATCTGTCAATCCTAGTTATGTCTGG
ACCTGGTGAGTTTCCCCGTGTTGGGTCAAATT
>gb|GAYR01025106.1| TSA: Solanum melongena Smelongena_ramnagar27214seq1_len1534 transcribed RNA sequence
ATTTTTCTCGTTGATTTTATTCCACTAATCATAAAGATATCGGAACTTTATATTTTTTTT
TTGGGTTTTGAAGAGCTTTTTATGGGACTTCTCTTAGAATAATTATACGTTTAGAGCTTA
GTCAACCAGGGTCTTTTATTTTCCATGATCATCTTTATAATGTTTTTGTTACTTCTCATG
CTTTTATTATAATTTTTTTTGTTGTTATGCCTGTACTCATAGGAGGATTCGGAAATTGAC
TTTTACCATTAATACTGGGTTGCCACGATATGCATTTTCCTCGAATAAATAATTTTAGAT
TTTGATTGCTTCTTCCGGCTATATTATTTTTAATTTTATCTTCTCTTGTATCGTTAGGAG
CAGGAACAGGTTGAACAGTCTATCCCCCTCTTTCTAGTATTAGGTTTCATAATGATATTT
CCGTAGATCTAGCTATTTTTTCCTTGCATTTAGGAGGAATTTCCTCTATTATAAGTTCTA
TTAACTTTATTACTACAGTGTTAGTAATGCGATTTACTGGCCTTTTGATTGAACGTATTC
CTTTATTTGTTTGGGCTATGATTGTCACTTCTTTTCTTTTATTATTTTCTTTACCTGTTT
TGGCGGGGGCAATTACAATACTTCTAACTGATCGTAACATTAACACATCTTTTTTTGATC
CGTTAGGGGGTGGGGATCCTATTCTTTATCAGCATCTATTTTGATTTTTTGGCCACCCTG
AAGTTTATATTCTAATTTTACCAGGATTTGGTATTATCTCTCAAGTTTTAAGATTTTATT
GTGGTAAAAGAGAACCTTTTGGTTATCTAGGAATAGTTTATGCTATTTTTTCTATCGGAG
TTTTAGGATTTTTAGTTTGAGCTCACCATATATTTACTGTAGGTATGGATATTGATACTC
GAGCATATTTTACTGCTGCTACTATAATTATTGGAGTTCCTACTGGTATCAAAATTTTTA
GATGATTAGCCACTGTTGCTTTTTCTAATGTATCTTGAGAAGCGCCAATAATTTGATGCA
TAGGATTTATTTTCTTGTTTACTTTAGGAGGTTTGACTGGTATTGTTCTTTCAAATTCAT
CTTTAGACACAGTGTTGCATGATACATATTATGTTGTTGCTCATTTTCATTATGTTCTTT
CTATAGGAGCAGTATTTGCTATTTTTGCTGGTATAACTCATTGATTCCAAATTTTTTATG
GAATTAAATTTAATGATTTAAGTTTAAAAGTTCATTTTTTTATTTCTTTTTTAGGTGTTA
ATTTAACTTTTTTTCCCCAACATTTTTTAGGCTTGAATGGAATACCTCGTCGATATTCAG
ATTATCCAGACTCTTTTTATCTTTGAAATTTATTTTCTTCCATTGGAGCTTGAATTTCTT
TGTTTTCCCTTATTTATTTTTGTGTAATTGTGTGAGAATCTTTTTCTTCTAAAATAATTA
CTTTTAGAATTAGCAGGTCATCTTCTTCTTTTGAAAATTTTGTTTCTTTCCCTATTTTTG
ACCATACTCTTTCTTGTTCTTTAAAATCTTTCTG
>gb|GAYR01053209.1| TSA: Solanum melongena Smelongena_ramnagar131927seq1_len573 transcribed RNA sequence
GCCAAAATAACTCCTGTAAAACCCCCTACTGAAAATAAAAAAATAAAACCTATATTTCAT
AATATAGTTACATTTCACTTAATAATAGAACCATACATAGTCGATAATCAAGAAAAAATT
TTAATTCCTGTAGGAATAGCAATAATTATTGTAGCTGCTGTAAAATAAGCTCGAGAATCC
ACATCTATACCCACAGTAAATATATGATGAGCTCATACAATAAAACCTAAAAACCCAATA
GCTGATATTGCATAAATTATACCTAAAGCTCCAAAAGTTTGAAATTTATTTCTTTTAAAC
AAAATTGAATGTGAAATAATACCAAATCCCGGAAGAATTAAAATATAAACTTCAGGATGC
CCAAAAAATCAAAATAAATGTTGGTATAAAACAGGATCACCGCCTCCCCTAGGATCGAAA
AAAGAAGTATTAAAATTTCGATCTGTTAGCAATATAGTAATAGCTCCTGCTAAAACAGGT
AAAGAAAGTAGTAATAAAACTGTAGTAATTAAAATTGATCACACAAATAAAGAAACCCGT
TCTATTACTAATACTATAGGACGTATATTAATA
>gb|GAYR01054548.1| TSA: Solanum melongena Smelongena_ramnagar139540seq1_len349 transcribed RNA sequence
TAATCATAAAAATATTGGGACTCTTTATTTTTTATTTGCATTATGAGCCGGAATAATTGG
GTCTTCTTTGAGATTTTTAATTCGATTAGAATTATCTCAACCCGGGGGATTCATTTGTAA
TGGGCAAATTTATAATGTTATTGTTACATCTCATGCTTTTGTGATAATTTTTTTTATAGT
AATACCTGCTATAATTGGAGGATTTGGAAATTGACTTGTTCCTGTTATAATTAATGCGCC
TGATATAGCTTTTCCTCGTATAAATAATATAAGATTTTGATTGTTGCCTCCTTCTTTATT
TTTATTAATTTTTTCTTCCTATATTGACATAGGGGCTGGGACAGGGTGA
>gb|GAYR01063630.1| TSA: Solanum melongena Smelongena_ramnagar188326seq1_len446 transcribed RNA sequence
AGTAGTAATAAAATTAATAGCTCCTATAATAGAGGAAATTCCTGCTATATGAAGACTAAA
AATAGCTAAATCCACAGAAAATCTTCTATGAAATTTTAAACTAGATAATGGCGGGTACAC
TGTTCACCCTGTCCCAGCCCCTATGTCAATATAGGAAGAAAAAATTAATAAAAATAAAGA
AGGAGGCAACAATCAAAATCTTATATTATTTATACGAGGAAAAGCTATATCAGGCGCATT
AATTATAACAGGAACAAGTCAATTTCCAAATCCTCCAATTATAGCAGGTATTACTATAAA
AAAAATTATCACAAAAGCATGAGATGTAACAATAACATTATAAATTTGCCCATTACAAAT
GAATCCCCCGGGTTGAGATAATTCTAATCGAATTAAAAATCTCAAAGAAGACCCAATTAT
TCCGGCTCATAATGCAAATAAAAAAT
>gb|GAYR01066621.1| TSA: Solanum melongena Smelongena_ramnagar198883seq1_len302 transcribed RNA sequence
AGGGCAGGGACGTAATCAACGCGATATGATGAATCGCGCTTACTGGGAATTCCTCGTTCA
TGGGCAACAATTGCAATCCCCAATCCCAAATCACGGCGTGTATTTCTGATTGCCACGACC
TTTCGGCCGCGGTTTCTCTCGGCTCGCGAGCCGCAGTCACTTGGCAATTGACGCTAAACA
AAGTTGCCCCCATTCAACGCCAAATCACTAGTTCTCTGCGGACGAACCTCGAACAAGCTC
TCTGCACACGCCATTGTAGCACGCGTGCGGCCTAGAATATCTAAGGGCATCACAGACCTG
TT
>gb|GAYR01079615.1| TSA: Solanum melongena Smelongena_ramnagar232381seq1_len321 transcribed RNA sequence
TTTCGGCGCTGTAGTGTTGCTTGACGCAGGCGAGTGAACTACGATCAAATACTGACTAGC
GAAATGAAAATCGTCCACAAGTGACGTTAGAGATAACACAGTTGGTTGGAGCGGCGTCTA
CGCTTTCGACTGTTGGGTCTAAGCTCGGCGCTTTTGAATTTAGACTTGCTTGCTATCAGT
GGGGCAACTCCTGATGCTTGTACAGCTTCTATCTAATCGGGCCTCGACTTGGCCTGGCAT
TGATCGGATGCGAAACGATTGGCCGTTGCTTCAAACTAACTTGTAGCTTGAATTGGCAGT
GAGTAGGTCGGCTTTCCGAAC
>gb|GAYR01082914.1| TSA: Solanum melongena Smelongena_ramnagar260467seq1_len349 transcribed RNA sequence
TGTGGACGATTTTCATTTCGCTAGTCAGTATTTGATCGTAGTTCACTCGCCTGCGTCAAG
CAACACTACAGCGCCGAAACACTGCCGCACTACTACTAACGCAAACAAACAAGTGCTTTG
TAAGCAAGCCAATTGCTCGACTCGCCTACTGGGCCCACAATCAATCGTCTAACTAGTTGC
AGTGTACGCTTACAAAGTTGGCCAAACCCAGAATACACGCATGCCTTGCGACATACGCTG
AACTGAATTCCGACTCAACGACGAAACGACTTCGTGGCTCCGATTCGTTTGCCAATTAAC
GGTTTCACGCCCTGTTAACTCTCTCTGCAAAGTTCTATTTCAACTTTCC
>gb|GAYS01023540.1| TSA: Solanum incanum Sincanum25868seq1_len1526 transcribed RNA sequence
GAGCAGAAAGATTTTAAAGAACAAGAAAGAGTATGGTCAAAAATAGGGAAAGAAACAAAA
TTTTCAAAAGAAGAAGATGACCTGCTAATTCTAAAAGTAATTATTTTAGAAGAAAAAGAT
TCTCACACAATTACACAAAAATAAATAAGGGAAAACAAAGAAATTCAAGCTCCAATGGAA
GAAAATAAATTTCAAAGATAAAAAGAGTCTGGATAATCTGAATATCGACGAGGTATTCCA
TTCAAGCCTAAAAAATGTTGGGGAAAAAAAGTTAAATTAACACCTAAAAAAGAAATAAAA
AAATGAACTTTTAAACTTAAATCATTAAATTTAATTCCATAAAAAATTTGGAATCAATGA
GTTATACCAGCAAAAATAGCAAATACTGCTCCTATAGAAAGAACATAATGAAAATGAGCA
ACAACATAATATGTATCATGCAACACTGTGTCTAAAGATGAATTTGAAAGAACAATACCA
GTCAAACCTCCTAAAGTAAACAAGAAAATAAATCCTATGCATCAAATTATTGGCGCTTCT
CAAGATACATTAGAAAAAGCAACAGTGGCTAATCATCTAAAAATTTTGATACCAGTAGGA
ACTCCAATAATTATAGTAGCAGCAGTAAAATATGCTCGAGTATCAATATCCATACCTACA
GTAAATATATGGTGAGCTCAAACTAAAAATCCTAAAACTCCGATAGAAAAAATAGCATAA
ACTATTCCTAGATAACCAAAAGGTTCTCTTTTACCACAATAAAATCTTAAAACTTGAGAG
ATAATACCAAATCCTGGTAAAATTAGAATATAAACTTCAGGGTGGCCAAAAAATCAAAAT
AGATGCTGATAAAGAATAGGATCCCCACCCCCTAACGGATCAAAAAAAGATGTGTTAATG
TTACGATCAGTTAGAAGTATTGTAATTGCCCCCGCCAAAACAGGTAAAGAAAATAATAAA
AGAAAAGAAGTGACAATCATAGCCCAAACAAATAAAGGAATACGTTCAATCAAAAGGCCA
GTAAATCGCATTACTAACACTGTAGTAATAAAGTTAATAGAACTTATAATAGAGGAAATT
CCTCCTAAATGCAAGGAAAAAATAGCTAGATCTACGGAAATATCATTATGAAACCTAATA
CTAGAAAGAGGGGGATAGACTGTTCAACCTGTTCCTGCTCCTAACGATACAAGAGAAGAT
AAAATTAAAAATAATATAGCCGGAAGAAGCAATCAAAATCTAAAATTATTTATTCGAGGA
AAATGCATATCGTGGCAACCCAGTATTAATGGTAAAAGTCAATTTCCGAATCCTCCTATG
AGTACAGGCATAACAACAAAAAAAATTATAATAAAAGCATGAGAAGTAACAAAAACATTA
TAAAGATGATCATGGAAAATAAAAGACCCTGGTTGACTAAGCTCTAAACGTATAATTATT
CTAAGAGAAGTCCCATAAAAAGCTCTTCAAAACCCAAAAAAAAAATATAAAGTTCCGATA
TCTTTATGATTAGTGGAATAAAATCA
>gb|GAYS01046169.1| TSA: Solanum incanum Sincanum95042seq1_len434 transcribed RNA sequence
ATAATATAGTTACATTTCACTTAATAATAGAACCATACATAGTCGATAATCAAGAAAAAA
TTTTAATTCCTGTAGGAATAGCAATAATTATTGTAGCTGCTGTAAAATAAGCTCGAGAAT
CCACATCTATACCCACAGTAAATATATGATGAGCTCATACAATAAAACCTAAAAACCCAA
TAGCTGATATTGCATAAATTATACCTAAAGCTCCAAAAGTTTGAAATTTATTTCTTTTAA
ACAAAATTGAATGTGAAATAATACCAAATCCCGGAAGAATTAAAATATAAACTTCAGGAT
GCCCAAAAAATCAAAATAAATGTTGGTATAAAACAGGATCACCGCCTCCCCTAGGATCGA
AAAAAGAAGTATTAAAATTTCGATCTGTTAGCAATATAGTAATAGCTCCTGCTAAAACAG
GTAAAGAAAGTAGT
>gb|GAYS01048637.1| TSA: Solanum incanum Sincanum108111seq1_len818 transcribed RNA sequence
CGTCCTATAGTATTAGTAATAGAACGGGTTTCTTTATTTGTGTGATCAATTTTAATTACT
ACAGTTTTATTACTACTTTCTTTACCTGTTTTAGCAGGAGCTATTACTATATTGCTAACA
GATCGAAATTTTAATACTTCTTTTTTCGATCCTAGGGGAGGCGGTGATCCTGTTTTGTAC
CAACATTTATTTTGATTTTTTGGGCATCCTGAAGTTTATATTTTAATTCTTCCGGGATTT
GGTATTATTTCACATTCAATTTTGTTTAAAAGAAATAAATTTCAAACTTTTGGAGCTTTA
GGTATAATTTATGCAATATCAGCTATTGGGTTTTTAGGTTTTATTGTATGAGCTCATCAT
ATATTTACTGTGGGTATAGATGTGGATTCTCGAGCTTATTTTACAGCAGCTACAATAATT
ATTGCTATTCCTACAGGAATTAAAATTTTTTCTTGATTATCGACTATGTATGGTTCTATT
ATTAAGTGAAATGTAACTATATTATGAAATATAGGTTTTATTTTTTTATTTTCAGTAGGG
GGTTTTACAGGAGTTATTTTGGCTAATTCTTCTATTGATATTATTTTACATGATACATAT
TATGTAGTAGCCCATTTTCATTATGTATTATCTATAGGAGCTGTCTTTGCTATTTTTTCT
GGCTTATTTTATTGATGACCTGTAATGTATAGATTTAATTTTAGAAAAATTATTTCAAAA
ATACATTTTTGAATTATGTTTTTAGGTGTTAATATTACATTTTTTCCCCAACATTTTTTA
GGTTTAAATGGGATACCTCGTCGTTATTATGATTATCC
>gb|GAYS01049383.1| TSA: Solanum incanum Sincanum111734seq1_len314 transcribed RNA sequence
AAACTTACTAGATTAGAACTCTGGAATGATTGACAGATTGATAGCTCTTTCTTGATTCAG
AGGATGGTGGTGCATGGCCGTTCTTGATTCGTATTCCGAAACGTCTGCTTAATTGCGATA
ACGAGTGAGACCTCCCCCAACTAACTAGTCGTTCGTTGCGCTGTTTGGGCGTTCACGGTG
CATGTTGGGCTAGTCAATTGGTGGCAACATCAGTTGATCCCAGCTTGCATTGCCCTCTGC
TCGACGACGGACTTCTTAGAGGGATAAACGGTGTTTTAGCCGTAAGAAACGAGGCAATAA
CAGGTCTGTGATGC
>gb|GAYS01054126.1| TSA: Solanum incanum Sincanum134497seq1_len345 transcribed RNA sequence
TGGGACTCTTTATTTTTTATTTGCATTATGAGCCGGAATAATTGGGTCTTCTTTGAGATT
TTTAATTCGATTAGAATTATCTCAACCCGGGGGATTCATTTGTAATGGGCAAATTTATAA
TGTTATTGTTACATCTCATGCTTTTGTGATAATTTTTTTTATAGTAATACCTGCTATAAT
TGGAGGATTTGGAAATTGACTTGTTCCTGTTATAATTAATGCGCCTGATATAGCTTTTCC
TCGTATAAATAATATAAGATTTTGATTGTTGCCTCCTTCTTTATTTTTATTAATTTTTTC
TTCCTATATTGACATAGGGGCTGGGACAGGGTGAACAGTGTACCC
>gb|GAYS01058883.1| TSA: Solanum incanum Sincanum159454seq1_len680 transcribed RNA sequence
CACTGCCAATTCAAGCTACAAGTTAGTTTGAAGCAACGGCCAATCGTTTCGCATCCGATC
AATGCCAGGCCAAGTCGAGGCCCGATTAGATAGAAGCTGTACAAGCATCAGGAGTTGCCC
CACTGATAGCAAGCAAGTCTAAATTCAAAAGCGCCGAGCTTAGACCCAACAGTCGAAAGC
GTAGACGCCGCTCCAACCAACTGTGTTATCTCTAACGTCACTTGTGGACGATTTTCATTT
CGCTAGTCAGTATTTGATCGTAGTTCACTCGCCTGCGTCAAGCAACACTACAGCGCCGAA
ACACTGCCGCACTACTACTAACGCAAACAAACAAGTGCTTTGTAAGCAAGCCAATTGCTC
GACTAACCTACTGGGCCCACAATCAATCGTCTAACTAGTTGCAGTGTACGCTTACAAAGT
TGGCCAAACCCAGAATACACGCATGCCTTGCGACATACGCTGAACTGAATTCCGACTCAA
CGACGAAACGACTTCGTGGCTCCGATTCGTTTGCCAATTAACGGTTTCACGCCCTGTTAA
CTCTCTCTGCAAAGTTCTATTTCAACTTTCCCTCACGGTACTTGTTTGCTATCGGTGTCG
TAGCCGTATTATGCATAGCCTTACGAGTAGTTTACCTCGCACTTTAAGTTGCACTCTCAA
GCAACTCGACTCTAACAAAG
>gb|GAYS01068422.1| TSA: Solanum incanum Sincanum207584seq1_len302 transcribed RNA sequence
AGGGCAGGGACGTAATCAACGCGATATGATGAATCGCGCTTACTGGGAATTCCTCGTTCA
TGGGCAACAATTGCAATCCCCAATCCCAAATCACGGCGTGTATTTCTGATTGCCACGACC
TTTCGGCCGCGGTTTCTCTCGGCTCGCGAGCCGCAGTCACTTGGCGATTGACGCTAAACA
AAGTTGCCCCCATTCAACGCCAAATCACTAGTTCTCTGCGGACGAACCTCGAACAAGCTC
TCTGCACACGCCATTGTAGCACGCGTGCGGCCTAGAATATCTAAGGGCATCACAGACCTG
TT
>gb|GAYS01082550.1| TSA: Solanum incanum Sincanum306657seq1_len274 transcribed RNA sequence
AAAGAAAGTAGTAATAAAACTGTAGTAATTAAAATTGATCACACAAATAAAGAAACCCGT
TCTATTACTAATACTATAGGACGTATATTAATAATAGTAGTAATAAAATTAATAGCTCCT
ATAATAGAGGAAATTCCTGCTATATGAAGACTAAAAATAGCTAAATCCACAGAAAATCTT
CTATGAAATTTTAAACTAGATAATGGCGGGTACACTGTTCACCCTGTCCCAGCCCCTATG
TCAATATAGGAAGAAAAAATTAATAAAAATAAAG
>gi|752235079|gb|GAYT01036291.1| TSA: Ficus carica GLN2OWZ04IA1AC transcribed RNA sequence
TTTTTTTGTTTTTTTTCGGTTTTTTTTGTTTTTTTGTTTTTTACTTTTAAAGGGTTTCTT
AGGGTACGTTAATCAACGCAATATGATGAATTGCGCTTACTGGGAATTCCTCGTTCATGG
GCAACAATTGCAATCCCCAATCCCAAATCACGGCGTGTATTTTTGATTGCCACGACCTTT
CGGCCGCGGTTTCTCTCGGCCCGCGAGCTCGAGTCACTTGGCAACCGACGCATAACGAGT
TGCCCCACCATACGCCTAATCACTAGTTCTCTCGAGACGAACCTCGAACAAGCTTTCNGC
ACACGCATTGAGCACGCGTGCGGCCTAAGAATATCGTAAGGCATCACAGACT
>gi|667276596|gb|GAYX01042330.1| TSA: Lolium perenne comp27652_c0_seq3 transcribed RNA sequence
GTGGGGTATTTATTTGTCATTCTAAAGATGTATTAATATAATGAGAGTTAATTAAGTTTC
GTTTTATAATTAAAGCTTCTCAGATAATAAAAATAAAAAAAATTAATCTAAAGGTTGACA
CTGTTGATCCAATTCTAGAAATGATGTTTCATTTAGTGAAAATGTCAGGATAATCTGAAT
AGCGTCGTGGTATACCTCTAAGACCCAGAAAATGTTGAGGGAAAAAGGTTAAATTAACTC
CTAAAAATATTCTAGTAAAGTGAATTTTTAGTAATTTATTATTAAATCTTAATCCAAAAA
ATAGGGGGAATCAGTGAAGAATTCCTGCTATAATAGCAAAAACAGCTCCTATTCTTAGAA
CATAGTGAAAGTGTGCTACAACATAATAAGTATCATGAAGAATAATATCAATAGAGGAAT
TTGCTAAAATAACTCCAGTTACTCCTCCTACAGTAAATAAAAAAATAAAACCTAATGACC
AAAGTATGGGAGGGTCAAATTTAATTTTTGATCCGTGGATAGTGGCTAACCAAGAAAAAA
TTTTAATTCCTGTTGGGACTGCAATAATTATTGTAGCAGCAGTGAAATAAGCACGAGTAT
CAATATCTATACCTACAGTAAATATATGATGAGCTCATACAATAAAACCTAAGATTCCAA
TTGTCAGTATAGCGTAAATTATACCAAGGTTACCAAATGGCTGTTTTTTTCCTCTTTGGA
ATCTAACAATATGTGAAATTATTCCAAATCCTGGTAGAATGAGAATATACACTTCTGGGT
GACCAAAAAATCAAAATAAATGTTGATAAAGAATAGGGTCTCCACCTCCTCTAGGGTCAA
AAAATGATGTATTAAAATTACGATCGGTTAGAAGTATAGTAATTGCTCCTGCAAGAACAG
GAAGGGATAAAAGGAGAAGAATTGTTGTAATGAAAACTGATCAAATAAATAAAGGAAGTT
GCTCTATAGATATGTTTTTAGGTCGTATATTTAAGATTGTTCTAATGAAATTAATTGACC
CTAAGATTGATGATACCCCTGCTAAATGAAGGCTAAAAATAGCTAGGTCTACTGCCCCCC
CTCTATGGGAAATATTTCTTGCTAAAGGAGGGTAAACTGTTCATCCTGTACCTGCTCCTC
TTTCAATAAAAGATCTGAGGATTAAGAGTGTAATAGAGGGGATTAAAAGTCAGAATCTTA
TATTATTTATTCGTGGGAAAGCTATATCTGGAGCAGAAATTATTATAGGGGTTAATCAGT
TACCAAATCCACCAATTATAGCAGGTATAACTATAAAAAAAATTATAATAAAAGCGTGGG
ATGTGACAATAGTGTTATAAATTTGATCGTCATTAATAAAAGAACCTGGGGTTCCTAGTT
CTGAACGAATAATTATACTTAAAGCGGTACCTAAAAATCCTGATCAAGCAGCAAAAATTA
AATAAATAGTACCAATATCTTTATGGTTTGAAGAAAAAAG
>gi|667275385|gb|GAYX01042757.1| TSA: Lolium perenne comp27808_c0_seq2 transcribed RNA sequence
CTTTTTTCTTCAAACCATAAAGATATTGGTACTATTTATTTAATTTTTGCTGCTTGATCA
GGATTTTTAGGTACCGCTTTAAGTATAATTATTCGTTCAGAACTAGGAACCCCAGGTTCT
TTTATTAATGACGATCAAATTTATAACACTATTGTCACATCCCACGCTTTTATTATAATT
TTTTTTATAGTTATACCTGCTATAATTGGTGGATTTGGTAACTGATTAACCCCTATAATA
ATTTCTGCTCCAGATATAGCTTTCCCACGAATAAATAATATAAGATTCTGACTTTTAATC
CCCTCTATTACACTCTTAATCCTCAGATCTTTTATTGAAAGAGGAGCAGGTACAGGATGA
ACAGTTTACCCTCCTTTAGCAAGAAATATTTCCCATAGAGGGGGGGCAGTAGACCTAGCT
ATTTTTAGCCTTCATTTAGCAGGGGTATCATCAATCTTAGGGTCAATTAATTTCATTAGA
ACAATCTTAAATATACGACCTAAAAACATATCTATAGAGCAACTTCCTTTATTTATTTGA
TCAGTTTTCATTACAACAATTCTTCTCCTTTTATCCCTTCCTGTTCTTGCAGGAGCAATT
ACTATACTTCTAACCGATCGTAATTTTAATACATCATTTTTTGACCCTAGAGGAGGTGGA
GACCCTATTCTTTATCAACATTTATTTTGATTTTTTGGTCACCCAGAAGTGTATATTCTC
ATTCTACCAGGATTTGGAATAATTTCACATATTGTTAGATTCCAAAGAGGAAAAAAACAG
CCATTTGGTAACCTTGGTATAATTTACGCTATACTGACAATTGGAATCTTAGGTTTTATT
GTATGAGCTCATCATATATTTACTGTAGGTATAGATATTGATACTCGTGCTTATTTCACT
GCTGCTACAATAATTATTGCAGTCCCAACAGGAATTAAAATTTTTTCTTGGTTAGCCACT
ATCCACGGATCAAAAATTAAATTTGACCCTCCCATACTTTGGTCATTAGGTTTTATTTTT
TTATTTACTGTAGGAGGAGTAACTGGAGTTATTTTAGCAAATTCCTCTATTGATATTATT
CTTCATGATACTTATTATGTTGTAGCACACTTTCACTATGTTCTAAGAATAGGAGCTGTT
TTTGCTATTATAGCAGGAATTCTTCACTGATTCCCCCTATTTTTTGGATTAAGATTTAAT
AATAAATTACTAAAAATTCACTTTACTAGAATATTTTTAGGAGTTAATTTAACCTTTTTC
CCTCAACATTTTCTGGGTCTTAGAGGTATACCACGACGCTATTCAGATTATCCTGACATT
TTCACTAAATGAAACATCATTTCTAGAATTGGATCAACAGTGTCAACCTTTAGATTAATT
TTTTTTATTTTTATTATCTGAGAAGCTTTAATTATAAAACGAAACTTAATTAACTCTCAT
TATATTAATACATCTTTAGAATGACAAATAAATACCCCACCCTCTCACCACACTTTTA
>GAYZ02003367.1 TSA: Ranatra linearis C37977_a_4_0_l_229 transcribed RNA sequence
GAAACGACCTCAACCTATTCTCAAACTTTCAATGGGTGCGAAGGCTTGATTTTCTTAATT
GAAGTCTTGCCTAGTAAGAGTGCGCTTTAAGTGGGCCAATTTTTGGTAAGCAGAACTGGC
GATGAGGGATGAACTTAACGCAAAGTTAAGGCACCAAATGCCGACGCTCATGAGACCCCA
TGAAAGGTGTTGGTTGCTATAGACAGCAGGACGGTGGCCATGGAAGTTG
>GAYZ02009425.1 TSA: Ranatra linearis C53260_a_8_0_l_292 transcribed RNA sequence
GGATTCTAACAAATGCGCGAGTCATGCAGTCTTGATTAGGCTTGTAGGGCGAAATAAACA
TAATGGTATGATCCTCTCCACTGCCTTCGGGTATGAGAGGCGCAATACCGACCTGTCTTA
TTTGTCTTTGGCAAATGGATGGAGTTTGAGCGCATTTGTTAGTACCCGAAAGATGGTGAA
CTATACTTGGGCAGGACGAAGCCAGAGGAAACTCTGGTGGAGGTCTGCAGCGGTTCTGAC
GTGCAAATCGATCGTCAGACCTGAGTATAGGGGCGAAAGACTAATCGAACCA
>GAYZ02009479.1 TSA: Ranatra linearis C53426_a_9_0_l_293 transcribed RNA sequence
CACGTTAGTGTTTTACCATAATGATAGATGTATGTTTGGCAAATCCTTTTGAACAGGGCC
ACTCTTACGGGTGCGAGTCCCTTTGCCGTGAACTTAAGTCTATCATAGGTAATTCACGTT
AAAGTCGGGTTGCTTGAGAGTGCAACCTAAAGCAGGTGGTATGCTCCACCTAAGGCTAAA
TATCGCTGTGAGACCGATAGCAAACAAGTACCGTGAGGGAAAGTTGCAAAGAACTTTGAA
GAGAGAGTTCAAAAGGACGTGAAACCGTTTGCAGGTAAACAGATGGACCCACG
>GAYZ02011212.1 TSA: Ranatra linearis C58515_a_15_0_l_336 transcribed RNA sequence
GTGGGTAAACTGTTCACCCTGTCCCTGCCCCTATAGATAAAATAGGCCCAGAGATTAAAA
GGGTTAGAGAAGGTGGTAAAAGTCAAAAGCTTATGTTGTTTATTCGTGGGAAAGCTATGT
CTGGGGCCTTAATTATTATTGGCACTAATCAATTCCCAAACCCACCAATTATTATTGGTA
TAATTATGAAAAAAATTATAATAAATGCGTGAGCTGTTACAATGCTATTATAGAGTTGGT
CATTTATAAGAAGAGATCCTGGTTGGCTTAGTTCTAATCGAATAATTGCTCTTAATCTAG
CTCCTACTAATCCAGATCATATACCAAATGTGAAGT
>GAYZ02024956.1 TSA: Ranatra linearis s1083_L_1231_0_a_49_6_l_335 transcribed RNA sequence
TCTGGTTAATTCCGATAACGAACGAGACTTATGCCTAATAAATAGACACCATTCTCCTTC
GGGCGAATGCTGACTTCTTAAAGGGACAAGCGGTGTTAAAGCCGCACGAGAAAGAGCAAT
AACAGGTCTGTGATGCCCTTAGATGTCCGGGGCCGCACGCGCGCTACACTGAAGGGTGCA
GCGTGTGTGGGTTTCCTGCTCCGAAAGGAGTGGGGAACCATGGGAAACCTCTTCGTGCTT
GGGATAGGGCATTGTAACTATACCCTTGAACGAGGAATTCCCAGTAAGCGTGAGTCAATA
CCTAGCGTTGATTACGTCCCTGCTCTTTGTACACA
>GAYZ02026198.1 TSA: Ranatra linearis s2207_L_2949_0_a_30_4_l_1176 transcribed RNA sequence
CTTAAAACCACAGTTTGCTGCGAAAGCGGCCTACAAAAACCAAGTTTTTGTAGAAAGCTG
AAGATGTTCCCAAAAAAAGTGTAGGGTCTTCGGACCTTATACAAGATCGAAGGGTAGAGG
AACAGAGTAAAATCTGTTCCGTGCAGCTTCTCATTCCACGTGTGTTGTGAGTGCTGTGTT
ACCTGGTTGATCCTGCCAGTAGTCATATGCTTGTTTTAAAGATTAAGCCATGCATGCCTC
CGTACAAACAAAAACAAAGTGAAACCACGAATGGCTCATTAAATCAGTTATTATCTATTA
GATTATAACTATCTACATGGATAACTGTAGTAATTCTAGAGCTAATACATGCCTTAAGCT
TCGACCTTACGGGAGAGGTGGCACTTTATTAGACCAAGATCATCGGGTTCGTCCCTTTGT
GAATGGTGACTCTTGATAACTACGCTAATCGCATGGCCCTAGCGCCGGCGATAGGTCTAA
TGAGTAACTGCCCTATCAACTAGATGGTAGGTTAGTCGCCTACCATGGTTGTTACGGGTA
ACGGGGAATCAGGGTTCGATTCCGGAGAGGGAGCCTGAGAAACGGCTACCACATCCAAGG
AAGGCAGCAGGCACGCAAATTACCCACTCTTAGAACGAGGAGGTAGTGACGAAAAATACC
GGTGCGGGACTCTTAGGAGGCCTCGTAATCGGAATGAGCCAGACATAAATCCTCTCACGA
GGAGCTATTAGAGGGCAAGTCTGGTGCCAGCAGCCGCGGTAATTCCAGCTCTAATAGCGT
ATACTAAAATTGTTGCGTTTAAAAAGCTCGTAGTTGGATCTCGACTCATGTTAGGTAGCC
CACCTTTGGTGGATACTGCCTGACTGAGTTAAAAAAGGATTCGTCTCTTAATGCTCTTAA
TTGAGTGTTTTGAGCGAACCATAGTCTTTACTTTGTTAAAACCAGAGTGCTTCAAGCAGG
CATTCGCCCGAATAATCTTGCATGGAATAATGGAATAGGACTTCGGTTCTATTCTGTTGG
TCTTCGGATCCGAGGTAATGATTAAGAGGGACAGACGGGGGCATTAGTATTACGGCGCTA
GAGGTGAAATTCTTGGACCGTCGTAAGACTAACAACAGCGAAAGCATTTGCCAAGAATGT
TTTCTTTAATCAAGAACGAAAGTTAGAGGTTCGAAG
>GAZN02003994.1 TSA: Cryptocercus wrighti C111129_a_3_0_l_246 transcribed RNA sequence
ATTTTGAGATTACACATTGCTGGGGTTTCTTCTATTTTAGGAGCTATTAACTTTATTGTA
ACTATTTTTAATATGAAAAGTATTGGCCTGGGTTGATCAAATGTTCCTTTATTTGTGTGG
TCTGTTTTATTAACCTCTTTTTTATTAGCTTTTTCTCTTCCTGTTTTAGCTGCTGCTTTA
ACTATATTATTAACTGACCGTAACTTTAATACTACTTTTTTTGACCCTATTGGAGGGGGG
GACCCT
>gi|615131050|gb|GBBP01139295.1| TSA: Teleopsis dalmanni Td_comp2747259_c0_seq1 transcribed RNA sequence
AAGAACTTTGAAGAGAGAGTTCAACAGGACGTGAAACCACTAACAGGCAAACGGATGGAA
CCACGAAGTATGCCTAGTGTACAATTCAGCCATGCTTGTTAGTAGTGTGGGCGTGTTGTG
GGCCCGATCTGGGTTACGCGCGTTTACTCTTATGCTGGCAAGTAAGGTGCATTTTGTGAT
GCTAGTGCCAAAGCCACGTCTAATTGAATGACTGGAACGGTTGTAGAATTGACCGGTAAG
AAGGTGGCCA
>gi|615099543|gb|GBBP01170766.1| TSA: Teleopsis dalmanni Td_comp61860_c0_seq1 transcribed RNA sequence
TTTGGTTATTGCCTCCTTCTTTATCCCTTATAACAAGCTCTGCTGTTATTGGCTCAGGGG
TTGGGACTGGGTGAACTGTTTATCCTCCTTTGTCTAATGGTATCTTTCATTCCGGTCCTG
CTGTAGATTTTGGTATTTTAAGGCTACATATCGCAGGGGTTTCTTCTATCTTAGGGGCTA
TTAATTTTATTGTTACTATTTTTAATATAAAAATAGAAAATATAACCTGATCCTTGGTCC
CTCTATTTGTCTGATCCGTGTTTATTACTTCTTTTTTATTAGCTTTTTCTCTCCCCGTTC
TTGCTGCAGCACTAACGATGCTTTTGACAGATCGTAATTTTAATACTACTTTTTTTGATC
CACTAGGCGGGGGGGATCCTATTCTTTATCAACATCTCTTCTGATTTTTTGGCCACCCAG
AGGTTTATATTCTTATCTTACCAGGATTTGGTATCATTTCTCATACTGTAAGTTTTTATA
GAGGGAAGCAAGAACCTTTCGGCGGACTAGGGATGATTTATGCTATACTGTCTATTGGTG
TTTTGGGCTTTATCGTGTGGGCGCACCATATATTCACTGTTGGGCTCGATGTAGATACTC
GTGCCTATTTCACTGCTGCTACTATAATTATTGCAGTCCCTACTGGGGTTAAGGTTTTTA
GTTGAATTGCTACCATGCTTGGGGGAACTTTGGAGTTTAGAGCCCCTTTATATTGAAGTG
TTGGTTTTATTTTTCTTTTCACTATTGGAGGCCTAACTGGGGTAATCTTATCAAATTCTT
CTTTAGACGTAAGTCTTCATGATACGTATTATGTTGTGGCTCATTTTCATTATGTTCTCT
CAATAGGGGCAGTCTTTGCTATTATAGCTGGGGTTACTCACTGATTCCCAATCGCCTATG
GGCTCATTTTTGATTCTTCTCTAATAAAGGGTCAATTCTGGGTTATATTTGTGGGTGTTA
ATATAACCTTTTTTCCTCAACATTTTCTGGGTCTTAACGGAATACCTCGTCGTTATATGG
ATTATCCTGATAATTTTACATATTGAAATACTGTTTCAAGTATTGGTAGTTATATTTCTA
TGCTTGCTGTTGTTTTTTTTATGTATATTATTTATGATGCTATAGTATCTCCTCGTTCCC
ATTCTCTTTCTCTTTCTTCTAGAAGTTCTAGAGAGTTCTCTGTTGGTTGTCCTTTCCCTG
ATCATTCTAATATTCACTCTGTCATTCTCTATTCTCAGGTTTGTGTTTTATAAAAA
>gi|615081435|gb|GBBP01188874.1| TSA: Teleopsis dalmanni Td_comp861352_c0_seq1 transcribed RNA sequence
ATAACCAAAACCTTATATTATTTAATCGAGGGTAGGCCATATCAGTAGCCCCAATTATAA
CTGGGACCAGAAGATTCCCAAACCCCCCCATTATGATGGGCATAACTATAAAGAAAATTA
TAATAAAAGCATGAGCAGTGACAATCCTATTATAATAATCAGCATCTATTATAAAAGGAC
CAGGCTGAGAAAGCTCTAGACGAATCAAGACACTAAAACTTCTGCCTAAAATACCGGACC
ACACCCCAAAACCAAAATATAAAGAAGCAATATCCTTGTGATTAGTTG
>gi|679790417|gb|GBGR01042283.1| TSA: Punica granatum pomegranate_c42455 transcribed RNA sequence
TAGTTCGTGGGGTGATTTGTCAGGTTGATTCCGACAAACGAAYAAGACTCTAGCCTGCTA
ATTAAAGGCAKTTACTTAGTGCTTTCGGGCGCTTCAAGTGAMTTGCAACCTCCTTAGAGG
GATTAATGACGTTTTMTATTATACATGTAGTCATAGAGAGATGGAGAACAATAACAGGTC
TGTATGCCCTTTGATATCTTGGGCCGCACGCGAGCTACATTGAAAGAGACAACGAGTTTA
ACTAAGTCCTGTGCCGAAAGGTTATGGGTAATCTTTGAATCTCTTTCACCTCTGGGATTG
AGCTTTGTAATCTTAGTTCATGAACGAGGAATTCCTTGTAAATGTGAGTCATTAGCTTGC
GTTGAATACGTCCCTGCCCCTTGTACACACCGCCCGTCGCTACTACCGATGAAGTGCTTA
GCAAGAACGATGGACGGCTAGTGATATGCCTGCATTTCGGTGTAGGAAATCACTTGGCTG
AAAGTCGTTC
>gb|GBJO01017305.1| TSA: Mangifera indica mango_rep_c15996 transcribed RNA sequence
CTTGTTACGACTTTTACTTCCTCTAAATGATCAAGTTTGATCTTCATTGCAAACATTACA
CATACAAAGTACATGCACATCTACTCAGATGATCTCACTAAACCATTCAATCGGTAGTAG
CGACGGGCGGTGTGTACAAAGGGCAGGGACGTAATCAGTACTAGCTAATGACTAGCACTT
ACTGGGAATTCCTCGTTCAAGGGGCACAATTGCAATCCCCTATCCCCATTAAGAAAAACA
TTCAAAGATTACTAGCTTTATTAAAAACTAGAGCACTCATTTTGTCTCTCAATGTAGCGC
GCGTGCGGCCCCGAACATCTAAGGGCATCACAGACCTGTTATTGCTCTGTTTCAAAGCGT
TAAACACACTTGATCCCATTAAGAAACACCACAGAAGACGAGATTCTGTGTGTTATTTAA
TAGGCTAGAGTCTCGTTCGTTATCGGAATTAACCAGACAAATCACTCCACCAACTAAGAA
CGGCCATGCACCACCATCCACCAAATCAAGAAAGAGCTATCAATCTGTCAATCCTTCTAG
TGTCAGGACCAGGTAAGTTTCCCGTGTTGGGTCAAATTAAGCCGCAGGCTCCACTCCTGG
TGGTGCCCTTCCGTCAATTCCTTTAAGTTTCAGCTTTGCAACCATACTTCCCCCATAACC
CTACTTTGGTTTCCCGTGGCCTCTCACTTAGTCATATAAAGAACATAAGCAAATTGCTAG
TTGGCATAGTTTATGGTTAGAACTAGGGCGGTATCTGATCGCCTTCGAACCTCTAACTTT
CGTTCTTGATCAATGAAAACATTCTTGGCAAATGCTTTCGCAGTAGTTCGTCTTGCTGTG
GTCTAAGAATTTCACCTCTCTCACAACAATACGAATGCCCCCAACAGTTCCTTTCAATCA
TTTTATCGTTCAAAAACCAACAAATAGAACAACAACATATTCCATCATTCCATGCATTTA
TATCCAAGTAACACACTTGCTTTAAGCACTCTAATTTAATCAAAGTGATATTTGATGACT
CTTATAAGCCGGACAATGAAGTCGGCAAAAACAGTCATCTATATTCGCTCCCGACAAACG
GCGGCCCCCATTGGGAACCTGTTGTAAGCCAAGGCGAGTTTTCAAACTACGAGCTTTTTA
GACGCAACAATTTTAATATACGCTATTGGAGCTGGAATTACCGCGGCTGCTGGCACCAGA
CTTGCCCTCCAATAGTTCCTCGTTAAAGGATTTAGAATGTACTCATTCCAATTACGAAGC
CTCATTTGAGTCCCGCATTGTTATTTTTTGTCACTACCTCCCCGTGCCGGGATTGGGTAA
TTTGCGCGCCTGCTGCCTTCCTTAGATGTGGTAGCCGTTTCTCAGGCTCCCTCTCCGGAA
TCGAACCCTAATTCCCCGTTACCCGTTACAACCATGGTAAACATATAATATACCATCGAC
AGTTGATAGAGCAGATACTTTGAAGGAATAGCACCAGCACGAGGCTGAAGTGCTCGGCAA
AGTTATTCAGAGTCGCCACCTGCAGTCCCGGGGGACATGGTTTGCACTAATAAAAGCACA
TCCAACCGAAGTTGAACGTATAAGCATGTATTAGCTCTAGAATTACCACAGTTATCCAAT
TAACAAAACACATCCCATGAAATTATAACTGATTTAATGAGCCATTCGCGGTTTCACCAT
TCAAAGGTATGAACTTAAACATGCATGGCTTAATCTTTAAGACAAGCATATGACTACTGG
CAGG
>gb|GBJO01017326.1| TSA: Mangifera indica mango_rep_c16020 transcribed RNA sequence
CGACGGGCGGTGTGTACAAAGGGCAGGGACGTAATCAACGCAATATGATGAATTGCGCTT
ACTGGGAATTCCTCGTTCATGGGCAACAATTGCAATCCCCAATCCCAAATCACGGCGTGT
ATTTTTGATTGCCACGACCTTTCGGCCGCGGTTTCTCTCGGCTCGCGAGCCGGAGTCACT
TGGCGATCGACGCTAGCCGAGTTGCCCCAACCAACGCCAAATCACTAGTTCTCTCCGGAC
GAACCTCGAACAAGCTTTCTGCACACGCCATTGTAGCACGCGTGCGGCCTAGAATATCTA
AGGGCATCACAGACCTGTTATTGCCTCGTTTCTTACGGCTAAAACACCGTTTATCCCTCT
AAGAAGTCCGACGGCGAGCAGAGGGCAACGCCAATGGCGATCAAAACGATGTTGCCACCA
TCTTAACCGTGATCCACTGACGCCTTGAGCGCCCCACAGCGCACCAGCCGACTAGTTAGT
TGGGTGAGGTCTCACTCGTTATCGCAATTAAGCAGACGTTTCGGAATACGAATCAAGAAC
GGCCATGCACCACCATCCTCTGAATCAAGAAAGAGCTATCAATCTGTCAATCATTCCAGA
GTTCTAATCTAGTAAGTTTCCCCGTGTTGAGTCAAATTAAGCCGCAGGCTCCACTCCTGG
TGGTGCCCTTCCGTCAATTCCTTTAAGTTTCAACTTTGCAATCATACTTCCCCGACCCGA
ACCAACTT
>gi|732116546|gb|GBKW01026530.1| TSA: Olea europaea OlePic_t_105412 transcribed RNA sequence
GAAGGGCACCACCAGGAGTGGAGCCTGCGGCTTAATTTGACCCAACACGGGGAAACTTAC
TAGATTAGAACTCTGGAATGATTGACAGATTGATAGCTCTTTCTTGATTCAGAGGATGGT
GGTGCATGGCCGTTCTTGATTCGTATTCCGAAACGTCTGCTTAATTGCGATAACGAGTGA
GACCTCACGATGTTAACTAGTTGCTCTGTGCGCTGTGGGACGCAAAAGTCGCTTGTCGTT
CTAGTTAGTGGAATAACTTCGGTTGTTTTGCTTAACACCGGCAAACGATGTCCTCTGCTC
GCAAGTAGACTTCTTAGCACGATTTGCAGCAAAAAGCTGCCAGAGACGAGGCAATAACAG
GTCTGTGATGCCCTTAGATATTCTAGGCCGCACGCGTGCTACAATGGCGTGTGCAGAGAG
CTTGTTCGAGGTTCGTCCAGAGAGAACTGCTTGTTTGGTTTGAGTTGCGGGTAAAACTGT
AGCTTAAATCGGCTTGTAAGTGACTCTGGTTAGCGAGCTAAGAGAAACCGCAGTCGAAAG
ATTGTGGCAATCATAAATACACGCCGTGATTTGGGATTGGGGATTGCAATTGTTGCCCAT
GAACGAGGAATTCCCAGTAAGCGCAATTCATCATATTGCGTTGATTACGTCCCTGCCCTT
TGTACACACCGCCCGTCGCTACTACCGATTGGAAGTTTTAGTGAGGCATCTGGACTTGCT
GGCCAGGAGGAGGGCAACCTTCTCAGGCTTGGCGGGGAAGTTTGTCGAACTC
>gi|732059819|gb|GBKW01076905.1| TSA: Olea europaea OlePic_t_306790 transcribed RNA sequence
CATGAACGTTAGAGAAAATGCTGCATGCTGCGTGTGTGCCACACATGTGACTGTCAAGTC
TAAGCTTGGCGTCTTTGAATTCAGGCTTGCTCGCTACCAATGGGGCAACCCTTGGTGCTT
GTATTGTCTCTGTCTAATCAGGCGTCGACTTGGCTGGGCATTGTTCGCGTGTGCTACGTT
AGGTGCGCATCGTAAGTGTGTCAACGCAATTTGAATTGGCAGTGAGTAGGTCGGCTTTCC
GAACGACCCGTCTTG
>gi|732018971|gb|GBKW01117753.1| TSA: Olea europaea OlePic_t_470015 transcribed RNA sequence
CCCAGGTAGCCGAAGGGTTCCCTTTTTCCGCAATAAAATCTGATTACTTGTGAAATGATC
CCAAATCCAGGTAGAATAAGAATGTAGACCTCAGGATGGCCAAAAAATCAAAATAAATGT
TGGTATAAAATAGGATCCCCGCCCCCCAAAGGGTCGAAGAAAGAGGTGTTTAGGTTTCGA
TCCGTTAGAAGCATAGTAATAGCCCCTGCCAACACGGGAAGGGAAAAGAGCAAAAGAAAG
GAAGTAACCAATATTGACCAAACAAACAATGGAAGACGATCTATCTTAAACCCTGAGAAG
CGCATTGTGAAAATAGTTGTAATAAAATTGATAGAACTTAAAATGGAAGAGACTCCCCCT
AAATGAAGAGAAAAAATAGCCAAATCTACAGAAATGTCTCTGTGAAAATAAGATCTAGAA
AGAGGGGGATATACTGTTCAGCCGGTACCCGCACCCGAAGAAATTAAGGAAGATAAAATT
AAAAAAGTTATAGCTGGAAAAAGTATCCAAAATCTTAAATTATTTATACGAGGAAAATGC
ATATCATGGCAGCCCAA
>gi|731998508|gb|GBKW01138172.1| TSA: Olea europaea OlePic_t_551058 transcribed RNA sequence
TCGTGATTCCGCTCGAAGGCGTAGAGAAATCAAATCGTGTGATCGTGGCGGCAACAACAG
CCGTTACGCGCAACATGTGCCTGTTCGTATGGCAATTGTTAGCAATAACTTGCCGGGCGG
AGCAAAGAGATGCCTGATTGGGACCCGAAAGATGGTGAACTATGCTTGGGCAAATTGAAG
CCAGAGGAAACTCTGGTGGAGGATTGTAGCGATTCTGACGTGCAAATCGATCGTCAGACC
TGAGTATAGGGGCGAAAGACTAATCGAACCATCTAGTAGCTGGTTCCCTCCGAAGTTTCC
CT
>gb|GBMJ01005109.1| TSA: Lithurgus chrysurus C44862_a_4_0_l_338 transcribed RNA sequence
GGGGATAAACAGTCCAACCAGTACCAACCCCTCTACCAACAACTGCTGATATAAGCAACA
AAGACAAAGAAGGGGGTAAGAGCCAGAACCTCATATTATTCAATCGAGGGTATGCCATAT
CTGTTGCCCCAATTATCAATGGAACCAACATATTACCAAAACCCCCTATTATAATAGGTA
TGACTATAAAAAAAATTATAATAAAGGCATGAGCAGTAACAACTGAATTATAATAATCAA
AATCTATTAAAAAATCTCCAGGTTGACTAAGCTCAAAACGAATAATAGAACTAAAACTAG
TTCCCAATATACCAGATCAAACACCAAAAATAAAATAC
>gb|GBMJ01012948.1| TSA: Lithurgus chrysurus C71518_a_3_0_l_1080 transcribed RNA sequence
TTTGGTATTCTAAGATTACACATTGCTGGTGTTTCTTCTATTTTGGGTGCTATTAATTTT
ATTGTTACTATTTTTAATATAAAAAGGTTTGGAATGAGGTGGTTGAATGTTCCTCTGTTT
GTGTGGTCGGTGTTAATTACTTCATTTTTGTTGGCTTTTTCTTTACCTGTGCTGGCAGCT
GCTTTAACAATGCTATTGACGGATCGAAACTTTAATACTACTTTTTTTGACCCTGTTGGT
GGTGGTGATCCTATTTTATACCAACATTTGTTTTGGTTTTTTGGTCACCCTGAGGTTTAT
ATTTTGATTTTACCTGGTTTTGGTATTATTTCCCATACTGTTAGGTTCTATAGTAATAAG
TGTGAGCCTTTTGGTACTTTAGGTATGATTTATGCTATAGTTTCTATTGGCCTGTTGGGT
TTTATTGTTTGAGCCCATCATATGTTTACTGTAGGGTTGGATGTGGATACTCGGGCTTAT
TTTACTGCTGCTACTATAATTATTGCTGTGCCTACTGGTGTTAAGGTTTTTAGGTGATTG
GCTACTATGGTGGGGGGTAATCTTTGTTTTAGTCCTTCTTTTTATTGGTCTTTGGGGTTT
GTTTTTTTGTTTACTGTTGGAGGATTAACTGGGGTTATTCTTTCTAATTCTTCTTTGGAT
GTTGTTTTGCACGATACTTATTATGTCGTGGCTCATTTTCATTATGTTCTATCAATAGGG
GCAGTATTTGCAATTATGGCTGGAATTACTCATTGATTTCCATTTTCTTATGGTATTTCC
ATAAACCCTTATTACTTAAAAGGCCAATTTTGGTGCATGTTTTTAGGAGTTAATTTGACT
TTTTTCCCTCAACATTTTTTAGGGCTTAATGGAATACCTCGCCGTTATTGTGATTACCCT
GATGGGTTTACTTATTGAAATGTTGTTTCTAGTTTAGGTAGAATTATTACTATTTTTTCT
ATTGTTTTTTTTGTCTATATTTTATGGGAAGCTATGGTTAGACATCGTGTTTCTTATGGT
TACTATTCTATGCCAGGTAGGATGGAGTTTGTTGCTTCTGGTAGACCGTCCCCTTCTCAC
>gb|GBMJ01022077.1| TSA: Lithurgus chrysurus s539_L_612_0_a_5_1_l_328 transcribed RNA sequence
AATTCCGATAACGAACGAGACTCTAGCCTACTAAATAGATCTCGGCATTTTACACTGTCG
AGAAGCTTCTTAGAGGGACAGGCGGCGTTTCAGCCGCATGAGAAAGAGCAATAACAGGTC
TGTGATGCCCTTAGATGTCCGGGGCTGCACGCGCGCTACACTGAAGAGATCAACGCGCAT
CTACTTCCTACTCCGAAAGGAGCGGGAAACCGAGTGAACCTTTTTCGTGCTTGGGATTGG
GAATTGTAATTATTTTCCATGAACGAGGAATTCCCAGTAAGCACAAGTCATCAGCTTGTG
TTGATTACGTCCCTGCCCTTTGTACACA
>GBMK01001292.1 TSA: Chrysis fasciata strain wildtype C30596_a_3_0_l_242, transcribed RNA sequence
CAGGAATATTAGGAACTAGATTTAGATCCATAATCCGAATGGAACTTGGCCAACCTGGAA
ATTTTTTATTAGATTTCAATTTTTATAATTCAGTAGTAACAGCCCACGCTTTTGTTATGA
TTTTTTTTATAGTAATACCTATTATAATAGGGGGATTTGGAAACCTATTAGTACCCCTAA
TAATTGGAGCAACAGATATAGCATATCCACGATTAAACAATATAAGATTTTGATTATTAC
CC
>GBML01018343.1 TSA: Symmorphus murarius C86974_a_9_0_l_611 transcribed RNA sequence
CTACTAACCATAAAGATATTGCTACCTTGTATTTTGTTTTTGGAGCTTGATCGGGTATGT
TGGGGACTAGATTCAGGAGTATTATCCGTCTTGAATTAAGACAACCTGGGGATTTTTTAA
TGGATTTTGACTATTATAATTCTGTTGTTACTGCTCATGCTTTTATTATGATTTTTTTTA
TAGTCATGCCTATTATGATAGGGGGTTTTGGTAATTTGCTTGTTCCTGTTATGATTGGAG
CTACGGATATGGCCTACCCACGTCTTAATAATATAAGGTTTTGGCTTTTACCTCCTTCTC
TTTCTTTGATACTTAGTTCTGCCGTTATCGGTTCTGGGGTTGGGACTGGTTGGACAGTTT
ATCCTCCTTTATCAGATGGAATGTTTCATTCTGGTCCTGCTGTGGATTTTGGTATCCTTA
GTTTACATATTGCTGGGGTTTCTTCTATTTTGGGGGCTATTAATTTTATTGTTACTATTT
TTAATATAAAAACTTTTGGGATGACTTGATCTAATGTTCCTTTATTTGTTTGATCTGTTA
TAATTACTTCTTTTTTATTAGCTTTTTCTCTTCCTGTTTTAGCTGCTGCTTTAACTATAC
TTCTTACGGAC
>GBML01020502.1 TSA: Symmorphus murarius C95615_a_12_0_l_837 transcribed RNA sequence
GGTTTTTTGGTCATCCTGAGGTTTATATTCTTATTCTTCCGGGTTTTGGAATTATCTCTC
ATACTGTGAGGTTTTATAGTAATAAAACAGAACCTTTTGGTAGTCTTGGGATAATTTATG
CGATAATTTCTATTGGTGTTCTTGGTTTTATTGTTTGGGCTCATCATATGTTTACTGTTG
GGTTAGATGTTGACACTCGAGCTTATTTTACTGCTGCTACTATGATTATTGCTGTTCCTA
CAGGGGTAAAAGTTTTTAGTTGGTTAGCTACTATGCTAGGAGGTAAACTTGATTTTAGAG
CTTCTTTTTATTGGTCTCTTGGTTTTGTTTTTCTTTTTACTGTTGGTGGTCTTACTGGTG
TAGTACTTTCTAATTCTTCTTTAGATGTAAGTTTACATGATACTTATTATGTGGTTGCTC
ATTTTCATTATGTACTTTCGATGGGGGCTGTTTTTGCTATTATGGCTGGTATTACTCATT
GATTCCCTTACACCTATGGTCTTGTCATAAACCCCTATTACCTTAAAGGTCAATTTTGAG
TAATGTTTTTAGGTGTAAATTTAACTTTTTTTCCACAACATTTTTTAGGTTTGAATGGCA
TGCCTCGTCGTTATTGTGATTATCCTGATAGGTTTACTTATTGAAATACTGTTTCTAGTA
TTGGTAGAGTTATTACTCTTTTCTCTATTGTTTTCTTTGTTTATATTGTTTGGGACTCTT
TATCTTCTTCTCGGGTAACAGGTGTTTATGTGGGGAATAATTTTAGCTCTGATCTTTTGA
TAGATACTCCTTTTCCTTCTCATACTAATGTTGAGTCTTGTAAACTTATTAGGGGGG
>GBOV01016774.1 TSA: Philotrypesis parca s1946_L_2513_0_a_44_3_l_2466 transcribed RNA sequence
TGCAGTCTACATTAAACAACACAAAAAAGTATTGTTAATTTAACTTTAATGATACTCTCA
ATTAGATGAAACTGTTCCTGTTAAAGAACAGTTGCATTGCGCATTAGAATAGTCGAGTGA
TGTGTTAAAACTATAGCATATAACACCGATTAACGTATCTAGCTACGTTCTTCATCGACC
TGCGAGCCAAGTGATCCACCACTAATAGTTGTATAAATTTTTTATTTCAAATGGCTAGTA
TTTTTTTTGTTTTTTTCAAATTTTATGGCTAAGGTTTTTGTTTCTTTTTCGATATTTTAA
AAACACATTTCGTTTAAAAAATCACGCTTTCTTCAAAAAATATTCATATATATTCCTTTC
CAAAAAACGTCTTCTAATTTTATCCATCCAATAGAGAAAGGGAGATAGGGAGAAAGATTA
AGTCTCTCTCCCTAGCTTCTTCTCCTCTTTCTTTCCTGTCTTCAAAAATTTATTTACATT
GAATCCAAGCATCATTTACTCGCCGTTTCGATGCTCGTTAAAGCACACAGCTTTCAAAAC
ACTGGTCAGTATATGGATTGATCCTTCCGCAGGTTCACCTACGGAAACCTTGTTACGACT
TTTACTTCCTCTAAAGTGACAAGCTTGAACGACTTTCAGCCAAGTTGCTTCCAACGCCGA
AACGCTGGCATGCAACTAGCCGTCCATCGTTCTTGCTAAGCACTTCATCGGTAGTAGCGA
CGGGCGGTGTGTACAAGGGGCAGGGACGTATTCAACGCAAGCTAATGACTCACATTTACA
AGGAATTCCTCGTTCATGAACTAAGATTACAAAGCTCAATCCCAGAGGTGAAAGAAATTC
AAAGATTACCCAACACCTTTCGGCGCAGGAATTTGTTTGACTCGTTGTATCTTTCAATGT
AGCTCGCGTGCGGCCCAAGATATCAAAGGGCATACAGACCTGTTATTGTTCTCCATCTCT
CTATGACTACATATATAAATAAAAAACGTCATTAATCCCTCTAAGGAGGTTGACATCGCT
GAAACCCGAAAGCAACAGCAACGCCCTTTAATTAGCAGGCTAGAGTCTTGTTCGTTTGTC
GGAATCAACCTGACAAATCACCCCACGAACTAATAACGGCCATGCACCACTATTCACTAA
ATCAAGAAAGGTCTCTAGCCTGACAATCGTCGTAGTGTATTATCCTGGTAAGTTTTCCCG
TGTTGAGTCAAATTAAGCCGCAAGCTCCACTCCTTGTGGTGCCCCTCCGTCAATTCCTTT
AAGTTTCAGCCTTGCAACCATACTTCCCCCGGAGCCTAATCACTCTGATTTCTCCGGGAG
AACCAGTCTAATTCAAGATCGTAAAGATTAAAAAGCTTGAATTCTCAGACTGATTGCTGG
TTGGCATCGTTTATGGTTAGAACTAGGGCGGTATCTAATCGCCTTCGCACCTCTAACTTT
CGCTCTTGATCAATGAAAACATCCTAGGCAGATGCTTTCGCTTTAGGACGTCTTACCAGG
GTCATTGCATTTCACCGCTAGCCCAGCAATACGACTGCCCCCGTCAATCCCTTTTAATCA
TTACTCGAGGTACCGGAGACCATAGTGTGAATCCACTTCACCGGACCCAAACGAGTCCTT
TTCTATTATTCCATGCTAGAGCATTCAAGGCCGTGTTAAACGAGCCTGTCTTGATCACTC
TGATTTAGTCAAAGTAATCGTTGGCGTCGCACAAGCACATCACGATGCACTCAGCAAACG
CCATTTAAGAATCGTACCAACGATCATCCACATAAACCTTACCGAAGCAAGGGGAACAAT
CAAGTACAATCCAAATTTAGACTATGAGCTTTTTAACCGCAACAATATTAATATACGCTA
TTGGAGCTGGAATTACCGCGGCTGCTGGCACCAGACTTGCCCTCCAATAGATAATCGCCA
AAGCATTTACATTGTGCTCAATCACAATTAATTTGAAGAAACGCGACAGAAGCCACGCTC
TTCAATGTTTATGTCTCGTCACTGCCTCCTACATCTAAAATTGGGCAAATTGCGCGCCTG
CTGCCACCCTTAGATGTAGTAGCCGTTTCTCAGGCTCCTTCTCCGGAATAGAACCCATAT
TCCCCGTTACTCGTGATCACCTTGGTAGTCCCGTCGACTACCAACAAAAGTTGATAAGGC
AGAAGCCTGAATTACACTTCATCGTCGCTCAAAGAGGACTTAAATGATAGCTGAATGTTA
TCTAGATTCACCTCTGAAGTAGAAACGCCGAAACGTTCCATAGTCTGGGTCTAATAAAAT
GCGACTTGTCCGAAAACAAGCCTAAATGCATGTATTAGCTCTAGATTTACCACAGTTATC
CATTTAGATACTCGAGAGCAAGGAAGTTATAACTGATTTAATGAGCTGTTTGCGGTTTCA
CTTTATCGAGGCTGTACTGAGACATGCATGGCTTAATCTTTGAAGGTAGCGTATCACTAC
TGGCAG
>gb|GBQN01011168.1| TSA: Megachile willughbiella C67644_a_4_0_l_366 transcribed RNA sequence
GTTTGGTATTATTTCTCATACTATTAGGTATTATAGGAATAAGCTAGAGCCTTTTGGGTG
TTTGGGGATAATCTATGCCATAGTTTCTATTGGAGTGTTAGGTTTTATTGTATGAGCTCA
CCATATGTTTACTGTTGGGTTGGATGTAGACACTCGTGCTTATTTTACTTCTGCTACTAT
AATTATTGCTGTTCCCACGGGGGTGAAAGTCTTTAGGTGGCTGGCTACTATTTTGGGGGG
TAAGTTGGACTTTTCTCCTTCTTTTCTTTGATCTGTGGGGTTTGTTTTTCTTTTTACTGT
AGGAGGGCTTACCGGTGTTGTCTTATCTAATTCTTCTTTAGATGTTTCCCTTCATGATAC
TTATTA
>gi|696986562|gb|GBRI01004927.1| TSA: Litchi chinensis Unigene0004927 transcribed RNA sequence
ATATATTTCATTTTTGGGGTATGATCAGGAGTACTAGGTGCCTCTATAAGAATTATTATT
CGTATAAAACTATCACACCCATCTATATTTGGCCAAAATAACCAAACCTATAATGTAATA
GTGACAGCTCATGCATTTGTTATAATTTTTTTTATAGTAATGCCAATTATAATTGGGGGG
TTTGGTAACTGACTTGTTCCGATATTCCTATCAGCACCAGATATAGCATTTCCTCGAATA
AATAACATAAG
>gi|696933084|gb|GBRI01037672.1| TSA: Litchi chinensis Unigene0037674 transcribed RNA sequence
GAGCGATTTGTCTGGTTGATTCCGATAACGAACGAGACTCTTACCAGGTGGTTGTCTTAG
GGCTGTTGAAATAATACGGTTCATTCAGGAGTGTGGTATTGGTATTCCAAACTTGTGAGA
CTACTGAGGCATGTACGCAAGTGCATGTCAAGGCAAGACGCAAGGCCAAACATCCCATTC
CAAGACTCCCACCGGAACAGGCGACACATCAAGTCGTACGAGAAGGAGCAATAACAGGTC
TGTGATGC
>gi|696926758|gb|GBRI01043998.1| TSA: Litchi chinensis Unigene0044001 transcribed RNA sequence
CGCTAGGGTAGTTGCTTCTGGGAGGACCATTGTGGTGCGTCAAAAACATCATGATACCTT
TCAGGGTGCTGCTTTTAGTAGCCTCCCTAATGCGAAAGCATTGGGTAATCATTGTAATAC
ACTTCGTGATAGGGATAGGGCATTGCAACTATTGCCCTTGAACGAGGAATTCCCAGTAAG
CGTGAGTCATTAGCTCGCGTTGATTAA
>gb|GBRK01020428.1| TSA: Limonium bicolor LB117238_1 transcribed RNA sequence
TATTTGAAAATTTATTAAAAAAAAGTATTATTAGTGTTAGATATATATTCATTTTCTTTT
TTCTTTATTGTGTCAATTGTTGTTTTTAATGTATTAAGATTAATAAATATTTATATAGAT
TCTAATAAAAATATAAAAGTTTTTTTTTTTATAACAAAAATTTTTATTATTTCTATATTT
ATACTTGTATTTTCATTTAATTTATGAACAATAATTTTAGGTTGAGAAGGGTTAGGAATA
AGATCTTTTTTTTTAATTTTTTATTACAACAATTTTGAGAGATGAAAAAGAGCAATTAAA
ACATTTATTAATAATAAAATAGGGGATTGTTTGATTTTAATATCTATAATTTACTCAACT
ATAAATTTGAATTCATTTAAGATAGTAACCTTAATATTTTTAATTTCAATAATAACAAAA
AGTGCACAATATCCATTTATATCATGGTTACCTATAGCTATAGCTGCCCCAACTCCAATT
TCAGCAATAGTTCACAGTTCAACTCTTGTAACAGCAGGGTTATTTATCATGTTTCGTTTA
ATTAATAATTTTTTTACAAAAACAAATTCAAATATAATTGTTAATCTATGCTTATTATCA
ATATTTATTAGTGGTATAAAAGCTGTAAGAGAAAAAGATATAAAAAAAATGATTGCTTTA
TCAACATTGAGACAAATTGGATTAATTTTTTTTTTTTTAATTAATAACATAAAAAT
>gi|757234175|gb|GBSE01018726.1| TSA: Corchorus capsularis unigene_S2_18765 transcribed RNA sequence
AACCCTAATTCCCCGTTACCCGTTACAACCATGGTAGGCGCATAACCTACCATCGACAGT
TGATAAGGCAGTTGCTTGAGGGATACATCGTCGGCTCAGAGGCCATACGATTTGCTCAGT
TATTCAGAGTCATCACAAGAAATGCAATCGAAATTGCTAAGATCCCCACTGCTAGTCCTT
AGACAGCGACCGAAATCACTGAACAGGGTTCTAGGTGAATAAGAATCATTGGTCTTGTAC
TAATAAATGCGATCCTTCCGTCAGCAAGCTGAGGTTGGAACACTTGTTCATGTATTAGCT
CTAGAATTACCA
>gi|704180916|gb|GBSJ01289417.1| TSA: Diospyros lotus Contig298628DeNovoAssembly transcribed RNA sequence
CCACACTCGGCTAGCCAACTTAACTCATCGGCTTTATGCTCGAACAAAAATATGTGGTTC
CTAGCAACCGCGTGAAACAAACTTTTAAACAAACTAAAATAATAGACAAACACATTCACA
ATTAACGGTGGATCACTTGGGTCGTAGATCGATGAAGAACGCAGCTAGACTGCGATAGGC
GGCGCGAACTGCAGAATAATCTGAGCGCTTGATATTCGAACGCACATTGCGGCTTTGGTT
AGCAATAACTAGAGCCTTGCCTGTATGAGGGTCTGTTAGAACTAAGAAAGCTCTCTCTTT
TCGAGAGAGAGAGATTGCCAACTAAAAATTGGCTCATAAGGCCTTGCCTTGGTATCTTAA
CCGAAACCAACTAGGCTACTATTGAAAACAGAATGTTTGTAAAAACTTGGCGCGCGGGTT
AGTCCGTGTGTTAGCCGACTGGCAGATGTCTACTGACATACTTGTCGCGCAAGTACCACA
ATAAATCTTGCCGAACGAGTGCTTCTTGAAGCTCAGTTCTCACTGTATATACAACAGGCG
ACTACACACACTAGCTATAGCGTCCAACCTTAGATGGACCTCATATCAGACAAGATTACC
CGCTAAATTTAAGCATATTATTAAGCGGAGGAAAAGAAAGCAAAAGCGATTCCCCAAGTA
ACGGCGAGTGAACAGGGATAAGCCTAGCGCTTAGGCTCAACAGGATGGCTAGCAATAGTT
GTCTTCAACCGATGAGGCTGTTGAGCGGTGCAGCGTTACAAACTGCGATGTTTAGTAAAG
TCTTTGGTAGTTTCCCTTCGGGGTTGCTACTTTTAGCCTAGCATGCAAGTTCCATTGACT
TGGACTAATTGCAAATGACCAACGAGTTGGGGCAACTTGATTCGTTGGTTGAGCCAGAGC
GGGTGTAAGTCCCATACCGTGCAGGCATTGGCTTTACGAATCGTATGAGGGCCCTGTAAA
AGGGGTCCACTTTGTTAGAGTCGAGTTGCTTGAGAGTGCAACTTTAAGTGCGAGGTAAAC
TACTCGTAAGGCTAGCTTTAAATACGGCTACGACACCGATAGCAAACAAGTACCGTGAGG
GAAAGTCGAAATAGAACTTTGCAGAGAGAGTTAACAGGGCGTGAAACCGTTAATTGGCAA
ACGAATCGGAGCCACGAAGTCGTTTCGTTGTTTAGCCTTGGACTAGGTTCAGTCTGGGAC
CTAAAAAATCCCAGGTGTATTCCTGTGTCTGGCCAAAACTTTGTAAGCGTACACTGCAAC
CAGTTAGACGATTGGCCATGGAATTAGTTGCCTGGTTTGAGGCCTTAAAATCTCATCCAA
GTAGCGAACCATTTGTTTGCGCAAGTTAGTAGTAGTGCTGTGTGCCCTTGTGGTGCATTG
GTGTTGCTGGACTTGTTGCAAGTGAACTATGGCCAAATACTGACTGGCAAAATGAAAATC
GCCTCTATAGGCGTTTTAAACAATGCTGCTGGTAGTACAATTGTCTACACACTCGGCTAT
TTGGTCTTTAAGCTCAGCATTTTTAAATTCAGACCTGCTTGCTACCAGTGGGGCAACTCC
TGGTGCTTGTATGGCTTCTGTCTAATTGGGTGTTGACTTGGCCAAGTATTGTCCGTGGTG
TGAACCGATTGGATAGTTGTACTAGCTAGTATGGCTAGAATTGGCAGTGAGTAGGTCGGC
TTTCCGAACGACCCGTCTTGAAACACGGACCAAGGAGTCTAACATAT
>gi|704175701|gb|GBSJ01291218.1| TSA: Diospyros lotus Contig300449DeNovoAssembly transcribed RNA sequence
CTTGTTACGACTTTTACTTCCTCTAGAAATTTGAGTTCGACAAACTTCCCCGCCTATCCT
CGGATGGGTTGCCCCATCGCATGGCTAGCAAGTCCAGATGCCTCACTAAAACTTCCAATC
GGTAGTAGCGACGGGCGGTGTGTACAAAGGGCAGGGACGTAATCAACGCAATATGATGAA
TTGCGCTTACTGGGAATTCCTCGTTCATGGGCAACAATTGCAATCCCCAATCCCAAATCA
CGGCGTGTATTTATGATTGCCGTACTCTTTCGAGCACGGTTTCTCTCGGCCCGTAGACAC
CTGGTCACTTTTTTGCCGATCCAAAACGCAACAGTTGCCCGCTACGCTTGAACCAAACAA
CTAGTTCTCCAGGGACGAACCTCGAATAAGCTATCTGCACACGCCATTGTAGCACGCGTG
CGGCCTAGAATATCTAAGGGCATCACAGACCTGTTATTGC
>gi|704143796|gb|GBSJ01308683.1| TSA: Diospyros lotus Contig318240DeNovoAssembly transcribed RNA sequence
CAAAGATTACCCGGGCCTGTCGGCCAAGGCTATAGACTCGTTGAATACATCAGTGTAGCG
CGCGTGCGGCCCAGAACATCTAAGGGCATCACAGACCTGTTATTGCCTCGTTTCTTACGG
CTAAAACACCGTTTATCCCTCTAAGAAGTCCGCCGGCGAGCAGAGGACATTCCTGGCAGG
TTTGAGCCGTTCACTGTTTCCAGCTAGCAACCCAAATGATCTACCAGAAACTTTAGCGTC
CCACAGCGCACCAAGCGACTAGTTAGTTGGATGAGGTCTCACTCGTTATCGCAATTAAGC
AGACGTTTCGGAATACGAATCAAGAACGGCCATGCACCACCATCCTCTGAATCAAGAAAG
AGCTATCAATCTGTCAATCATTCCAGAGTTCTAATCTAGTAAGTTTCCCCGTGTTGGGTC
AAATTAAGCCGCAGGCTCCACNCCTGGTGGTGCCCTTCCGTCAATTCC
>gi|704044640|gb|GBSJ01376682.1| TSA: Diospyros lotus Contig388285DeNovoAssembly transcribed RNA sequence
GTGGGTTAAATGTATGGTCTAAAGGGGGGTATGAGATTATCCATTCGTTTCTTAGGTTTA
TTTGTTCCTCTCTAATGATATCTATTTTTTTTATGTTAGCCTCTCAAATTAGTATAATAA
AGTAGATAACTCTAATTATTGAAATGTAGGACCCTACTGATGAGACTATATTTCATAGGC
TGTATGCATCGGGGTAGTCTGAATATCGTCGTGGCATTCCATTCAATCCCAGAAAGTGTT
GTGGGAAAAATGTAAGGTTGACTCCTACAAATATTGATATAAATTGTACTTTTAATTTTT
TTGTTCTTATTCTTATCGTAAATATTATTGGTATCCAGTGAATTATACCTGCTATGATAG
CAAACACTGCCCCTATTCTTAAGACGTAGTGAAAGTGGGCTACTACGTAGTATGTATCAT
GAAGAACAATGTCAATTGATGAGTTGGCCAGAATTACTCCTGTTAACCCTCCTACTGTAA
ACAAAAAAACAAACCCTAAGGCCCATATTATTGCTGAGTCTATTTTAATGTGGGATCCTG
AAATTGTTGCTATCCATCTGAAAATTTTAATTCCTGTTGGAATTGCGATAATTATAGTAG
CTGCAGTAAAGTATGCTCGTGTGTCTATATCTATTCCTACTGTAAATATGTGGTGGGCTC
ATACGATAAATCCTAGGAAGCCAATTGCTGACATTGCGTAGATTATCCCTAACGTCCCGA
ATGGTTCTTTCTTACCTCTATAGGAGCTGATAATATGGGATACTAGTCCGAATCCTGGTA
GGATCAAGATGTAAACCTCTGGGTGCCCGAAGAATCAGAATAGATGTTGGTATAAAATTG
GGTCCCCCCCACCAGCAGGGTCAAAAAAAGATGTATTGAAGTTTCGATCTGTTAGTAGTA
TTGTGATTGCTCCTGCCAGTACGGGTAATGATAGCAAAAGTAGGACTGCAGTGATTAATA
CTGACCATACGAATAGGGGGATTTGCTCAAATCTTATAGCTTTCATTCGAAGGTTTAAAA
TTGTGGTAATGAAATTAATTGCTCCCAGGATAGAGGATACCCCAGCAAGGTGGAGTGAAA
AAATGGCTATATCTACTCCGACCCCTCTGTGGAATATCTGCGTTGATAGGGGGGGGTATA
CAGTTCACCCAGTCCCTACCCCTCTATCTGTAATTGATGATATCAGTAGCAATGATAGAG
ATGGGGGAAGCAGTCAAAATCTTATATTATTTATTCGAGGAAAAGCTATATCTGGTGCTC
CGATTATAATTGGCACCAATCAATTTCCGAACCCTCCGATTATAATTGGTATAACCATAA
AAAAGATTATTACAAAAGCGTGTGCAGTAACTATTGAGTTGTAGGTTTGATCTGTTTGTG
CCATTAGCCCAGGGTGTGAGAGTTTGACTCGAATAATGATTCTTATTGCTGCTCCTAGGG
TCCCTGCCCATAGGCCAAAATAAAAGTATATTGTTCCGATATCTTTGTGGTTGAGAT
>gi|728931818|gb|GBSV01027892.1| TSA: Elaeis guineensis Unigene9725_All transcribed RNA sequence
GCAGGCATATCACTAGCCGTCCATCGATCTTGCTAAGCACTTCATCGGTAGTAGCGACGG
GCGGTGTGTACAAGGGGCAGGGACGCATTCAACGCAAGCTAATGACTCACATTTACAAGG
AATTCCTCGTTCATGAACTAAGATTACAAAGCTCAATCCCAGAGGTGAAAGAGATTCAAA
GATTACCCGTAGCCTTTCGGCACAGGAATTTGTATAAACTCGTTGTCTCTTTCAATGTAG
CTCGCGTGCGGCCCAAGATATCAAAGGGCATACAGACCTGTTATTGTTCTCCATCTCTCT
ATGACTACATTGTAAATAAAAAACGTCATTAATCCCTCTAAGGAGGTTGTAATTCACTTG
AAGCGCCCGAAAGCACAAAAAGTAAATACCTTTAATTAGCAGGCTAGAGTCTTGTTCGTT
TGTCGGAATCAACCTGACAAATCACCCCACGAACTAATAACGGCCATGCACCACTATTCA
CTAAATCAAGAAAGGTCTCTAGCCTGACAATCGTCATAGTGTATTATCCTGGTAAGTTT
>GBUB01004985.1 TSA: Chrysis indigotea strain wildtype C36535_a_3_0_l_299, transcribed RNA sequence
GGGAGAAGCCAGAAACTTATGTTATTAAGGCGTGGGTAGGCTATATCTGTTGCTCCTAGT
ATCATAGGTACTAGAAGGTTGCCAAAACCTCCTATTATAATAGGTATTACTATGAAAAAA
ATTATAATGAAAGCGTGTGCTGTAATAACAGAGTTGTAATAGTCAAAATCTATGAGAAAA
TCTCCAGGTTGGGAGAGCTCAAAACGAATCACGCTTCTAAAACTAGTTCCTAGAATTCCC
GATCAAACCCCAAAAATGAAATATAGGGAGGCAATATCTTTATGATTGGTAGATATAAG
>GBUB01012001.1 TSA: Chrysis indigotea strain wildtype C57067_a_14_0_l_750, transcribed RNA sequence
AATAGTTTGATTTAACTTATAAGATTAATGAAAGGAATAATCCATAAAAAAATTTACAAT
TTTTCACTTTTATCAGTCATTTCATTATATAATTTATTCGATGATTATTTTCTACTAATC
ATAAAGATATTGGTACTTTATATTTAATTTTTGCAGCATGAGCAGGAATATCAGGAACTG
CTTTTAGAATATTAATTCGTTTAGAATTAGGTCAACCTGGATCTTTAATTGGAGATGACC
AAATTTTTAATTCTATTGTTACAGCACATGCTTTTATTATAATTTTTTTTATAGTTATAC
CAGCTTTAATTGGAGGATTTGGTAATTTTTTAGTTCCTTTAATAATTTCTGCTCCTGATA
TAGCATTTCCTCGTATAAATAATATAAGATTTTGACTTTTAATTCCTAGACTTACTCTTC
TTTTAAGAAGATCTATAGTTGAATTAGGAGTAGGAACAGGTTGAACTGTCTATCCTCCTT
TAGCAAGAAATTTAAGTCATAGAGGAAGAGCTGTAGATTTAGCTATTTTTAGACTTCACT
TAGCAGGAGTATCAAGAATTTTAGGTTCAATTAATTTTATTACTACTATTCTAAATATAC
GACCTATTGCTATAAAAATAGAACAAGTTCCTCTTTTTGTGTGATCAGTATTTATTACTA
CTATTCTTCTTTTACTTAGTCTTCCAGTTTTAGCAGGAGCTATTACTATACTTTTAACAG
ATCGAAATTTTAATACTTCATTTTTTGATC
>gb|GBUK01023093.1| TSA: Osmia cornuta s1747_L_1813_1_a_17_7_l_4509 transcribed RNA sequence
CAAAATTAACTTTCAAAGTTAACATAATAAAAGCAAAGACAACTAAAATCTAGAGATTAT
GAGCCCCTAAGCTTTAAGCTTTAAGTTATCTTAAAACATTAGCCAAATAAAAATTAGGTC
GAAACTAATAACAAAAGCTAATTCAATAAAACCTACAACCACACCAAAACCCCCTTAGAT
CACTCATAAAAAGTAGCAAACAAAATAACCAACAAAACCAATCAAGTATAAAAAAAGGTA
AAATATCTCAACCTCCCTACAAAAGGAAAAAAGCAAACCAAAAGAATCTCAACATCAAAA
AGGATAAAAACTAAAGAAACAATAAAAAAAGACATAGAAAAAGGAACACTTAATGAACCA
AAAGAAACAAAACCACACTCAAAGGGAGAAGATTTTATATAATCAGATAAAAAAAAAGAA
TAAGAAATAAGCCCCATAATAAAAATTAATGAAAATAACAAAAACACGCTATAAAAAAAT
AAAAAAAAAAATTTCATTAACCCTTAAATCCAATTAATTGGAAATTAATTATACTAATAT
ATACTAAAGAGTTAACTACACACCCCATCAGTAAAATACTAAATAAAGGCAAAACCACAC
AACATCAACAAAATGTCAGTACCAAACTGAACACTCAAATCCAACTCTATGGTTAGGCCT
AATAAACAAATAAGACAACCGAAATAAACACTTCAACAACAACACCCTACCGATAAGAAC
ATGAAGGCCGTGAAAACCTGTACCCATAAAGTATACTGAAGAGTAAGCAGAACAAGAAAA
CCTGTAACCAGCCACATAATACTCCAGCAACTGAAAAGAAGTAAAAGTAACCCCTAGGAT
AACTGTTAATAAAAGAGACAATAGAGATACTCGGTATAACCCTAACTCTATAGAATGGTG
GCACCAAGTCACAGAAACACCAGAAGACACTAACAAAATAGTATTAAGAAAGGGGATACC
TTTGGCGTCAAATACACTAATACCCACAGGAGGCCATATACCCCCTAAATCCACAGAGGG
CCTTTCAGCTAGGTGAAAATAAGACCAAAACATACCTAAAAAGAAAAAACACTCGGACAA
AATAAAAACAATTATTCCAACCTTAAATCCATAAGTAACCTCAAAATTATGAGACCCCTC
ATAGCAACCCTCTCGATGAACATCACGACCCCACAAAAAAGAAGAGCAACAAAGTATAAA
CAAAGACACCAAAAAAGGATAAACATTAAAAGAACGAACCATAATAACAACCCCCCAAGA
AAAACTAAGAAATCTAAAGGAAGTTAATAAAGGTCAAGGACTTATGTCCACTAGATGATA
AGGGTTAAATTTTTTCATTTAATAAAATCTAATGTGAAACCTCAGATAAATATAATAAAA
GTAAAGAAGAAAAAACGTAAGCCTGAACTAAAGAAACACCTAGCTCTATGAATACTAACA
AAGATTGTAATAATGAACCAACTAACATTAAGGAAAAAGGTAGGGTTAAAATAACACCCC
CAATTAAACACATCAACAAATGTCCAGCTATCATATTAGAAGTAAGACGGAAAGTTAAAG
CTAAAGGACGAATAAAATTACTAAGAATCTCAACCACAACTATAAATCTAATTAAAAATA
CAGGAGTGCCAACAGGAATCAAATGAGACAAAAATATACTTAAATAGTTAACCCAACTAA
ACAAAACAATGGAGAACCAAAACCTATAAGAAAAAGGCAACGTAACCAACATGTGGGAAG
TAACAGAAAACAAGTAGGGGAATAAAGCCAAAAAATTATAAAGACCAATAACCACAAACA
CCCTACATATATAGATAAAAACCCCCTTCACTGGCTTACCCAATCCATAAAAAACTTCCT
TTATAATAAATCCACCTACCGATGACAAATAGAATAACACCCTACCCCCCATTCAGTACA
AAGGGGGTAGTACAAGGACAAAAAACAAACATGAGGCCCAAGATAAGCAAAACAAACTTA
AACAAGGGTCAAAAACAGAAAACAAATTGGTTATCATTTTAAGCCTAAACACCTACCAAG
GCATCTCTACAGACCTTATTTTAATAGATTTAACCCCACAAAAGGAAGAAACAACAAACC
TATAGGAAAAATAAAGAAACACAATAAAAAAGAAAAGGAAAATCATAAAAAAAACAAACA
ATCAAGGAAGAGGTATTATTTGAGGTAACAATAAGCCAATACCCTTAGCCTTGACAAGAC
TATATTACTATTAACTGAAGCCTAAAACACAAACCCTTCTATGTCCTAAATCTCCAACCA
AATCAAATAAATAAGAACATCTAACTGAATCAAAATCTTCTTGACTGACAACTTTAACCC
TAATAGGCATAAAAGAATGATTAGACCCACAAATCTCAGAACACTGGCCGAAAAAAGAAC
CAACTCGAAAAGGTCTTACAAAAATTTGATTAATACGACCAGGAAGGGCATCTACCTTTA
ACCCTAAAGAAGGCACAGCAAAAGAATGAATAACATCAGTAGATAGGATAAGCAGCCGAG
AAATAACATCTACTGGAACAAACAAATCTGAAGAACACCCCAACAATCGAGGAAAATCAG
AGTAAGAGTCATACTGTTCTAGTACACTATCATACTCATAATAATTTAGAAAATAAGTAG
AATCAATATTAACAGCATAAGAGAAACCCTTAAACAGAGGACACACATAAGTCCAATATC
ACTGGTGACCAATGATCTTAAAAGAATTAGAAGGAGAACTAAAATCCTCTATTATATAGA
GAACCCTCATAGAAGGAACTACTAACATAACTAGGAAAAAAGCCGGAACCACGGATCATA
CAGTCTCAATAAAAGTCCCCTCAGAGAGAAATTTATAGTAACAACCAAGAAATAATAAAT
AAAAAAAAATATAAGAAATAAATACAATAACTACAGATATAATCATTATAACATGATCGT
GAAGATACCCCAACTCTCTTATAAAAGGAGAACCCATATCTTGAAAACCCAAAGACAATC
ATGTTGGCATTTTATTAAATAATAACTAACCTTCCTCTTATCTTTACGGAACTCACATTA
GTGTGAGAGGGAAAAGGAGACTCGGCAGCAATAAACTCAACTATTCCAGGCATACTATAA
AAACCATAATTTGAGTGGACCCTAACCATAGAATCCCATAAAATATATAAAAAAAAAATA
ATAGAAAAAACAGTAATAACACTCCCTACCCTTGAAATAACATTCCAATAAGTAAATGAG
TCCGGATAATCACAGTAACGACGAGGCATACCATTAAGCCCTAAAAAATGCTGTGGAAAA
AAAGTTATATTAACACCCAAGAATATACACCAAAATTGGGCTTTTAGAAAATAAGGATTT
ATAGAAACCCCATAAGAAAATGGAAACCAATGAGTAATACCAGCCATAATAGCAAAAACC
GCCCCCATAGATAAAACATAATGAAAGTGAGCAACTACATAGTAAGTGTCATGTAAAGTC
ACATCTAAAGAAGAATTAGAAAGAATTACACCAGTAAGTCCACCCACAGTAAAAAGAAAC
ACAAAACCTATAGATCAGTAAAAAGATGCACTAAAAGACAACTTACCCCCTAACATAGTA
GCCAATCACCTAAAAACCTTAACTCCAGTGGGAACAGCAATAATTATAGTAGCGGCTGTA
AAATAAGCCCGAGTGTCAACATCTAAACCTACAGTAAATATATGGTGAGCCCAAACAATA
AAACCAAGTAAACCAATAGAAATTATAGCATAAATTATACCTAATGCACCAAAAGGCTCG
CACTTATTTCTATAAAAACTAATAGTATGGGAAATAATACCAAACCCAGGCAAAATTAAA
ATATAAACCTCAGGATGACCAAAAAACCAAAATAAATGTTGATATAAAATAGGATCACCC
CCCCCAACAGGATCAAAGAAAGTAGTATTAAAATTCCGATCTGTCAAAAGCATAGTTAAA
GCAGCAGCTAAAACAGGAAGAGAAAAAGCCAATAAAAAAGAAGTAATAAAAACAGATCAC
ACAAAAAGGGGAATATTAACTCATATCATACCAGATATCTTTATGTTTATAATCGTAACA
ATAAAATTAATAGAACCCAAAATTGAAGAAACCCCGGCAATATGAAGTCTCAAAATCCCA
AAATCAACAGCAGGACCAGAATGAAAAATACCATTAGATAAAGGAGGATACACAGTCCAA
CCAGTACCTACCCCTGAACCGGCTACAGCAGATATAATAAGCAAAGATAAAGAAGGAGGC
AAAAGCCAAAACCTCATGTTATTTAAACGAGGGTAAGCTATATCAGTAGCACCAATTATC
AAAGGAACCAACAAATTCCCAAAACCCCCTATTATAATAGGTATAACTATAAAAAAAATT
ATAATAAAAGCATGAGCAGTAACAACAGAATTATAATAATCAAAATCCATCAAAAAATCC
CCAGGTTGACTTAACTCAAACCGAATAATAGAACTAAAACTAGTACCCAACATACCTGAT
CAAACACCA
>gb|GBUK01028191.1| TSA: Osmia cornuta s642_L_610_0_a_16_4_l_328 transcribed RNA sequence
TGTGTACAAAGGGCAGGGACGTAATCAACACAAGCTGATGACTTGTGCTTACTGGGAATT
CCTCGTTCATGGAAAATAATTACAATTCCCAATCCCAAGCACGAAAAAGGTTCACTCGGT
TTCCCGCTCCTTTCGGAGTAGGAAGTAGATGCGCGTTGATCTCTTCAGTGTAGCGCGCGT
GCAGCCCCGGACATCTAAGGGCATCACAGACCTGTTATTGCTCTTTCTCATGCGGCTGAA
ACGCCGCCTGTCCCTCTAAGAAGCTTCTCGACAGTGTAAAATGCCGAGATCTATTTAGTA
GGCTAGAGTCTCGTTCGTTATCGGAATT
>gb|GBUM01009462.1| TSA: Xylocopa violacea C47735_a_12_0_l_688 transcribed RNA sequence
CCCTAACTAAATCTAATAAATAAGAGCCTCTAACCACATCAAAGTCTTCTTTTCTACAAA
CTTTAACCCTAATAGGCATAAAAGAATGATTAGAGCCACAAATCTCAGAACACTGCCCAT
AAAACACACCCAACCGTATAGGAGAACTAAAAATCTGATTAATTCGACCAGGAAGAGCGT
CAACCTTTAAACCCAAAGAAGGAACAGCAAAAGAGTGAATCACATCAGTTGATAAGATCA
ATAAACGAGAAGTTAATCCTACAGGCATAACTAAATCCCTCGAAGCTCCTAAAAGACGAG
GGTAATCTTCCCTAGCCTCTCTTTCCATCATTCTATCGGCCTCATAAGAAACCAATAAAT
CCGAGTCCCCTACCTTATAGTAGCCACCTTTGAATAAAGGACTAAAATAAGTCCAGTATC
ACTGATGGCCTGCGATTTTAAAAGTAAAAGAGGGAGTCCTAAAATCCTCCATCAAATACA
AAGCACTCATAGAGGGAACAACTAAAGCTACTAAAAGAAAAGCAGGAACTATAGATCAAA
CAACCTCAACAAAAGTACCTTCACTTAAAAACTTATAATAGCTAGAAGAAAATACCAAAT
ATGTAAAAATATAAGAAACAAAAAAGATAACAATCAGTATAATCATCATCACGTGATCAT
GAAGAAATCTCAACTCTCCTATAAAAAC
>gb|GBUM01012938.1| TSA: Xylocopa violacea C58995_a_16_0_l_1355 transcribed RNA sequence
TAATTTTTTTTATAGTTATACCTATTATAATAGGGGGCTTTGGGAATCTTTTAGTTCCTT
TAATGATTGGGGCTGTAGATATAGCTTACCCTCGTCTTAATAATATAAGGTTTTGGTTGT
TGCCCCCTTCTTTGAGGTTATTGCTGAGATCTGCTGTTGTGGGAAGAGGGGTAGGTACAG
GTTGAACTGTTTATCCCCCCTTATCTAATGGGATTTTCCATAGAGGTCCTGCTGTTGATT
TTGGTATTTTGAGTTTACATATTGCTGGGGTCTCTTCTATTTTAGGTGCTATTAACTTTA
TTGTTACTATTATTAACATGAAGAGGGCAGGTATAGAATGGGTTAATGTTCCTTTGTTTG
TGTGGTCTGTTTTTATTACTGCTTTCTTATTAGCTTTTTCTCTTCCTGTTTTAGCAGCAG
CTTTAACTATGTTACTTACGGATCGTAATTTTAATACCACCTTTTTTGATCCTGTTGGGG
GAGGGGATCCTATTTTATATCAGCATTTGTTTTGGTTTTTTGGTCATCCTGAGGTTTATA
TTTTAATTCTTCCAGGGTTTGGTATTATTTCTCATACTGTTAGATTTTATAGAAATAAGT
GTGAGCCTTTTGGGGTTTTAGGTATAATTTATGCAATAGTTTCTATTGGTTTATTAGGTT
TTATTGTTTGGGCTCATCATATGTTCACAGTTGGTTTGGATATTGACACTCGAGCTTATT
TTACTGCGGCTACAATGATTATTGCTGTTCCAACAGGGGTTAAGGTTTTTAGTTGATTGG
CTACTATATTAGGAGGGAAGCTCGATTTTAGGGCTCCTTTTTATTGGTCTTTAGGGTTTG
TTTTTTTGTTTACTGTTGGGGGTTTAACTGGGGTGGTTTTATCAAACTCTTCTTTGGATG
TAACCTTACATGATACTTATTATGTGGTAGCCCATTTCCATTATGTTTTATCTATGGGGG
CTGTGTTTGCCATTATAGCAGGGGTTACCCATTGGTTTCCTGTTTTTTACAGGTTAAGGA
TGAATACTTATTACTTAAAAGGTCAGTTTTGGTGTATGTTTTTAGGAGTTAATTTAACAT
TTTTCCCTCAACATTTTTTAGGGCTTAATGGGATACCTCGACGTTATTGTGACTATCCTG
ATTCTTTTACATATTGAAATACTGTTTCTAGTATTGGGAGTATTATTACTATTTTTTCTA
TTGTGTTTTTTTGTTTTATCGTTTGGGAGGCTTTTGTTAGACCTCGAGCTATAACTAGGT
ATTATTCCTCTGCTAGGAATAGTGAGTTTGTCTATCAGGAGAGCCCTTTTTCTGCTCATA
CTAATATTGAGAGGATTAAGGTTACTACACATGGC
>GBUR01011843.1 TSA: Chrysis germari C77104_a_3_0_l_247, transcribed RNA sequence
AGGGGTTCATGGATAACCCATAACTATAGGGGAACCAATGGAGGATACCAGCAACAATAG
CGAAAACTGCCCCCATAGAAAGAACATAATGAAAATGAGCCACCACGTAATAAGTGTCAT
GAAGGGAAACATCTAATGAGGAGTTAGAAAGAACAACCCCAGTAAGACCCCCTACAGTGA
AAAGAAAGACAAAGCCTAAGGACCAGTAGAAAGAAGGGCTTATAACAATTTTACCCCCAA
GCATAGT
>gb|GBVM01014114.1| TSA: Ibalia leucospoides ensiger C73375_a_5_0_l_474 transcribed RNA sequence
AAAATTAATTGAGCCTAGAATTGATGACACACCGGCTAGGTGTAGAGAAAAGATAGCAAG
ATCTACTCTAGCCCCTCTGTGAGAAATATTGGCTGCTAATGGGGGATACACAGTTCAACC
GGTTCCGGCTCCAGATTCTACTATAGATGATATTAATAAAAGAGTTAGAGAGGGGGGTAG
CAACCAAAAGCTTATGTTGTTTATTCGTGGGAAGGCCATATCTGGGGCACCAAGCATAAG
GGGAACTAGTCAGTTTCCAAATCCTCCAATTATTGCTGGTATAACTATAAAGAAAATCAT
AATAAAAGCGTGTGCTGTAACAATTACGTTAAAAATTTGGTCATCACCAATTATAGATCC
TGGTTGCCCAAGCTCTGTTCGAATAATTACACTAAGGGCGGTTCCTAACATTCCTGATCA
GGCTCTGAATACTAAATATATAGTACCAATGTCTTTGTGATTTGTAGAATAAAG
>gb|GBVO01008496.1| TSA: Ampulex fasciata C50265_a_4_0_l_416 transcribed RNA sequence
AAACTGCCCCTATAGATAAAACATAGTGGAAATGGGCTACAACATAATAAGTATCATGGA
GAGAAACATCTAGAGAAGAGTTAGATAGAACTACCCCTGTTAAACCCCCAACAGTAAACA
AAAAAACAAAACCCAGGGATCAAAAGAAAGAGGGGGACATAATAAGGTGCCCCCCTACCA
TAGTGGCAAGTCAACTAAAAACCTTAACCCCAGTAGGAACAGCAATGATTATAGTAGCTG
CAGTAAAATAAGCACGAGTGTCAACATCTAAACCAACTGTAAATATATGGTGAGCTCAGA
CAATAAACCCTAAAAGACCAATCGACACCATAGCATAAATTATCCCTAAAGAACCAAAAG
GCTCTACTTTATTTCTATAGTAAGAAATAGTATGAGAGATAATCCCAAAACCCGGA
>gb|GBVP01014519.1| TSA: Nomioides sp. AD-2014 C71529_a_11_0_l_270 transcribed RNA sequence
GGCGGTGTGTACAAGGGGCAGGGACGCATTCAACGCAAGCTAATGACTCGCATTTACAAG
GAATTCCTCGTTCATGAACTAAGATTACAAAGCTCAATCCCAGAGGTGAAGGGAATTCAA
AGGTTACCGAAACTCCTTTCAGAGCAGGATAACAAATAAACTCATTGTACCCTTCAATGT
AGCTCGCGTGCGGCCCAAGATATCAAAGGGCATACAGACCTGTTATTGTTCTCCATCTCT
CTATGACTACATGATTAAAATAGAAAACGT
>GBWL01010595.1 TSA: Pachycrepoideus vindemmiae C56658_a_38_0_l_348 transcribed RNA sequence
CGGCATGAATGAATGGTTAGAACCACAAATCTCGGAGCATTGACCAAAGAACAGACCCAC
ACGAGAAGGGTTAGTGAATAATTGATTAATACGACCAGGAAGAGCATCTACTTTTAACCC
TAAAGAAGGTAAAGCAAAAGAGTGAATCACATCAGTAGAAGTAATAAGAAGACGAGAAGT
AGTATCTACTGGTAAAAAAAAATCAGAAGAACAAGTTAATAGACGAGGAACCCCTTCAGA
ACCATCTTCAATTATGGAATCAAACTCATAAGAAGAAAACCTAGTAGAGTTAAGATAAAA
AGAAAAGTTTTTATAAAGAGGAACAACATAACTTCAATACCACTGGTG
>GBWL01011065.1 TSA: Pachycrepoideus vindemmiae C58022_a_15_0_l_364 transcribed RNA sequence
AAAAACCAGGTCGAAACTAGTCACTGAAAGCTACCCCGATTAGAGTCACGACAAGATACC
TTTGTATCACTCATAAAGAGTAGCTAATAAAACAAGAAGAACTGTGAATCAAATAATGTA
AAACATATAAAAAGTAAAAGAATAAAAAAGAGGATAAAAACAAACTAAAAGAATCTCCAC
ATCAAATAAAAGAAATATTAAAGAAATAACAAAAAAAGGCATAGAAAAAGGCACCCCTGT
AGGAGTAATAGAGTCAAATCCACACTCAAAAGCAGAACTCCTTTCTTCCTGAGAAAAACT
TAATCAATGGGATAAAATGAAAAATAAAAAAATCAATAAAAAAGCAATAAACAAAGAAAA
AAGT
>GBWL01011979.1 TSA: Pachycrepoideus vindemmiae C60698_a_59_0_l_397 transcribed RNA sequence
CATTCATCTTATTAACTAATCTTACACCACTTAACCTAGCCTTAACATTAACTACCACAT
CAATGGTGGTTAGTATATTGGCCTACTCACTATCACTATCAGTATTCCCTTCAGCAATAA
TTTTAATTTCATTCTCATCAGGAACCATGGTGGTGTTTTGCTATTGCGCTATAATAGCTA
ATTATATCCAAAAATCTTCAAAAAGAATAGTATTTACAGCAATAGTGGTAGTACTACTAC
CATTAGTAATAACAACAAGAAAAGAAATTATGGTAAGAGATAGAATAAACTTAACTAAAA
ACTTATCTTCCTCAACAATAATTACTACCGCAATACTAATCGTAATCCTAAGAATAATGT
GTATTAACAAAAGAATGTATAAAAAAGAAAAACCACA
>GBWL01015770.1 TSA: Pachycrepoideus vindemmiae C72015_a_47_0_l_608 transcribed RNA sequence
TCCCAATTAATACATGAAGACCGTGAAAACCTGTACCCATAAAATAAACAGAAGAATAAC
AAGAACAAGAGAAAGTAAAACTAGCCACATAGTACTCTAAAAGTTGAAAAGAAGTAAAAG
TAGCACCTAATAGCACAGTAAGAAACAACGAAATTATACTAGAATCAAACTCCCCATTTT
CTATAGCATGGTGAGTTCAAGTTACAGACACACCTGAAGAAACCAAAAGAATAGTATTTA
AAAAAGGAATCCCTTTAGGGTCAAAGGGGGTAACTCCAAGAGGAGGTCAAACCCCACCAA
TCTCCAAAGCAGGGGCCTCAGCTAAGTGTAAATAGCCTCAAAACATCCCTAAGAAGAAAA
AACATTCTGACAAAATAAAAAGAATTATACCAATCTTAAATCCAGTAGTAACCTCAAAAT
TATGGTTACCTTCATAACACCCCTCACGATGAACGTCCCGGCCCCACAAAAAAGAAGAAA
ACAACAATAAGAGCAAGGAGAATAAAAAATAAGAACAATCAAAAGAACGAACTATAATGA
TTACACCTAAAGCAAATCTTAAAAATGAAAAGGAAGTAAGAATTGGTCAAGGACTAAGGT
CTACCAAA
>GBWL01018369.1 TSA: Pachycrepoideus vindemmiae C80604_a_44_0_l_912 transcribed RNA sequence
GTGTATGCCAAAAATCTTAAAAATACCTCCATCTATACCTTAGATTTCGTCATCTCAACC
GTTGGAATATTGCTAAGAGTAGCTTTCTTTACACTCATAGAACGTAAAATTATAGGATTA
ATACACTATCGTGTAGGGCCTAATAAAGTAGTAGAATGGGGGGTATCTCAACCTATTGCC
GATGCCTTAAAACTACTAACTAAAGAGTACCAAAAATTCACTATATCCCGCCTAATAATA
TATTACCTGGGGCCCCTAATCTCTTTACTTTTAGCCTTATTATATTGAGGCTTCTACGAG
TACTCCTATTCGTACATCACAGGAAGTATAAAAATTATAGTGATCTTCTCTATTATAAGT
CTATCAGCCTATGGATTTCTATTAACTAGGTGGGGCTCAAACTCTAAATATGCTTTACTA
GGTGGATACCGGACGGTAGCTCAAATTATTTCTTATGAGGTGTGTTTAATATTTTTAGTT
TTAATCATATTTTACATCACAAAATGCTACAGAGTAGAAAACATCGCTCTTTCCCAAAGA
GGTGTGTGATTTGTACTGTATTCCCTGCCACTATTTGTCACATGAGTAATAATATGTATA
GCAGAAAGAAGTCGTACACCTTTTGACCACGCCGAAAGGGAAAGAGAACTAGTATCAGGG
TACAATGTAGAATACGGAGGTGGATTTTTTGTACTAGCCTTCGTGAGAGAATATGGTATA
ATCATCTTCTTAAGGTTTATCACATCTGTACTATTCCTAGGTATAAACAATATAATACTA
AAGACATTTTTAATCTGTATCGTGTATGTATGAGTGCGATGTGCTTTCCCACGAGTACGT
TATGACAAACTAATAATAATATGTTGAAAAAAACTTCTACCCTATAGATTAGCTATAGTA
GCTTTATCCTCC
>GBWL01018511.1 TSA: Pachycrepoideus vindemmiae C81106_a_26_0_l_939 transcribed RNA sequence
ACCTGAACTTATAAACATACCAACTCTTACTACTCTTATTATAATTACTGTTATCATGGT
TATTTTTTCTTTTCTTCTTTTTGTTATTATTTGTGATTTTTCCGGTGTTCTTATTGTCTC
GTTGATGGTCATCCATAAATAGTGATATATTAAGAGACAAGCTGATACTATAAGTGTTAG
AGCTATTTCAGACGGTATTTCTCTTTTTATTATTGCTTTGATTACTAAGATTTTTGCTCA
GAATAGTGCTAGTGGGGGTAGCCCTGAAATATTTCCTACTATTATAGTGTTTAGTCAAAA
GTTTTTTATTAGTCTTTTTGATTTTACTCTTATTTTTTCTATTAATCCTAGTGTTAACAC
TAAGGTTATTGAATATATACACAGGAATAAGAATATACAACTTATTGACACTAGTCTTCT
TACTATAATCCATGAGTTGTTATTTATTGAAGAAATTGCTATAATTTTTTTTATTTCGAA
TTTTTGGTTTAGTCGAGCTAGAGATCTTAAAATTGTTCCCACCACTATAATTAGTACCAT
AGTTTGTAAGATTTGTCTTGTTTGAATTGTTGTCACTAGTACAACTGGTAAAATTTTTTG
CCATGTTATAATAATTATTATTGATATTTGTTTTATCTCTAGTCTTGAAATTAATTTTAT
GTACCACCCATGTATTGGCCATACTCCTATTTTTCTTACGATAGTTATCGTCACAATTAG
GTTAGTTACATAGTTTTCTTTTATCCTATAAAACACTCAAGTTACGATCACGATCGAAAG
TATTACTTGGATTAGGTAATACATAAATGTTGATGTTTCTCTTTTTTTTATAGATTTTGA
GTTTGATGCTAAAATTCTGCATATAGCTAGCACATTTACTTCTAGTATAATTCAGATAGT
TAGTCAATTTGTTGAAGAGCAACCAAGAATTGTTGAAAT
>GBWL01019464.1 TSA: Pachycrepoideus vindemmiae C84378_a_54_0_l_1120 transcribed RNA sequence
TTTTTTTTTTTTTTTTTTTTTTTTTAAATTCTTTAAAGCATTATTACTACTGTAAAGTAG
ATAGTTGTTAATACTTGTCCGATTTCTCTGAATGGGGGTTCTACAGGGTTTGCTCCGATT
CATGTTAGTAAAGTGGCTGTTACTAGAAATACTCAGAATATTAATTTTTTTACTGGATTG
AATTTATTATTTTTAGATGACTTTTTTAATGTAAGAACACCAATGATAACAATGGCTGCT
ACTATAGCTAGTACTCCTCCTAATTTTGATGGGATCGACCGTAAAATAGCATACGCAAAT
AAAAAATACCATTCTGGTTGAATGTGTGCTGGGGTTGTTGTAATTCTTGCTGTATTGAAA
TTTTCTACGTCTCCTAGTAAGTTTGGGTCTATCAAACATAAGGTTACTAGTATTACTATT
AACACTACAAAATATGTCACATCTTTTACTAAATAGGTTTTGTATATTTTTAATTTATCA
TAATCTGTGTTTGTCCCCATGGGGTTAGAAGATCCTGTCTTGTGGAGTAACATTAGGTGA
ATTAAGACTAACGCTACAATTACTAGAGGGATTAGGAAATGTAGGGAGAAAAATCGGTTT
AGTGTGGGTTGTGATACTGAGAAGTTTCCCCATAATCATTGTGTTACTTCTTTACCCACA
TAAGGGATAGCTGAAATTATACTTGTAATTACTGTTGCTCCCCAAAATGATATTTGTCCC
CATGGTAATACGTACCCTATAAAGGCTGCTGCTATTGTGGCTAATAATAGGATAATACCT
GATCCTCAGACTATTGGGAACTTTATAGGTGAGTTGTAGAACATTCCTCGTAGGATATGG
GTGTATATCAAGATGAAGAATAATGATGCCCCGTTTATATGTAGATATCGTATTATTCAA
CCTCTGTCAATGTCTCGTATAATATGAATTACTGAGTCGAAAGCTATTTCTGTGGATGGT
ACATAATTTATAGATAAAAATAATCCTGTGATAATCTGTAAAACCAATGTTATTGATATT
ATGAAACCTTTGTTCCATAGTAATGAGATTGATGCTGGTACAGGTAGGTTAATTAAGGCA
TTTTTGGCAAACCCTACGACGGGATCTCTTATTATTAAAT
>GBWL01021241.1 TSA: Pachycrepoideus vindemmiae C90325_a_43_0_l_1562 transcribed RNA sequence
AATATCTACAAACCATAAAGACATTGCTACTTTGTATTTTATTTTTGGTGTTTGATCCGG
TATATTGGGTACTAGCTTTAGTAGTTTAATTCGGTTTGAGCTATCCCAACCTGGTGACTT
TATAATAGATTTTGATTATTATAATTCTGTTGTCACTGCTCATGCTTTTATTATAATTTT
CTTTATAGTTATGCCTATTATGATGGGTGGGTTTGGTAATCTTCTTGTCCCTGTTATGAT
CGGTGCTACAGATATGGCTTACCCTCGATTGAATAATATAAGTTTTTGGCTGTTACCACC
TTCTTTATCTCTTTTAATTAGATCTGCTGTTGTTGGTTCCGGGGTTGGAACAGGTTGAAC
TGTTTATCCTCCTCTTTCTAATGGTATTTTTCACAGTGGCCCTGCTGTTGATTTTGGTAT
CTTGAGTCTTCACATTGCTGGTGTATCTTCTATTCTAGGTGCTATTAATTTTATTGTTAC
TATTTTTAATATAAAAATTGTTGGTATACTTTGATCAAACGTTCCTTTGTTTGTTTGGTC
TGTCCTCATCACTTCTTTCCTACTAGCTTTTTCCCTTCCTGTTTTAGCTGCTGCTTTGAC
TATATTATTAACAGATCGAAATTTTAATACTACTTTTTTTGATCCAATTGGAGGGGGGGA
TCCTATTCTATACCAACATTTGTTTTGGTTTTTTGGTCACCCTGAGGTTTATATTTTGAT
TTTACCTGGTTTTGGTATTATTTCCCATACTGTTAGTTTTTATAGAAATAAGACTGAGCC
TTTTGGGAGTCTTGGGATGATTTATGCTATAATTTCTATTGGTGTTCTTGGTTTTATTGT
GTGAGCTCATCATATATTTACTGTTGGATTGGATGTTGATACTCGTGCTTATTTTACTGC
TGCTACTATAATTATTGCTGTACCTACGGGGGTGAAAGTCTTTAGGTGGTTAGCTACCAT
ACTTGGGGGTAAGCTGGAGTTTAGGCCTTCTTTTTATTGGTCAATTGGTTTTGTTTTTCT
TTTTACAGTGGGTGGTTTAACAGGTGTGATTCTTTCAAATTCTTCTTTAGATGTTAGGCT
CCATGATACTTACTATGTGGTTGCTCATTTTCATTATGTGCTTTCTATGGGTGCTGTTTT
TGCTATTATGGCTGGGGTTACCCATTGGTTTCCTTTTGCTTACGGTATAATTATAAATCC
TTATTTACTTAAAGGTCAATTTTGGGCTATATTCTTAGGGGTTAATTTAACTTTCTTTCC
TCAGCATTTTTTAGGTTTAAATGGTATGCCTCGTCGTTATACTGATTATCCTGATGCTTT
TACCTATTGAAATACTATCTCTAGGATTGGTAGTGTAGTTACAATTTTTTCTATTATCTT
ATTTGTTTACATTATTTGAGAATCTTTTTCTGAGACTCGTTCTATACCTTTTTTTGTTTC
TTCTAATATAAGTAATGAGATTATAATTGAATCCCCTTTCCCTGCCCATACTAATATTGA
GTCTTGTAAAGTTATTAGAGGGGTTGTTGTTATAGTTCTTTTTTTTTTTTTGAAAACTAA
AG
>gb|GBWP01014473.1| TSA: Nomia diversipes C74253_a_17_0_l_2212 transcribed RNA sequence
TTATTATACTCATCATAATCAGAAAGTGAAGTAATTTTTAATTTAATAGGCATAAAAGAA
TGATTAGAACCACAAATTTCTGAACATTGGCCAAAAAACATTCCTACTCGAGTAGGATTT
ACAAACAACTGATTAATCCGACCAGGAAAAGCATCAACCTTTAGGCCAAGAGAAGGAACA
GCGAAAGAATGAATGACGTCAGTAGAAGAAATCAAAAAACGAGAAGTAGTATTTACAGGA
ATAAATAAACTAGACCCTGCTCTTAACAAACGAATGTCCTTTGTATCCTCTCTCTCTGAA
GACATAAAAGAATCAAATTCTATACTATCAATATACTCTCCATTAAAGGAATAACTTAAG
TTTATAAATAGTGGTACAACGTAAGTTCAATATCATTGATGAGCAATAATCTTAAAAGAA
AGAACAGGAGATTTAGAATCCTCTATTCCATATAAAATCACCATAGATGGAACTAATAAT
AAAGGAAGTAATAAAGCCGGAACAATAGATCAAATTGTTTCAATAAAAGTACCCTCAGAA
AGATTTTTATAAAAAGTCATGTTAGTTAATATTAAAACTATAATATAAGTAATAAAAACG
ATAACCATAAATATTACTGTTATAATATGATCATGAAGACAAGAAAGCTCCCTTATAACA
AGAGAACTAGGATCTTGAAATCCTAAAGATAATCATCTTGGCATTAGTTAAAGTATAAAA
CCTCTTCCCTAATCTTACAATATTCTAAATTCGTATGATTTGGTAATGGAGAATCTGTTA
TCCATTCTCTAGAAACAACAGGCCCTCTGACAGAAGAAAATAAACGAGGACTTCTTAAAG
CATCCCATAAAATATAAATAAAAAGTACGATTCTAAAAATAGTTAAAATTCTTCCAAGAC
TAGAAATAGTGTTTCAATAAGTAAATCCATCAGGATAGTCACAGTACCGTCGAGGTATAC
CATTTAAACCTAAAAAATGCTGAGGGAAAAAAGTAAGATTTACACCTAAAAATATTGTTC
AAAATTGACCCTTCAATAACAATGGACGCATGGAAAGACCATAAGCCATAGGAAACCAAT
GTACAATTCCAGCTATAATAGCAAAAACAGCTCCTATTGATAAAACATAATGAAAATGGG
CAACAACATAATACGTATCATGAAGCCTTACATCTAGAGAAGAATTTGATAAAACAATCC
CCGTAAGGCCACCTACAGTGAAAAGGAAAATAAATCCAACTGATCAAAAAAAAGCAGCAC
TAAAATATAAACTTCCACCTAATATAGTAGCTAATCATCTAAAAACTTTTACACCCGTAG
GAACAGCGATAATTATAGTAGCAGCCGTAAAATAAGCACGAGTATCTACATCCAGCCCAA
CAGTAAACATGTGATGAGCTCACACAATAAAACCCAAAACTCCAATAGAAAGTATAGCAT
AAATTATCCCCAATCTTCCAAAAGGTTCAACTTTTATCCTGTAATAACTCACAGTATGAG
AAATAATACCAAATCCTGGTAAAATAAGAATATAGACTTCCGGATGCCCAAAAAATCAAA
ATAAATGTTGATACAAAATTGGGTCTCCTCCTCCAATAGGATCAAAGAAAGTAGTATTAA
AATTACGATCTGTCAAAAGCATAGTTAAAGCTGCTGCTAAAACAGGCAAAGAAAAAGCTA
AAAGGAAAGAAGTAATAAAAACTGACCAAACAAACAAAGGAACTATTGATCAAGTTATAC
CTTCTATTTTTATATTAAAAATAGTAACAATAAAATTAATAGCACCTAAAATAGAAGAGA
CACCAGCAATATGCAAACTTAAAATCCCAAAATCTACAGCCGATCTTCTATGGAATATTC
TATCTGACAAAGGAGGATAAACAGTTCAACCAGTACCTACACCAGAGCCAATAATAGAAG
AACTAATTAAAAGAGAAAGAGAAGGGGGCAGTAACCAAAATCTTATATTATTTAAACGAG
GATACGCCATATCAGTAGCTCCAATTATTACAGGAACCAATAAATTACCAAACCCACCTA
TTATAATAGGCATAACCATAAAAAAAATTATAATAAAGGCATGAGCTGTAACAACAGAAT
TATAATAATCAAAATCCATTATAAAATTCCCAGGTTGAGAAAGCTCAAAACGGATTAAAG
TCCTAAAACTTGTACCTAATATACCAGATCAAATACCAAAAATAAAATAAAG
>gi|748429361|gb|GBYB01000742.1| TSA: Fopius arisanus c8712_g1_i1 transcribed RNA sequence
ATTTTTAGCTTTAAAATTGTAGCACATCAGTGATATTGAAGTTATATTGTTCCTCTTTAT
AAAAACTTTTCTTTTTACTTTAATTGTAAGAGTTTTTCTTTTTATGAATTTGATTCTATG
ATTGACGATGATAATTCTTCTGAATTTCCTCGACTTTTGACTTGTTCTTTGGATTTTTTT
CTTCCTGTTAATGTTACTTCTCGTCTTCTTATTACTTCTACTGATGTAATTCATTCTTTT
GCTCTCCCTTCTTTAGGTTTAAAGGTTGATGCTCTTCCGGGTCGTATTAATCAACTTTTT
ACGAACCCCTCTCGGGTTGGTGTTTTTTTTGGTCAATGTTCTGAAATTTGTGGTTCTAAT
CATTCTTTTATGCCTGTAAGTGTGAAAATTTGTTCTGTTGAGGATTATGATTTAATTACT
AAATTTTATTTTATAGACTTGTTAGGAGAGA
>gi|760405981|gb|GBYN01030443.1| TSA: Festuca arundinacea comp_159_697670_c0_seq1 transcribed RNA sequence
TTTACTTTTTATTGTTTCAGAGTTTATAATTTTTGTTTCATTATTTTGAAGTTATATTCA
TAACGCTTATAGTCCTAATATGTTTATAGGAAATTTTTGGCCTCCTAAAGGAGTTATTCC
TGCTAACCCAACTAGTATAATTATTTTTGGTACGGCTATTTTGCTTAGTTCAAGCCTTAT
CATTATGGTGAGTCATAATAATTTTTCTTTAAAAAACTTTAAAACTAAAAGTTTAAATTA
TTTTTTTTTTTGTATTATTATAGGAATTTTATTCATTGATATGCAAATTTTAG
>gb|GCAD01009147.1| TSA: Litchi chinensis CL5567.Contig1_L.chinensis transcribed RNA sequence
ATAATTTTTTTTATAGTAATGCCAATTATAATTGGGGGGTTTGGTAACTGACTTGTTCCG
ATATTCCTATCAGCACCAGATATAGCATTTCCTCGAATAAATAACATAAGTTTTTGACTT
CTACCCCCATCAATTTCTATACTAGTAATATCTTCTATAGTAGATTCAGGAGCAGGAACC
GGATGAACGGTATACCCACCACTATCACTTCAACCTTTTCATATAA
>GCCK01002054.1 TSA: Erythromma najas breed wildtype C106331_a_9_0_l_708, transcribed RNA sequence
CACTCGGCTCACAGGTCGATGACGAACGCAGCTAGCTGCGTTAATCGGTGCGAATTGCAG
AACACACCGAGTCACCGACATTCTAATGCACTCTGCGCTTTCAAGTTCTGCTTGAAAGCC
TATCTGTCTGAGAGTCGTATAATTAATTAACTATAATTAATGCATTTCGTGTGTCTCTAG
TAAGACGCTCGTCTTGCAGTTTTGAAGTTTCATTCCTGAGAATATTCGCATGTTTGATGG
ATGAGATGGAAAAACAATAATTATTTCGACCTCAGATCAGGTAAGAGCACCCGCCTGATT
TAAGCATATAAATCAGCGGAGGAAAAGAAAGCAAAAGCGATTCCCTTAGTAACGGCGAGT
GAAAAGGGACAAGCCCAGCGTGAAGGCCTTATCACTCCGGTGTTAAGGCGGTGCCACGTT
ATTGACTTGTCATAATGCTTTGTCAAAGCTTCATGAATGCTTTTGAATAAGCTTCATTTT
AGCCAAAGAGGGTGCAAGCCCCTTGGTGTTGTGGAGACAAAGCATGGACTTGTCATGATA
GAGTCGGGTTGCTTGAAAGTGCAACCTAAATTAGATGGTAAGCTCCATCTAAGGCTAAAT
ATCGCTGTGAGACCGATAGCAAACAAGTACCGTGAGGGAAAGTTGCAAAGAACTTTGAAG
AGAGAGTTCAATAGGACGTGAAACCGTTTGCAGGTAAACAGATGGACC
>GCCK01012909.1 TSA: Erythromma najas breed wildtype C51469_a_63_0_l_216, transcribed RNA sequence
AATAACAGGTCTGTGATGCCCTTAGATGTCCGGGGCCGCACGCGCGCTACACTGAAGTGT
TCAGCGTGCGTGTGTTTCCTACTCCGAAAGGAGTGGGAAACCCTAGGAATTCTCTTCGTA
CTTGGGATAGTGCATTGTAACTATGCTCTTGAACGAGGAATTCCCAGTAAGCGTGAGTCA
TTACCTAGCGTTGATTACGTCCCTGCCCTTTGTACA
>GCCK01025590.1 TSA: Erythromma najas breed wildtype C86773_a_3_0_l_417, transcribed RNA sequence
ATGGTTCGATTAGTCTTTCGCCCCTATACTCAGGTCTGACGATCGATTTGCACGTCAGAA
CCGCGGCAGACCTCCACCAGAGTTTCCTCTGGCTTCGTCCTGCCCAAGTATAGTTCACCA
TCTTTCGGGTATCAACATCTACGCTCGAACGCCGCTTCAGTGCCGTTAAGCACTTGAAGC
AGGTTGGTATTGCGCCTTCTTCCTCTCGAAAGATTCTGAAGGATCATACCGTTATATTTA
TTTCGCCTCTCAGGCCTGTTCAAGACCGAGCGACTCGCGTAGATGTTGAGCTCCTTGGTC
CGTGTTTCAAGACGGGTCAGATGGATGACCGACCTACTTACTCTGGATTATCGTTAGCAA
TCTTGAACAAGTATAATGAATGCACAGCTTCTCTAAACTTCAACTGCAAGAGCCGAA
>GCCK01028603.1 TSA: Erythromma najas breed wildtype C95725_a_3_0_l_524, transcribed RNA sequence
CGAACGAGACTCCAACCTATTAAATAGTACATCTTCTCCTTCGGGCGTTGATGAACTTCT
TAGAGGAAAAGGCAAGGCATCGATTCTGTAAAGAGTTGTTTGTCTTGTCACACGGTCGAT
CGCTATTATGAAGCGAAAGACTAATCTAAAAGTTGACTTCGAGTAGCAGAAGAGAGATCT
TCGGCGAAAGGAATCACTATATTAGGTGCAAATGAAACACGGACTAAGAGACAAAAAACC
CTTCAGCAGCCTAGCAGAACTGCTGAAGGGTAGAAGAGAGATATACAAGATATATCAGAC
TAGTCGAGACTTCGATTTGCAGAAGAGGAATCTTCGGTGAAAAGAAGTAAGAGACCTAGG
GGCGGAAAGCTGAGTGATTGCGATTAGCAGAAGAGAAATCTTCGGTGAAAGTAATCACTC
ATAAACAGGAAAAACCTTAGCAGCCTAGCAGAACTGCATAAGGAAAACTATCTTCCAAGG
CAGCTTGGCAAACTGCGGAAAGATAGTCGAAAACACATCGAGGG
>GCCK01030212.1 TSA: Erythromma najas breed wildtype s1171_L_1383_0_a_26_5_l_1390, transcribed RNA sequence
AGACAAACTTCACTGTTTATGGATATAAACTTATCCAGAACAAATTACGCTCCGAAAGGA
GCCTGAAGAGAGATCTTCAGTAGAAGTAACTAGAAGTCAAAAAGTCTCTCAGTGAGAAAT
CATTGAGAGTCAACAGGTAGTGAGAGAAGGTGCACTCTCATCGCCGAAGGCAAGACTTCC
TTGGGGATGGAAACCATACCCGTAGGAAGTCAAACTGACGGTACTACCTGGTTGATCCTG
CCAGTAGCATATGCTTGTCTCAAAGATTAAGCCATGCATGCCTCCGTACAAACTAAACTA
AAGTGAAACCACGAATGGCTCATTAAATCAGTTACTATCTATTGGATATTTTATATCTAC
ATGGATAACTGTGGTAATTCTAGAGCTAATACGTGCATAACGCCTTGACCTCACGGGATA
GGTGCACTTTATTAGACCAAGATCAACGGGACCCTTCGGGGTTCCTTAGATTTGGTGACT
CTGGATAACTACGCTGATCGCATGGCCTCCGTGCCGGCGATGAGTCCTTTGAGTAACTGC
CTTATCAACTAGATGGTAGGTTAGATGCCTACCATGGTTGTAACGGGTAACGGGGAATCA
GGGTTCGATTCCGGAGAGGGAGCCTGAGAAACGGCTACCACATCCAAGGAAGGCAGCAGG
CACGCAAATTACCCACTCTTAGCACGAGGAGGTAGTGACGAAAAATACCGGTACGGGACT
CTTAGGAGGCCCCGTAATCGGAATGAGTACGATCTAAATCCTCTAACGAGGATCTATTGG
AGGGCAAGTCTGGTGCCAGCAGCCGCGGTAATTCCAGCCCCANGTATATTAAAGTTGTTG
CGGTTAAAAAGCTCGTAGTTGGATCTCGACTCATGTTTGGTGGTCCACCTCTCGGTGGTT
ACTGCTAGACTGAGTTATCTACGGATTTGTCTCTTGATTCTCTTAACCGAGTGTCTTGAG
CGATCTGTTCGTTTACTTTGAACAAATTAGAGTGCTTCAAGCAGGCATCTCGCCCGGATA
ATCTTGCATGGAATAATGGAATAGGACTTCGGTTCTATTCTGTTGGTCTTCGGATCCGAA
GTAATGATTAAGAGGGACAGACGGGGGCATTAGTATTGCGGCGCTAGAGGTGAAATTCTT
GGACCGTCGCAAGACTAACAACAGCGAAAGCATTTGCCAAGAATGTTTTCATTAATCAAG
AACGAAAGTTAGAGGTTCGAAGGCGATCAGATACCGCCCTAGTTCTAACCATAAACGATG
CTAACCAGCGATCAGCCTGAGTACTTTCAAGGACTCGGCTGGGAACTTCTCGGGAAACCA
AAGTTTTTGGGTTCCGGGGGAAGTATGGTTGCAAAACTGAAACTTAAAGGAATTGACGGA
AGGGCACCAC
>GCCK01033410.1 TSA: Erythromma najas breed wildtype s4050_L_6742_0_a_69_4_l_1509, transcribed RNA sequence
TGATTTTACTCTACTAATCACAAAGATATTGGAACTTTATACTTCGCCTTTGGGGCATGA
TCAGGAATAGTCGGAGCAAGACTAAGAAGACTAATCCGCTTAGAATTAGGACAACCAGGA
AGACTAATATTCAACGATCAAATTTATAATACTATTGTAACAGCCCATGCTTTCATCATA
ATTTTCTTTATAGTAATACCTATAATAATCGGAGGATTCGGAAACTGACTACTACCCCTC
ATACTAAGAGCTCCAGATATAGCATTTCCACGAATAAATAATATAAGATTTTGATTACTA
CCTCCATCACTAACTCTCCTTTTATCAAGATCATTTACATCAATAGGAGCTGGGACAGGG
TGAACAGTATACCCTCCTCTAGCAGGAAACATTGCCCACTCAGGACCCTCAGTGGATTTA
GCAATTTTTTCCCTACATTTAGCAGGGGTATCTTCAATTTTAGGGGCTATCAACTTCATA
GCTACAACCATCAATATAAAACCTTCATCAATAAAAACTGATAAAATTCCTCTATTTGTT
TGATCAATTTTCATTACAACTATCTTGCTTCTCTTATCTCTACCAGTCTTGGCTGGAGCT
ATTACTATACTTCTAACAGACCGAAATTTTAACACATCATTTTTTGACCCAGCAGGAGGG
GGGGATCCAATTTTATACCAACACCTATTCTGATTTTTTGGGCATCCAGAAGTCTACATT
CTAATTCTACCAGGCTTTGGAATAATTTCTCATATCGTTAGCTTCTACGCAGGAAAAAAG
GAACCTCTTGGAACTCTTGGAATAGTATACGCAATAATAGCAATCGGATTTATAGGGTTC
GTAGTATGAGCTCATCATATATTCACAGTTGGTATAGATGTAGATACACGAGCTTACTTT
ACAGCTGCTACTATAATCATCGCCATTCCTACAGGAATCAAAATCTTTAGATGAACTGCT
ACTATAGCAGGGTCCCCCTTATCTTTTGATACTCCGACCCTATGATCAATAGGATTTATT
TTCTTGTTTACAGTGGGAGGTATAACAGGAATCATTCTAGCCAATTCATCAATTGATATA
GTTCTTCATGATACCTACTACGTCGTAGCCCACTTCCATTACGTACTATCAATAGGGGCA
GTTTTTGCCATCATCGCAGGATTAACACATTGAATTCCTCTTTTATTTGATTTTTCAATA
AATCCAAAATGACTAAAAATTCACTTCTTATCTATATTCATTGGAGTAAACTTAACTTTC
TTCCCACAACATTTTTTAGGATTAAACGGAATACCACGTCGTTATTCAGACTACCCAGAT
GGATTTTCATTTTGAAATATCATTTCATCTTTAGGATCTATACTATCATCTATTTCAACA
TTCTTTTTTGTATTTATTTTATGAGAAAGAATAGTGTCTAAACGAAAAATCATCTTTACA
CAAAGAACTCCCACTTCCATAGAATGACTAAATACATCCCCTGTAAAAACACACACATTT
AACCAAACA
>GCCK01037667.1 TSA: Erythromma najas breed wildtype s7889_L_27707_0_a_59_1_l_2232, transcribed RNA sequence
TTTGGTGGATGAAGTTTTTAGGAGATGTTCTGAAAATTGTAATAGGTATAAAACTATGAT
TAGCTCCGCAGATTTCTCTACATTGACCTGAAAAAATTCCTATTCGATTTATAATTAGAA
ATGTTTGGTTTAATCGTCCTGGGATAGCATCAGCTTTTACACCTAAAGATGGGATGGTTC
AAGAGTGAATAACATCGGTTGATGTAATGATTATTCGAATAGGGGTTTTGTTGGGAAGAA
TGATGTGATTGTTAGAATCTAAAAGTCGTAGTTGGTTGTTATTGTTTGTTATGAATGAAT
CAAAGTTGATGTTTTTAAACTCTGAATATTCATATCTTCAGAATCATTGGTGTCCGGTTG
TTTTTACTGTTAGAGAAGGGTAAATTAATTCATCTGTTATATAAAGAATCTTCAATGATG
GTATTGCGATAAAAATAAGTATGAATACTGGAAGAGATGTTCAAAATAGTTCTATTTCTT
CTCTGTCTCTTGCTGTTCGTCTGAAGGATGTATTTATTACTGACGACACTAGTAAATACC
CGATTATTGTAGTAATAGATGATACAATAATTATAGAGTGATCGTGAAAGAAGGATAGAT
GTTCTATTAGAGGGGAGTTTCTATCTTGAAATGATAAAGCTATTCATATTGGCATTTATT
AAATTTATTGATTGAATAAATTAACTGTTTGATTGAATGTATGTGTCTTAACGGGAGAGG
TATTTAATCATTCTATTGATGTGGGGGTTCTTTGTGTAAAGATAATTTTTCGTTTTGAGA
TTATTCTTTCTCATAGGATGAATACAAAGAAAAATGTTGAAATGGATGATAGTATAGATC
CTAAGGATGAGATGATGTTTCAGAATGAAAACCCATCTGGGTAGTCTGAGTACCGACGTG
GCATGCCGTTTAACCCTAAGAAGTGTTGAGGGAAGAAAGTTAAGTTTACTCCGATAAATA
TAGATAGAAAGTGAATTTTTAGTCATTTTGGATTTATTGAAAAATCGAACAGAAGAGGAA
TTCAATGCGTTAATCCTGCGATGATAGCGAAAACTGCTCCTATGGATAAAACGTAGTGAA
AATGAGCTACTACGTAGTAAGTGTCATGAAGAACTATATCAATAGATGAATTAGCTAGAA
TAATTCCTGTTATTCCACCTACTGTAAATAAAAAGATAAATCCTATAGATCATAAGGTTG
GAGTGTCAAAAGATAAAGGCGATCCTGCTATGGTAGCAGTTCATCTAAAAATTTTGATTC
CTGTTGGAATGGCAATGATTATGGTAGCAGCTGTAAAGTAAGCTCGTGTGTCGACATCTA
TACCTACTGTAAATATATGATGAGCTCATACTACGAATCCCATAAATCCAATAGCTATTA
TTGCATATACTATCCCAAGGGTACCAAGGGGTTCCTTTTTCCCTGCGTAGAATCTTACAA
TGTGAGAAATTATCCCAAATCCTGGTAAAATTAGAATATATACTTCAGGATGCCCAAAAA
ATCAGAATAGGTGTTGGTATAAAATTGGGTCCCCCCCACCTGCAGGGTCAAAAAATGATG
TGTTAAAATTTCGATCGGTTAAAAGTATAGTAATAGCTCCAGCTAGAACTGGTAAAGATA
ATAGTAGTAGAATAGTTGTAATAAAAATTGATCAAACAAATAGAGGGATTTTATCGGTTT
TTATAGAATATGGTTTTATATTGATAGTTGTGGCTATGAAATTGATAGCTCCTAGGATTG
ATGAAACTCCTGCTAAATGAAGAGAGAAAATTGCTAAGTCGACTGATGGCCCTGAGTGGG
CGATGTTTCCTGCTAATGGGGGGTAAACTGTTCATCCTGTTCCGGCCCCTATTGATGTAA
ATGATCTTGATAAAAGAAGGGTAATAGATGGGGGAAGTAGCCAAAATCTTATGTTGTTTA
TTCGTGGGAATGCCATATCAGGGGCTCTTAGTATAAGGGGTAGTAGTCAATTTCCGAATC
CCCCGATCATTATAGGCATCACTATAAAGAAGATTATAATAAAAGCATGAGCTGTTACGA
TAGTATTGTAAATTTGGTCATTAAATATTAAGCTTCCTGGTTGTCCTAATTCTAATCGGA
TTAGGCTTCTTAGTCTGGCTCCAATTATTCCTGATCATGCTCCGAAGGCGAAGTATAGAG
TTCCGATATCTTTATGATTAGTAGAATAAAATCATCGAGTTTTCATTAAGACTTTTATTT
TTTAGAATATTA
>GCDS01000487.1 TSA: Coenagrion puella breed wildtype C29316_a_5_0_l_211, transcribed RNA sequence
CAGGTCTGTGATGCCCTTAGATGTCCGGGGCCGCACGCGCGCTACACTGAAGTGTTCAGC
GTGCGTGTGTTTCCTACTCCGAAAGGAGTGGGAAACCCTAGGAATTCTCTTCGTACTTGG
GATAGTGCATTGTAACTATGCTCTTGAACGAGGAATTCCCAGTAAGCGTGAGTCATTACC
TAGCGTTGATTACGTCCCTGCCCTTTGTACA
>GCDS01001283.1 TSA: Coenagrion puella breed wildtype C31700_a_5_0_l_227, transcribed RNA sequence
TTCTCAGGCTCCCTCTCCGGAATCGAACCCTGATTCCCCGTTACCCGTTACAACCATGGT
AGGCATCTAACCTACCATCTAGTTGATAAGGCAGTTACTCAAAGGACTCATCGCCGGCAC
GGAGGCCATGCGATCAGCGTAGTTATCCAGAGTCACCAAATTCAAGGAACCCCGAAGGGT
CCCGTTGATCTTGGTCTAATAAAGTGCACCTATCCCGTGAGGTCAAG
>GCDS01008032.1 TSA: Coenagrion puella breed wildtype C49366_a_3_0_l_351, transcribed RNA sequence
GTTAAAAAGCTCGTAGTTGGATCTCGACTCATGTTTGGTGGTCCACCTCTCGGTGGTTAC
TGCTAGACTGAGTTACCTACGGATTTGTCTCTTGATTCTCTTAACCGAGTGTCTTGAGCG
ATCTGTTCGTTTACTTTGAACAAATTAGAGTGCTTCAAGCAGGCATCTCGCCCGGATAAT
CTTGCATGGAATAATGGAATAGGACTTCGGTTCTATTCTGTTGGTCTTCGGATCCGAAGT
AATGATTAAGAGGGACAGACGGGGGCATTAGTATTGCGGCGCTAGAGGTGAAATTCTTGG
ACCGTCGCAAGACTAACAACAGCGAAAGCATTTGCCAAGAATGTTTTCATT
>GCGM01003572.1 TSA: Penicillidia dufourii breed wildtype C35965_a_3_0_l_276, transcribed RNA sequence
GGAGTTCAAATGGCACGCGAGTCATTGGGTTTCAGAACCCGAAGGCGAAGTGAAATGCGA
ACGTATCGTTATTTGTGGTTGTTCCATGATGAAGCGATAAGCTACTCATGCTTTCTGGCA
TCTGTAGACTACAAGCGTGATGTTTGAGACCCGAAAGATGGTGACCTATGCCTAGTCAAG
ATGAAGCCAGAGGAAACTCTGGTGGATGTCTGAAGTTATTCTGACGTGCAAATCGATAAT
CTGATCTGGGTATAGGGGCGAAAGACTAATCGAACC
>GCGM01010263.1 TSA: Penicillidia dufourii breed wildtype C57693_a_9_0_l_719, transcribed RNA sequence
TTTTATTATAATTTTTTTTATAGTTATACCTGCCATAATTGGAGGTTTTGGTCACTGATT
AACACCTATTTTTATTTCAGCACCAGATATAGCTTTTCCTCGATTAAATAATATAAGATT
TTGATTATTATTTCCTTCATTAATTTTATTAATTTTTTCTTCTTTTATTGAAAGTGGAGC
AGGAACAGGATGAACAGTTTATCCACCACTTGCCAGAAATCTATCTCATAGAGGTAAATC
TGTAGACTTAGCAATTTTTAGACTACACCTAGCAGGAATTTCTTCTATTTTAAGATCTAT
TAATTTTATTTCTACTATTATTAATATACGACCAAGTTATATAAAATTAGAACAAATACC
TTTATTTATTTGATCTGTTTTATTAACAACCATTCTTTTATTATTATCCCTACCAGTTTT
AGCCGGAGCTATTACTATATTATTAACAGATCGAAATTTTAATACTTCATTCTTTGATCC
AAGAGGAGGAGGAGATCCTATTTTATATCAACACCTATTCTGATTTTTTGGTCATCCAGA
AGTTTATATTTTAATTTTACCAGGATTTGGAATAATTTCACACATTATTTGTTTTCAAAC
AGGAAAAAAACAAACATTTGGAAATTTAGGTATAATTTATGCTATATCAACAATTGGAAT
CCTAGGATTTATTGTTTGAGCACACCATATATTCACAGTAGGTATAGATATTGACACAC
>GCGS01006712.1 TSA: Derocephalus angusticollis breed wildtype C43575_a_3_0_l_419, transcribed RNA sequence
ATCCCACAGCGCCAGTTCTGCTTACCAAAGCTGGCCCACTAGGCGCCCACACATCCAATT
GCTCGGCTCCATTCAAGCGAGTCGAGCATCTCACCCATTTAAAGTTTGAGAATAGGTTGA
GAGCGTTTCGCTCCCAAGACCTCTAATCATTAGCTTTACCGGATGAGACTGTCTCATCGA
GCGCCTGCTATCCTGAGGGAAACTTCGAAGGGAACCAGCTACTAGATGGTTCGATTAGTC
TTTCGCCCCTATACCCAGGTCTGACGATCGATTTGCACGTCAGAATCGCTACAGACCTCC
ATCAGAGTTTCCTCTGACTTCGTCTTGCCCAGGCATAGTTCACCATCTTTCGGGTACCAC
CGTGCACGCTCCGGCTCCGCCATATTCCCGATAGAGAAAGCAGGCGGGCTGCTACTGCG
>GCGS01013492.1 TSA: Derocephalus angusticollis breed wildtype C65652_a_10_0_l_1192, transcribed RNA sequence
CTTTACTTATAAGATCAGCTGTAGTAGGGGCTGGAGTTGGTACAGGTTGGACTGTGTATC
CTCCCTTATCAGATGTGATATTTCATGATGGATCTGCTGTAGATTTTGGTATTTTAAGTT
TACATATTGCAGGTGTTTCTTCTATTTTAGGTGCAATTAATTTTATTGTAACTATTTTTA
ATATAAAACTAGAAGGAATACTGTGATCTAATGTTCCATTATTTGTGTGATCAGTGTTAA
TTACTTCTTTTTTATTAGCGTTTTCTTTACCTGTATTGGCAGCGGCTCTTACAATATTAT
TAACTGACCGTAATTTTAATACAACATTTTTTGATCCAGTGGGAGGAGGAGATCCAATCT
TATATCAACATTTATTTTGATTTTTTGGACATCCAGAGGTATATATTTTAATTTTGCCCG
GTTTTGGAATTATTTCACATACAGTGACATATTATACCAATAAGACAGAACCTTTTGGAA
GACTGGGTATAATTTATGCTATAGTTTCTATTGGAGTATTAGGATTTATTGTATGAGCCC
ATCATATATTTACGGTAGGAATAGATGTAGATACTCGTGCTTATTTTACTGCTGCAACTA
TGATTATTGCGGTACCTACGGGAGTAAAAGTCTTTAGGTGAATAGCAACAATTGTAGGGG
GAGTACTAGAATTTAGCCCATCTTTTTATTGATCTTTAGGATTTATTTTTCTTTTCACTG
TAGGTGGATTAACTGGGGTAGTATTATCTAATTCATCTTTAGATGTTAGATTACACGACA
CATACTATGTAGTGGCTCATTTTCATTATGTTTTATCTATAGGAGCTGTCTTTGCAATTA
TAGCTGGGATTACTCATTGATTTCCTTTTGCTTATAATATCTCTATAAGACCATTTATTT
TAAAAGCGCAGTTTTGAACAATATTTATCGGAGTAAATTTAACTTTTTTCCCACAACATT
TTCTAGGACTTAATGGAATACCTCGACGTTACTGTGATTACCCAGACGGGTTCACTACAT
GAAACTTAGTATCTAGAGTAGGAAGATTAGTTACTATGATAAGGATTATTTTATTCCTAT
ATGCTTTATGAGAAGGAGTGGTATCTAAGCGTCCTTATCAAACTCTGTCTTCTATCAGAA
GTTCAAATGAATTTATGATTAACAGACCATTTGAAGCACATTCTCATCTAGA
>GCGS01021877.1 TSA: Derocephalus angusticollis breed wildtype s65_L_76_0_a_8_4_l_1369, transcribed RNA sequence
TTGGGGATCTTATATTTGTATGAGCAGGTAAAGGAGAGCCAAATATTCATTCATTAGAAG
AAAGTGTATAATCTATAGAAGTTATAATTCGAGTATTAGTTATACCATCTCATATAATAT
ATAAAAAAAAAACTACCCTAAAGACCGTTAAAACTCTACCAAACCTAGAAATAGTATTTC
AGTAGGTGAATCCATCAGGGTAATCACAATATCGACGAGGCATTCCGTTTAACCCTAAAA
AATGTTGAGGAAAAAAAGTTAAATTTACACCAACAAATATACATCAAAATTGAGCTTTTA
ATATAAATCTTCTTATTAATATCCCATAAGCTATAGGAAACCAATGAGTTACCCCAGCCA
TAATAGCAAAAACAGCACCTATAGATAAGACATAGTGGAAATGGGCTACTACATAATAAG
TATCATGTAGACAAACATCCAAGGAAGAATTAGAAAGAATTACACCCGTTAGACCTCCCA
CAGTAAACAAAAATACAAAACCTAAAGATCAACAAAAAGAAGGACTAAAATCTAGTCTAC
CTCCCCATATAGTAGCTAATCATCTAAAAACTTTTACTCCTGTAGGAACAGCAATAATCA
TAGTAGCTGCTGTAAAATAGGCACGAGTATCGATATCTAATCCTACTGTAAATATATGGT
GAGCCCAAACAATAAAACCTAAAACACCAATAGATAATATTGCATAAATTATACCTAGAC
TTCCAAATGGTTCAGTTTTTCCTCTATAAAATGTCACAGTGTGAGAGATAATCCCAAACC
CTGGTAAAATCAAAATGTAAACTTCAGGATGCCCAAAAAATCAAAATAAATGTTGGTATA
AGATAGGGTCTCCCCCACCAACTGGATCAAAAAAAGTGGTCCTAAAATTACGATCTGTTA
ACAATATAGTTAATGCCGCAGCTAAGACAGGAAGAGAAAAAGCTAATAAAAAAGAAGTAA
TTAGAACAGATCATACAAATAAAGGCACTAAAGATCATGTTATACCTACCATTTTTATAT
TAAAAATAGTAACAATAAAATTAATAGCACCTAAAATAGAAGAAACACCAGCAATATGTA
GTCTTAAGATACCAAAATCCACAGCAGGACCGTCATGGAATATAGAGTCAGATAAAGGAG
GATAAACAGTTCAACCTGTTCCTACACCTGAACCAACCACAGCTGAACTAATTAATAAAG
AAAGAGAAGGAGGTAGAAGCCAAAATCTCATATTATTTAAACGAGGGTAAGCTATATCAG
TAGCCCCGATCATTACAGGAACTAAAAGATTACCAAATCCTCCTATTATAATAGGTATTA
CTATAAAAAAAATTATAATAAAAGCATGAGCTGTGACCACCCTATTATA
>gi|830549557|gb|GCHX01241977.1| TSA: Picea glauca PG29_BFMXY_Trinity_Pasafly_comp535834_c0_seq1 transcribed RNA sequence
AATCAAAATAAATGTTGATAAAGGATTGGGTCCCCTCCCCCTGCTGGGTCAAAGAAAGAC
GTATTAAAATTTCGGTCCGTTAACAATATAGTGATTGCTCCAGCTAAAACAGGTAAAGAA
AGTAAAAGCAAGACAGCAGTAATTATAACTCTTCATACAAATAATGGGATTCGTTCAAAA
GAAGAAGAAGCAGATCGTATGTTAATAATAGTTGTAATAAAATTGATAGCTCCTAGAATT
GAGGAAATACCAG
>gi|830335420|gb|GCHX01456044.1| TSA: Picea glauca PG29_BFMXY_Trinity_Pasafly_comp277807_c0_seq1 transcribed RNA sequence
ATTGATAGCTCTTTCTTGATTCAGAGGATGGTGGTGCATGGCCGTTCTTGATTCGTATTC
CGAAACGTCTGCTTAATTGCGATAACGAGTGAGACCTCATCCAACTAACTAGTCGTTTAG
TGCGCTGTGGAACACAAAAGTCTTGGTGGATTTGGGTTGCTTAGAGAGAAAGCAATTTTG
ATTTAAGTAACTCCCCATTTAAGATGTTCTCTGCTCGCTAGCGGACTTCTTAGAGGGATA
AACGGTGTTTTAGCCGTAAGAAACGAGGCAATAACAGGTCTGTGAT
>gi|830309087|gb|GCHX01478289.1| TSA: Picea glauca PG29_BFMXY_Trinity_Pasafly_comp328366_c0_seq1 transcribed RNA sequence
GGGCAGGGACGTAATCAACGCAAGTTGATGACTCACGCTTACTGGGAATTCCTCGTTCGA
GGGCAATAATTACAATGCCCTGTCCCGATCACGGGGGGATTTCGTATGTTTTCCTGTCCA
TTCCTGGAAAGGATGAGAGGTCAGGCGTAAACCGTCACTCCTGTGCATACTGATCCCCCC
AGTGTAGTCCGCGTGCGGCCCCGGACATCTAAGGGCATCACAGAC
>gi|830301602|gb|GCHX01485774.1| TSA: Picea glauca PG29_BFMXY_Trinity_Pasafly_comp424058_c0_seq1 transcribed RNA sequence
GAATGTATGTAATACTAACACAACGCGATGAATGTATTCGACAAATCATAAAGACATTGG
AACTCTGTATTTTGTTTTCGGAGCCTGAGCGGGACTACTCGGTTCAGCCCTTAGAGGGCT
AATCCGGCTTGAGTTAGGACAGCCAGGATCTCTTCTAGAAAACGACCAAATTTACAACAC
AATTGTTACAGCTCATGCTTTTGTTATAATCTTTTTTATGGTTATGCCAGTAATAATTGG
AGGCTTTGGTAACTGGCTAGTCCCTATAATAATCGGAGCTCAAGATATAGCCTTTCCTCG
GATGAATAACATAAGCTTTTGGCTTCTTCCCCCCTCCCTAGCCTTACTTTCTTCTTCAGC
TTTCGCTGGTATAGGAGCCGGTACTGGCTGGACCGTTTACCCCCCTCTGTCAGGAAATCT
TTTTCACTCTGGAATTTCTGTGGATTTAGCGATTTTCAGACTCCACTTAGCAGGAGCATC
TTCAATTTTAGGTGCTATCAATTTTATTACAACAATTCTTAATATACGTTCTTCCTCTAT
AACTTTAGACTCTATCCCTTTATTTGTGTGATCTGTTTTAATCACAGCTGTGTTACTCCT
CCTGTCTTTACCAGTACTAGCTGGTGCTATCACGATACTTCTAACAGACCGAAATTTTAA
CACAACATTCTTTGACCCTTCTGGGGGAGGTGATCCTATCCTTTATCAGCACCTTTTTTG
ATTCTTTGGGCATCCTGAGGTCTACATTCTTATTTTACCTGGCTTCGGTATAATTTCTCA
CACTATCAGATTCTATTCAGGTAAAAAGGAGCCTTTTGGAACTTTGGGGATGATTTATGC
AATGGTTTCGATTGGTTTTCTAGGATTCATTGTATGAGCCCACCACATGTTTACAGTAGG
AATGGATGTCGACACACGAGCTTACTTCACAGCTGCTACTATGATTATTGCTATTCCTAC
AGGCGTAAAGGTATTCAGATGATTGGCTACTATAAATGGTTCCTACATTTCTATAGACGC
TTCTATATGCTGATCAATTGGGTTTGTATTTCTTTTTACGGTAGGGGGATTGACAGGAGT
TATCTTAGCTAACTCTTCAATTGACATTATTCTGCATGACACTTACTACGTTGTAGCCCA
TTTCCATTACGTACTTTCGATAGGAGCTGTGTTTGCTGTCATAGCAGGAGCGACTCACTG
GCTACCGTTACTTTTCAATATGAATATGAATCCTAAATTACTAAAAGTACAATTTTTTTC
TATATTTGTAGGAGTCAACTTAACATTTTTTCCTCAGCACTTTCTTGGATTAAACGGGAT
ACCCCGACGTTATTCAGATTACCCAGATGCTTTCGTAACCTGGAATATTGTTTCTTCTTT
AGGATCCCTGATCTCATTCGTTTCTGTCATTATATTTATGTGACTTATTTGAGAAGCTCT
GGCTTCTAGCCGGTCTGTAGTTTCACCTTATGGTGTAACCTCTTCCCTTGAGTGAATAAA
CCCTTCCCCTGTCAGAGAACACACTTTTAACCAAAGGGTTTCTTTAAACACATCTTAATA
CCAAAATGAGCAGCTTTATCTTTTCAGGATAGAATCTCCCCTTCTATAGAACACATTCTG
TTTTTTCACGATCACGCTATAATTATCCTTATTCTAATCACTATTCTGACTTTGTATTTA
GTAATCTCTCTGATAAAGGGAGCAAAATTCAATAAGTTTGTGATGGAAGGTCAGGAAATT
GAAACCATCTGAACTGTTCTCCCTGCAATTTTACTAATTTTCATTGCCCTACCTTCTTTA
AAAACTTTGTACCTAATGGAAGACACAAAAACTCCCAGAATAACAATTAAAGTTTCAGGC
CATCAATGGTACTGAAGTTACGAGTACACTTCCCTCAATATAGCAGAAACTGAAAACTTT
ATGGAGGCTTCCAAAGTTCTACGATTAATAAAAACGAGGGAGATATTGTATTTACCAGTA
AATATGCTAATCCGAACGTTAATGACATCAGCTGATGTGATCCATTCCTGGACAATCCCG
TCGCTAGGAACGAAGGTAGACGCGCTACCGGGACGCCTAAACCAAATCTTTTTATTCTCT
AAACGGGTAGGACTTTACACGGGCCAGTGTTCTGAGATTTGTGGCACTAATCACTCTTTC
ATACCAATCTTAACTTTAATCTCTTCCCCAAAAGAATTCATCAAAAAAATTGAGGTTCTT
TAAGACTTCAGTTTCAGAAAA
>gb|GCIB01028901.1| TSA: Colobanthus quitensis Colobanthus_quitensis_contig_28480_1 transcribed RNA sequence
GCGGAAACCTTGTTACGACTTTTACTTCCTCTAAATGATCAAGTTTGATCTTCATTGCAC
ACATTACACACACAAAGTATATGCACGCATACTCAGATGATCTCACTAAACCATTCAATC
GGTAGTAGCGACGGGCGGTGTGTACAAAGGGCAGGGACGTAATCAGTACTAACTAATGAT
TAGCACTTACTGGGAATTCCTCGTTCAAGGGGCACAATTGCAATCCCCTATCCCCATTAA
GAAAAACATTCAAAGATTACTAGCCTTATTAAAGACTAGAGGCTCATTTTGTCTTTCAAT
GTAGCGCGCGTGCAGCCCCGAACATCTAAGGGCATCACAGACCTGTTATTGCTCTGTTTC
AAAGCGTTAAACACACTTGATCCCATTAAGAAACGCCACAGAAGACATGATTCTGTGTGT
TATTTAATAGGCTAGAGTCTCGTTCGTTATCGGAATTAACCAGACAAATCACTCCACCAA
CTAAGAACGGCCATGCACCACCACCCACAAAATCAAGAAAGAGCTATCAATCTGTCAATC
CTTATATTGTCAGGACCAGGTAAGTTTCCCCGTGTTGGGTCAAATTAAGCCGCAGGCTCC
ACTCCTGGTGGTGCCCTTCCG
>gb|GCIB01151067.1| TSA: Colobanthus quitensis Colobanthus_quitensis_contig_150472_1 transcribed RNA sequence
AAAGTTTGAGAATAGGTTGAGGACGTTTCGTCCCCAAGGCCTCTAATCATTCGCTTTACC
GGATGAAACTACTTCGTTTCAACTGCGTGCCTGCTATCCTGAGGGAAACTTCGGAGGGAA
CCAGCTACTAGATGGTTCGATTAGTCTTTCGCCCCTATACCCAGCTCTGACGATCGATTT
GCACGTCAGAATCGCTACAGACCTCCACCAGGGTTTCCCCTGGCTTCATCTTGGCCAGGC
ATAGTTCACCATCTTTCGGGTCTCATCAAATGCGCTATGACTCGGTTGCCCCCTCACGAA
GGAGTAGACCACCGGCCAGTGTTGCGCCCCCGAGCCCGCCTTGCGGCGAGTACGTAGGGA
TCACACTACAAAATTGCTTTCACTGCGCCTCACGAGCCTGAACAAGACTGTGCGACTCGC
GCATTTGATAAACTCCTTGGTCCGTGTTTCAAGACGGGTCGGGTGGATACCGACCT
>gi|770323049|gb|GCKF01010850.1| TSA: Araucaria cunninghamii Ref_Hoop_Pine_Transcript_12347_501 transcribed RNA sequence
CTTAATTTGACCCAACACGGGAAAACTTACCAGGATAATACACTATGACGATTGTCAGGC
TAGAGACCTTTCTTGATTTAGTGAATAGTGGTGCATGGCCGTTATTAGTTCGTGGGGTGA
TTTGTCAGGTTGATTCCGACAAACGAACAAGACTCTAGCCTGCTAATTAAAGGTAGATTC
TTTTTCTATTTCGGTAGACTAAGAGTTCTATTCTATCCTTAGAGGGATTAATGACGTTTT
TTTTATTTACATGTAGTCATAGAGAGATGGAGAACAATAACAGGTCTGTATGCCCTTTGA
TATCTTGGGCCGCACGCGAGCTACATTGAAAGAGACAACGAGTTATTTTAACAAGTCCTG
TGCTGAAAAGTTACGGGTAATCTTTGAATTTCTTTCACCTCTGGGATTGAGCTTTGTAAT
CTTAGTTCATGAACGAGGAATTCCTTGTAAATGTGAGTCATTAGCTTGCGTTGAATGCGT
CCCTGCCCCTTGTACACACCG
>gi|770306239|gb|GCKF01021800.1| TSA: Araucaria cunninghamii Ref_Hoop_Pine_Transcript_24720_256 transcribed RNA sequence
GATGGTGGTGCATGGCCGTTCTTGATTCGTATTCCGAAACGTCTGCTTAATTGCGATAAC
GAGTGAGACCTCACCCAACTAACTAGTCGTTTGGTGCGCTGTGGAACGCAAAAGTCTTGG
CAGGATTTGGGTTGTGAGTTGGCGCAAGTCAGCGAGCTTCTCTGCCTGTTTTAGATGTTC
TCTGCTCGCCAGCGGACTTCTTAGAGGGATAAACGGTGTTTTAGCCGTAAGAAACGAGGC
AATAACAGGTCTGTGA
>gi|770306238|gb|GCKF01021801.1| TSA: Araucaria cunninghamii Ref_Hoop_Pine_Transcript_24721_258 transcribed RNA sequence
GCCATGGAAGTTTGAGGCAATACAGGTCTGTGATGCCCTTAGATACTCTAGGCCGCACGC
GTGCTACAATGGCGTGTGCAGAAAGCTTGTTCGAGGTTTGTCTGAAGAGAACTAGCTGTT
TGGTTGGTGGTTGGCAGCAATGTTAGCTATTGATCGGCGGAAAAGTGACTTCAGTTAGCA
GGCCGAGAGAAACCGTAGTCGAAAGATTACGGCAATCAAAAATACACGCCGTGATTTGGG
ATTGGGGATTGCAATTGT
>gi|770301011|gb|GCKF01022882.1| TSA: Araucaria cunninghamii Ref_Hoop_Pine_Transcript_25910_399 transcribed RNA sequence
GGAATCGAACCCTGATTCCCCGTTACCCGTTACAACCATGGTAGGCGCATAACCTACCAT
CGAAAGTTGATAAGGCAGTTGCTTGAGGGATACATCGTCGGCACGGTGGCCATACGATTT
GCTCAGTTATTCAGAGTCACCATACCAGTGATCGTAGTGTACACATCAAGTGTGTGTATT
AAACACTACTTAGATCCCCACTGCCAGGTCTTGCATCCAATCCGATACCAGGCAAACCGT
GAAGCCTACCATAGCCGTTATTGGAGAGTGTCCTGGGTGAATAAGAATCATTGGTCTTGG
TCTAATAAATGCGCTTCTTCCGCCAAACTCTGGATGACCGGTTGCCCGGCCACTGGCCAG
AGCCGGGGTTGAAGCTTTGGTGCACGTATTAGCTCTAGA
>gi|770286999|gb|GCKF01035344.1| TSA: Araucaria cunninghamii Ref_Hoop_Pine_Transcript_39235_473 transcribed RNA sequence
GAAACATCTTAGTAGCCAGAGGAAAAGAAAGCAAAAGCGATTTCCCAAGTAACGGCGAGT
GAACAGGAATAAGCCTAGCGCTAAGGCTCAATAGGATGGTCAGCAGCAATGTTGGTCGTC
GTTTTCGACAAGCTATTGAGCGGTGCAGCGTTACAAACCGCGATGTTTAGTGATATCATT
GGTAGTAGTGGGCAACTGCTGCTACCCTCAGCCTAGCATGCAAGTTCCATTGACTTGGAC
TAATTGCAAATGACTATATGCTTGGGGCAACTTGAGCGTATGGTTGAGCCAGAGCGGGTG
AAAGCCCTATACCGTGCAGGCATTGGTATCACGAATCGTGGATGGAGGTCCCTAAGTGGG
CTTTCAGCTTTGTTAGAGTCGAGTTGCTTGAGAGTGCAACTTAAAGTGCGAGGTAAACTA
CTCGTAAGGCTATGTAATACGGCTACGACACCGATAGCAAACAAGTACCGTGA
>gi|770286998|gb|GCKF01035345.1| TSA: Araucaria cunninghamii Ref_Hoop_Pine_Transcript_39236_622 transcribed RNA sequence
GTCGTTCGGAAAGCCGACCTACTCACTGCCAATAAGATGGCGAGCCACATTGTATTAACA
TCCTATCGTAGCATACTCAAACTACACCAGATCAAGTCAACACCCGATTAGATGGAAGCT
ATACTAGCACCAAGAGTTGCCCCATTGGTAGCTAGCAAGTCCAAATTCAAAAGTGCCGAA
CTTAAACCTCATGGTCAAGCATGTAGACATCAATACAAGCAACCGCTTTCTATTAAACGC
GCAATAAAGGCGATTTTCATTTTGCCAGTCAGTATTTGGTGATAGTCCACCTGACACAAG
TCCAGCAACACGAATAGCACCGAAGCACTACCGCACTACTACTAACTTGATCAGACAAAC
GCTGCGTTGAGCTAGCATAATCGTGAAACCATACTAACATCAACTGTGCCCATCGCCAAT
TGTCTAACTGGTTGCAGTGTACGCTTACAATGATAAGGTTGGACTGACAAGAATACACCA
GAAAATTTGCATTTCCTAGCTGAACTTGGCCCAACTAATCAACGAAACGACTTCGTGGCT
CCGATTCGTTTGCCAATTAACGGTTTCACGCCCTGTTAACTCTCTCTGCAAAGTTCTATT
TCAACTTTCCCTCACGGTACTT
>gi|770286894|gb|GCKF01035431.1| TSA: Araucaria cunninghamii Ref_Hoop_Pine_Transcript_39324_234 transcribed RNA sequence
CTTAGATGTTCTGGGCTGCACGCGTGCTACACTGAAGTGTGCAACGAGTAACAGGCGTCG
TGGTGCTGGTATCGTGGTGCCGCAGTATGTCGGGTCAAACTGGCGTGCTGTGAACACTGC
GTGCTTGTCTTCCACAGCCACCCCGCCGAGAAATCATCGGGTAACCATTGCAATACACTT
CGTGATAGGGATAGGGCATTGTAACTATTGCCCTTGAACGAGGAATTCCCAGTA
>gi|770286893|gb|GCKF01035432.1| TSA: Araucaria cunninghamii Ref_Hoop_Pine_Transcript_39325_222 transcribed RNA sequence
CTTAGATGTTCTGGGCTGCACGCGTGCTACACTGAAGTGTACAACGAGTAACGGTAACGC
TAGGGTAGTTGCTTCTGCATGTGTGGTGGTCAAACATTGCATGTGTAGGGTGCTGCTTTT
AGTAGCCTCCCTAATGCGAAAGCATTGGGTAATCATTGTAATACACTTCGTGATAGGGAT
AGGGCATTGTAACTATTGCCCTTGAACGAGGAATTCCCAGTA
>GCKP01027726.1 TSA: Epallage fatime breed wildtype s2384_L_4483_0_a_3_4_l_368, transcribed RNA sequence
GAGGATAAACGGTTCATCCGGTTCCAGCTCCTATAGAAGTTAGGGCTCCAGATAGTAATA
ATAAAATAGATGGTGGTAAAAGCCAAAAACTTATATTGTTTATGCGTGGGAAAGCCATAT
CAGGAGCTCTTAATATAAGGGGAACTAATCAATTTCCAAATCCCCCAATTATTATTGGTA
TTACCATAAAAAAAATTATAATAAAAGCATGAGCAGTAACTATAGTATTGTAGATTTGGT
CATTTCCTAATAAAGCCCCAGGTTGTCCTAACTCTAGACGAATTGCTCTTCTAAGGCTAG
CCCCAATTATCCCTGATCAGGATCCGAAAATAAAGTAAAGAGTCCCAATATCTTTATGAT
TTGTGGAG
>GCPB01047883.1 TSA: Megastigmus spermotrophus contig79505 transcribed RNA sequence
CACCCACAACAGCAGAACTTATAAGTAAAGATAAAGAGGGGGGTAACAATCAAAATCTTA
TATTGTTTAGACGGGGATAGGCCATATCAGTAACTCCAATTATTACAGGAATCAAAAGGT
TGCCAAACCCTCCTATTATAATAGGCATCACTATAAAAAAAATCATAACAAAAGCATGAG
CGGTTACAACAGAATTATAGTAATCAAAATCTATAAGAAAA
>GCPR01063079.1 TSA: Schultesia lampyridiformis breed breeding C358734_a_28_0_l_2221, transcribed RNA sequence
TAGGTACTAGTTTTAGAACTCTTATTCGATTTGAGCTTACTCAACCAGGAGATTTTATGA
TGGATTTTGACTATTATAATTCTGTGGTTACTGCTCATGCTTTTATTATAATTTTCTTCA
TAGTAATGCCTATTATAATGGGGGGATTTGGTAATTTGTTGGTTCCTGTTATAATTGGAG
CTACAGATATGGCTTATCCTCGTTTAAATAATATAAGTTTTTGGTTGTTACCCCCTTCTC
TTTCCTTGTTAATCAGTTCCGCTGTAGTTGGTTCTGGTGTTGGTACTGGTTGAACTGTTT
ATCCTCCTCTTTCTAATGGAATTTTTCATTCAGGGCCGGCTGTTGACTTTGGTATTCTTA
GCTTACACATTGCTGGGGTTTCTTCTATTTTGGGTGCTATTAACTTTATTGTTACTATTT
TTAATATGAAAACTGTTGGTATGTCTTGATCTAATGTGCCTTTATTTGTGTGGTCTGTTT
TAATTACCTCTTTTCTTTTGGCTTTTTCTTTACCGGTTCTTGCTGCCGCTTTGACAATGC
TGCTTACAGATCGAAATTTTAATACCACCTTTTTTGACCCTATCGGAGGTGGTGACCCTA
TTCTTTATCAGCACTTGTTCTGATTCTTTGGTCATCCTGAGGTTTATATTCTTATTCTTC
CTGGCTTTGGTATTATTTCCCATACTGTAAGTTTTTACAGCAATAAGACAGAACCGTTTG
GTAGTTTAGGGATGATCTATGCTATAATTTCTATTGGTGTTTTAGGATTTATTGTGTGAG
CGCACCATATGTTTACTGTGGGTTTAGATGTTGACACTCGAGCTTATTTTACTGCTGCTA
CTATAATTATTGCTGTTCCTACAGGTGTTAAGGTTTTTAGTTGGTTAGCGACCATGCTTG
GTGGTAAACTTGATTTTAGCCCCTCTTTTTACTGGTCTATTGGGTTTGTGTTTTTATTTA
CTGTTGGTGGGTTGACTGGTGTTATTCTTTCAAACTCTTCTCTGGATGTGAGGCTACATG
ATACTTACTATGTGGTTGCTCACTTTCATTATGTGCTTTCTATGGGTGCTGTCTTTGCTA
TTATGGCTGGTATTACTCACTGGTTTCCCTACGCTTATGGTATGGTTATGAATCCCTATA
TGCTGAAGGGTCAATTCTGGTCAATATTTCTTGGTGTAAACTTAACTTTTTTCCCCCAAC
ATTTTTTAGGTCTTAATGGTATGCCTCGGCGATATTGTGACTACCCTGATGGTTTTACTT
ATTGAAATACTATTTCTAGTATTGGTAGGGTTGTGACTATCTTTTCTATTATTTTTTTCC
TTTATATTATCTGAGAATCTTTATCTAACCCCCGAGGGATGTCTTCTTTTGTTTCTCCTA
ATAGAAGAAATGAGCTTATGATTGAATCCCCCTTTCCTGCTCACACTAATGTAGAGTCTT
GTAAGGTAATCAGAGGTGTTGTCTTACTTTAATTTAATGCCAAGATGATTAGCTTTAGGG
TTTCAGGATAGCAGGTCTCCTAGTATAGGGGAGCTATCTTGTCTTCATGATCATGTAATA
ACTATCATGTTTAGGGTTATTATTTTGATTACTTATATTATAGTTTATTTATTAATTAAT
ACTAAATATTATAAGTTCCTCTCTGAGGGTACGTTTATTGAAACAGTTTGGTCTATAGTC
CCCGCTTTCTTACTTATTATTCTTGTTTTACCATCTATAAAAGTTCTTTACATAATAGAA
GATGTTAAGTCTCCTGTTTTAACTTTTAAAGTAGTAGCCCATCAGTGATACTGAAGGTAC
GTGGTCCCTCTTTTCAAGAATTTTTCTTATTCAATGGGGTCTGACTCCCTTTCTACCTAT
GAGTTTGACTCTATACTAGAGGAGCACACGTTAGATTCAGATTTTCCCCGATTATTGGGA
TGTTCTTCCGATTTTTTTGTTCCTGTGAATACTACTTCTCGATTGTTAATTACTTCTACT
GATGTGATTCATTCTTTTGCTCTTCCTTCTTTAGGTTTAAAGGTTGATGCTTTGCCTGGT
CGTATTAATCAACTTTTCTCCAATCCCTCACGAGTTGGTAGGTTTTTTGGTCAATGCTCT
GAGATTTGTGGTTCTAACCATTCTTTTATGCCCATTAGTATAAAAGTTTGCTCTCTTTCA
GATTATGATGGTGTAAGTAAATCTTACCTGTTAGACTTGGTCGGGGATTCTTTAGGGGGT
G
>GCPR01076424.1 TSA: Schultesia lampyridiformis breed breeding s2548_L_3040_0_a_30_4_l_665, transcribed RNA sequence
CGCCGTATGTTTTAATTTTCCCCAGTTTGGACCGCGGTGTGTGATCACTCACTGGTTAGC
CCATTTTCAAAATGATAACGGGCAATTTGCGTTCAAGGAAAGGTTTGGATATTAATCGCT
TTGTTGCTTGATGCACTGTGCAAAACAGCGCATAGCACAAAACTATCCGTTAATGATCCT
TCCGCAGGTTCACCTACGGAAACCTTGTTACGACTTTTACTTTCTCTAGATGGTCAGGTT
TGGACATCTTCCCAGCACAGCGATGCGACCACGAGAGCCGCTTCGCCGACCGGTCCAAAG
GCCTCACCAAATCATCCAATCGATAGTAGCGACGGGCGGTGTGTACAAAGGGCAGGGACG
TAATCANAAGCTGATGACTTGCACTTACTGGGAATTCCTCGTTCATGGAGAATAATTACA
ATCCCCAATCCCAAGCACGAAAAGGGTTCACTCGGTTTCCCGCTCCTTTCGGAGTAGGAT
GCACATACACGCTGATCTCTTCAGTGTAGCGCGCGTGCGGCCCCGGACATCTAAGGGCAT
CACAGACCTGTTATTGCTCTTTCTCATACGGCTGAAACGCCGTCTGTCCCTCTAGGAAGC
GCCGTGGCGGCACGAGGACGCCACGGTCTAATTAGTAGGCTAGAGTCTCGTTCGTTATCG
GAATT
>GCPR01083077.1 TSA: Schultesia lampyridiformis breed breeding s8548_L_13519_0_a_17_1_l_1550, transcribed RNA sequence
CACTGGTATTTGCGTGTAGAACGTTTATTCGTTCTAATGTAGGGTGCTTTGGCAACACAT
GCCAAGATACCTGAGCAATGTACCACTTATAGTGTGAATTGTTTTTACCTTTGTGTCACG
AATGGTGATTCACATCTTTCATAAATGTCAATAAAGTGCAATAGTGTTTCAAATCTTTGA
TTGTTTTTACTAACAAACAAACAACTTGTTAACCTTCGACCTCAGATCAAGCGAGATTAC
CCGCTGAATTTAAGCATATAAATAAGCGGAGGAAAAGAAACCAAACGGGATTCCCTTAGT
AACGGCGAGCGAACAGGGAGCAGCCCAGCGCCAAGGGCTGGCACTTGACGTGTCCAGCCG
ATGCGGCGTTAGTGTATTGGTGCATCGTACATTGCCACGTGCTGTAAGTTCCTTTGACAG
GGACTCCCAGAGTGGGTGCTAGGCCCATAACGGCTGCGAGGCTGATGTACGCAAACCAGT
GCATTTTAGAGTCAGGTTACTTGAGAGTGTAACCCAAAGCGGGTGGTAAACTCCATCTAA
GGCTAAATATTGCAACGAGACCGATAGCAAACAAGTACCGTGAGGGAAAGTTGCAAAGAA
CTTTGAAGAGAGAGTTCAATAGGACGTGAAACCACTGACAGGCAAACGGGTGGAACCACG
AAGTGTGCCTGGCAGACAATTCAGCTATGATCGGGGGTTTGTGTCGCATGTAGAGGGTCC
GTCTTTTCTGGCCATACTAGCGGCGCATATAATCACCGATTGTAGTGCATTTTGTTCTGC
CAGTGCTAAAGCCACGTCCGATTAGGTGGCTGGAATGGCCGTAGTGAGCTGTCGCAAGGA
AGGTGGCCGGATGTGGCTTGTCTACATTCGGTGTTATAGCCTTGTGGCCGTGCCATTGCC
TAGCGTGCTGATCGGTACAAGTACTCCGAAAGGAGTTTTGCCAGTAATGGGCTGTTGTGC
TTTGCGTAGCCATGGGTATCGTGCCATTTTGCGCTTTCGTGTCTTCGGGCTCGTAAAGAC
GGAGTGGTATCGTGTGCTCATTGGTTGCGATTGCATGAGCGGCTTGCGCAAACTGTGGTG
CGAGTAGGTCGGTCTCCACCCGACCCGTCTTGTAACACGGACCAAGGAGCCTAACACACA
CGCAAGTCGCACGGTCTTGTTTAGGCCTGTGAGGCGTAATGAAAATAAACTGCTATGAGG
TTGTGCGCTCACAAGGCAAGCAATCGCAATAGCGGCCTGCCTACTTCCTTTATCGGGGAT
ATGGTGGAGCTGGAGCGTGTGCGTTGGTACCCGAAAGATGGTGAACTATGCCTGGGCAAG
ACGAAGCCAGAGGAAACTCTGGTGGAGGTCTGTAGCGATTCTGACGTGCAAATCGATCGT
CAGACCTGGGTATAGGGGCGAAAGACTAATCGAACCATCTAGTTGCTGGTTCCCTCTGAA
GTTTCCCTCAGGATAGCAGGCGCTTGGTGAACACAGTCTCATCCGGTAAAGCTAATGATT
AGAGGTCTTGGGGCCTAATCGGCCTCAACCTATTCTCAAACTTTAAATGG
>GCTN01011280.1 TSA: Micromus paganus breed wildtype C143943_a_13_0_l_1477, transcribed RNA sequence
ATCCACTAACCACAAAGACATTGCTTCTTTATATTTTATCTTTGGAGTATGATCAGGAAT
TCTAGGAACAAGATTCAGAAGCATTATTCGTTTAGAGCTTTCTCAACCTGGGGATTATCT
TATAGATTTTGACTATTATAACTCAGTAATCACAGCTCATGCTTTTATCATAATCTTTTT
TATAGTTATACCCATCATGATAGGAGGGTTTGGAAACCTCTTGATCCCCATAATATTAAG
AGTAACAGATATAGCATATCCACGCTTAAATAACATAAGTTTCTGACTTCTACCCCCCTC
TTTATCACTATTAATCAGAAGAGCTGTATTAGGAAGAGGAGTAGGAACAGGTTGAACAGT
TTACCCCCCTCTCTCTAATGAGACCTTCCACTCCGGGTGTGCCGTTGACTTTGGTATTCT
AAGACTACATATTGCAGGGGTATCCTCAATCTTAGGGGCTATTAATTTTATCGTTACCAT
TATAAATATAAAACCTTTAGGAATAAGATGATCGAGGACTCCTCTATTTATTTGATCCGT
TTTAATTACATCATTTCTATTAGCCTTTTCACTACCAGTTTTAGCAGCAGCCTTAACAAT
ACTCCTAACAGATCGTAATTTTAATACAACTTTTTTTAACCCTATAGGAGGAGGGGATCC
TATTCTTTACCAACACCTATTTTGATTTTTTGGTCACCCAGAAGTTTACATTCTGATCTT
GCCAGGGTTTGGTATTATCTCTCACACAGTAAGATACTACTCAAGAAAAAATGAGCCCTT
TGGGAGGCTAGGAATAATCTATGCTATGCTTTCTATTGGTTTATTAGGATTTATTGTTTG
AGCTCACCACATATTCACAGTAGGGTTAGATGTAGACACTCGAGCTTACTTTACAGCAGC
GACCATAATTATTGCCGTGCCAACCGGAGTAAAAGTTTTCAGATGATTGGCCACTATATT
AGGAGGCTCCTTAAATTACAGCCCATCTTTCTTATGGTCCTTAGGGTTTGTCTTCCTATT
CACTGTGGGGGGTTTAACAGGTGTTATTCTATCTAACTCCTCTTTGGATGTTTGTTTACA
CGACACATATTATGTAGTAGCACATTTTCACTATGTCCTCTCCATAGGAGCTGTATTCGC
GATTATAGCAGGAGTTCTTCATTGATTTCCATATACATATAACATAACTATAAATCCATT
TTTATTAAAAGGCCAATTCTGAACTATATTCTTAGGAGTAAATCTAACATTCTTCCCCCA
ACACTTCTTAGGACTAAATGGTATACCCCGACGATACTGCGACTACGCAGACTCATTCTC
CACTTGAAACTACATCTCCAGAATTGGAAGACTTTTAACAATTTTTTCTTTACTAATATT
ATTTTACGTTATATGAGACTCCCTAACTCACCCCAGACAAATACTTTTTCTGTACACCAA
TAATAGTTCTCCTGAGTTCTTTCACGCTAGACCCCCC
>GCUL01011811.1 TSA: Chrysis ehrenbergi breed wildtype C78970_a_4_0_l_1020, transcribed RNA sequence
TATTAATATACGCCCATCCTCCATATGAATAGAATACTCATCACTATTCTCATGAAGTAT
TTTAATCACAACTTTCCTTCTTCTCCTAGCCCTTCCAGTCCTAGCAGGAGCAATTACAAT
ACTCCTAACTGACCGAAACTTTAATACATCATTCTTCGACCCAAGAGGAGGAGGAGACCC
AATCCTATACCAACACCTATTCTGATTCTTCGGACACCCAGAAGTTTACATCTTAATCCT
TCCAGGATTCGGAATAATCTCCCACATCACAAGCTTCTTCGCAGGAAAAAAAGAACCCTT
CTCTCCACTAAGAATAATCTACGCAATAATAGCCATCGGACTTCTAGGTTTCATCGTATG
AGCACATCATATATTTACAGTAGGAATAGACATCGACACACGAGCCTACTTTACAGCAGC
AACTATAGTTATCGCAATTCCAACAGGAATTAAGATCTTCAGTTGAATCTCAACCATTAG
AGGAGCTCACATTCTATTCGAAACCCCACTTTTATGATCACTAGGATTCATCTTCCTATT
TACAATAGGAGGACTCACAGGAATCATTCTATCAAACTCATCCATAGATATCATCCTCCA
TGATACATACTACGTAGTAGCCCACTTTCACTATGTTCTATCCATAGGAGCAGTATTTGC
TATCATAGCAGGTATTACTCACTGATTCCCCATAATATTCAATATTTCGATAAATCAAAA
ATATATAAAAACCCAATTCTGAACAATATTCCTCGGAGTGAACTTAACATTCTTCCCCCA
ACACTTTTTAGGACTAAACGGCATACCACGACGATACTCAGATTACCCAGACGCCTTCTC
TTCATGAAACATACTTTCATCAATAGGATCAATTATCTCAACATGTAGTATTCTAGCTTT
CATATTCATTCTTTGAGAAAGCTCTACAGCTAACCGCTTAATCTCTCATATTAATCATAA
TCAAGCATCCTACGAATTCTCCTTTTCATTTCCCCCCCTAAACCACACATTCAATCAATC
>GCUX01000307.1 TSA: Chrysura radians breed wildtype C31329_a_4_0_l_206, transcribed RNA sequence
TCCCAAATCACGGCGTGTATTTATGATTGCCGTAGTCTTTCGACTGCGGTTTCTCTCGCC
TCGTTACCGGGGCCACTTGGCTGCCGACCTGAACAGAGTTGCCCCCACTCAAACCAAACA
ACTAGCCCTCCCCGGACGAAGCTCGAACAAGCTTTTTGCACACGCCATTGTAGCACGCGT
GCGGCCTAGAATATCTAAGGGCATCA
>GCVC01000772.1 TSA: Allodynerus rossii C103434_a_45_0_l_2414 transcribed RNA sequence
CAGGTGTATTGGGTACTAGTTTTAGTTCTATTATTCGTTTTGAACTTTCTCAGCCTGGAG
ATTTTTTAGTTGATTACGATTTTTATAATTCTGTTATTACAGCTCATGCTTTTGTTATGA
TTTTTTTTATAGTAATACCTATTATAATGGGGGGTTTTGGTAATTTATTGCTTCCACTTA
TATTAGGTTCATTGGATATAGCTTATCCTCGTTTGAATAATATAAGGTTTTGATTGTTGC
CTCCTTCTCTTTCTCTCTTATTAGGATCTTCTTTGTGCGGATCAGGTGTGGGTACTGGAT
GGACTGTTTATTCTCCACTTTCTAATAGGGTTTTTCATTCTAGGGCTGCTGTAGATTTTG
GTATTTTGAGTTTACATATTGCTGGGGTATCTTCTATTTTAGGCTCTATTAATTTTGTTG
TAACTATCTTTAATATAAAAGTGGAAGGAATAAGATGGTTAAATGTTCCTTTATTCGTTT
GATCTGTTCTTATTACTTCTTTTTTGCTTATTTTTTCTTTACCTGTATTAGCTGCTGCTT
TAACTATACTATTAACTGATCGTAATTTTAATACTACTTTTTTTGACCCAGTAGGGGGTG
GGGACCCTATTTTATATCAGCATTTGTTTTGATTCTTTGGTCATCCTGAGGTTTATATCT
TAATTCTTCCTGGTTTTGGTATTATTTCTCATACTATTAGATTTTATAGTAATAAGAGAG
AACCTTTTGGTTATCTAGGTATAGTGTATGCTATAATTTCTATTGGTTTATTGGGGTTTA
TTGTTTGAGCCCACCATATATTTACTGTTGGTTTAGATGTTGATACTCGTGCATATTTTA
CTTCTGCTACTATAATTATTGCTGTTCCTACTGGGGTTAAGGTTTTTAGGTGGTTAGCTA
CTATATTAGGAGGTAAAATTGATTTTTCCCCTTCTTTCTTTTGATCTTTTGGGTTTGTAT
TTTTATTTACTGTAGGTGGGCTAACTGGAGTTGTTTTATCAAACTCTTCCTTGGATGTTA
GTCTTCATGATACTTATTATGTTGTAGCTCATTTTCACTATGTACTATCAATGGGGGCAG
TTTTTGCTATTATGGCTGCTGTAGTTCATTGATTTCCTTATGTTTATAATATACCTATAA
ATCCTTATTTATTGAAAGGTCAATTTTGATCTATATTTTTAGGGGTTAATATAACTTTTT
TTCCTCAACATTTTTTAGGGCTTAATGGGATACCACGTCGTTATTGTGACTATCCTGATG
TTTTCTTTTTTTGGAATTTTGTTTCTAGAGTAGGTAGTCTTATTACTATGGTTTCTATTA
TTTTTTTTTTTTATATCTTATGAGATTCTATAGTTTCTCCTTGTTTAATTTTTTCTTATT
TTTATAATTCTTCTAGTTTAGAGTTTTTTTACAATTCTCCTATTATAAGACATACCAATC
TTACTATGGGTAAAGTTGTTTCTTCATTTGATTATTAATGGTTAAAAAAATGCCAACTTG
GATAGGTTTAAGATTTCAGGATAGTGGGAGTCCTTTTATAAATGAGCTTTGTTTTTTACA
TGATCATGTGATAATGATTATACTTATGGTTATTTTTTTTATTTTTTACATAATACTTTA
TTTAATTATTAGAAGTTTTTACTATAAGTTTTTCTTAGAAGGGTTTATAGTGGAAATAAT
TTGATCTATTATTCCAGCTTTTCTTTTGATTTTTTTGGTTTTTCCTTCTATACAAATTTT
GTATATTATAGATGATGTTAAGGGGTTTTCTTATACTTTTAAGGTTATTGGTCATCAATG
ATATTGAACTTATATTACCCCATTGTTTAATAATATGTCATTTTTATTTGAAGATTGTGT
TTATTCTTATAATGAATTTGATTCTGTTATTGATTTAGATATATCTCCTCGTTTATTGGG
TTGCTCTAATGATTTAACTATCCCTGCGTGTATAGTAAGTCGATTTTTAGTATCTTCTTC
TGATGTTATTCATTCTTTTGCTGTTCCTTCATTGTCTTTAAAAGTTGATGCTGTTCCTGG
ACGTATTAATCAAATTTTTGCTTTTCCTACTCGTTGTGGAGTATTTTTTGGTCAATGTTC
TGAGATTTGTGGCTCTAATCATTCTTTTATACCTATTAGTATTAATGTACTAGATATTGA
TAGGTTTGATAAATATTCTTTAAGGGTGGTTTTTAATGATGTAATAGGCTTAGGAGATTA
ATTTTAATTAAGCTTCAGTTTTAGGAATTTAACTTTGTCGTAGTTATGGATTAAGGCTTA
ATTTTACCTCAGGTTATACCAATTCCTTGGTTGATTATTTTTTTTTTTGTTTTCTTCTCA
TTTTTTACTTTAATGTTATTTTTTAGCTATTTTATTATTCCTTCAGTTAGTTGTTATAAA
TCTTTGAAAAAAAA
>GCWO01049545.1 TSA: Aphalara polygoni breed wildtype s21828_L_58663_0_5_9_LINEAR, transcribed RNA sequence
TCTATAATTCAATATAGTCAAATTTTAATTTATAATTTTTCTTTGCCTCACCTGGTGATT
GAAACCACACCTTTCTGTATATCAAGTGAGCGCTTCACAATCTGCGGCATCGAGGCAGTA
CCACCACGGAGACTGGTAGAAGCATCTCTTCGATTTAGGTAAAGAAGTACAAATTCACGG
ACGAGTGTGTGTCATCTGCACATTGCATACTTTACTTGGCGTTGACACAATATCGTCGCT
TACGCACCATCAGTTTAATTTTACCAGGATTTGGATTTATTTCTCACATTACTGAACAAG
AAGGAGAAAAACCAGCTGCTTTAGGATCATCAGGAATAATTCATGCTATATTATTTATTG
TATGGGCACATCGTACACTTACAGAAGGCATAGATGTAGATTCACGAGCTTATTTTAAAT
CAGCTACAATGACTATTCCCACTAGTCGTTCAATTTCTTTTTTTCTTTAATTTCTTAGTG
GTCATAAACATCCTCACGATGGCAGGTTCTACGTACCGGGCCGACCTGGATTCCAATGCA
CGCGTCCAGCCAAGGGCCATCACAACCACTCGGCCACTTTTCTGTTTCAATCATGATCAT
CAAATGATTTTCTCTTACCACTTT
>GCXC01049327.1 TSA: Acanalonia conica breed wildtype C390817_63_0, transcribed RNA sequence
CGGTGTGTACAAAGGGCAGGGACGTAATCAACGCGAGCTTATGACTCACGCTTACTGGGA
ATTCCTCGTTCACGGGCAATAATTACAATGCCCGATCCCCATCACGAAGAAGGTTCATTG
GGTTACCCACTCTTATCAGAGCGGGTTTATAATGCACGCTGATCACTTCAGTGTAGCGCG
CGTGCGGCCCCGGACATCTAAGGGCATCACAGACCTGTTATTGCTCTGTTTCGTGCGGCT
GAAAGCCGCCTGTCCCTCTAAGAAGTCCTGTTGACGCCGAAGAGTCAACAGTCTATTTAG
TAGGCTAGAGTCTCGTTCGTTATCGGAATTAACCAGACAAATCGCTCCAC
>GCXC01079858.1 TSA: Acanalonia conica breed wildtype C484891_59_0_a, transcribed RNA sequence
ACAAGTACCGTGAGGGAAAGTTGAAAAGAACTTTGAAGAGAGAGTTCAATAGGACGTGAA
ACCGCTTGTAGGTAAACAGGTGGACCCACGAAGTCAAGCTGAAGGAAGGACTCAACTGCT
TCACGTAGGACTGCTGTATGGTTCAACAAGGCTTTCATTGAAGGCAGGACCATACAGCAC
TAAGGTCTTGCATGAGCAGTGCATTTCCTAAACCTTCACGCTGAAGCTCTGACCAGTTTG
AGGTTCTGTGCAGCTGTAAAGCAGAGTCAAAGAAGGTAGCTAGTGGGAGCTTTGCTCATT
ACTGGTGTTATAGCCTTGAGTCTGTTGCTTGCTCAGTCGTACAAACTGGGGCAAAATTCT
CCACATAGTGGGGTGCATTAATGGCTGTTGAGACAGTCTCTTCCAGATGATGGCAAGTTA
AGCTAGGCATTTGTGTGCTCTGCATGTAAAGTCTGCTAAACTAGTCCGTCTAAGTGTGGA
GGCTGCGCTTGGCAGTTGTTAATCTAGAGCTAGTAGGTCGGTCATCCACCTGACCCGTCT
TGAAACACGGACCAAGGAGTCTAACATATGCGCGAGTCACTCAGTCTTGAATAGGCTTGA
AGGGCGAAATGAAAGTAAAAGGTATGATCCCATTGTCTTCCTTGTGGGGCAAGGGCGCAA
TACCGACCCGCTTATTCTGCTTTTTGTCAGTTTAGCGGAGTTTGAGCGCATATGTTGGTA
CCCGAAAGATGGTGAACTATGCTTGGGCAAGACGAAGCCAGAGGAAACTCTGGTGGAGGT
CTGTAGCGATTCTGACGTGCAAATCGATCGTCAGACCTGAGTATAGGGGCGAAAGACTAA
TCGAACCATCTAGTAGCTGGTTCCCTC
>GCXD01013455.1 TSA: Geomydoecus ewingi breed wildtype C85273_8_0, transcribed RNA sequence
CAAACCCCCCAATTATAGCAGGCATTACCATAAAAAAAATTATAATAAAAGCATGAGCTG
TAACTACTGTATTATAAATTTGATCATCATTAATAAATCTCCCAGGCTGACCTAGTTCAA
CACGAATAATTCTTCTTAACGAAGTACCGACAAAGGCAGATCACACTCTAAAAATTAAAT
AAATAGAACCAATATCTTTATGATTA
>GCXD01015949.1 TSA: Geomydoecus ewingi breed wildtype C93639_4_0, transcribed RNA sequence
CTAATCATTAGCTTTACCGGATGAGACTGAATCCCACAAATGCCTGCTATCCTGAGGGAA
ACTTCGAAGGAAACCAGCTACTAGATGGTTCGATTAGTCTTTCGCCCCTATACCCAGGTC
TGACGATCGATTTGCACGTCAGAATCGCTACAGACTTCCACCAGAGTTTCCTCTGGCTTC
ATCTTGCCCAGGCATAGTTCACCATCTTTCGGGTACCATCGTATACGCT
>GCXD01024216.1 TSA: Geomydoecus ewingi breed wildtype s61_L_77_0_24_0_LINEAR, transcribed RNA sequence
AGGGCACCACCAGGAGTGGAGCCTGCGGCTTAATTTGACCCAACACGGGAAAACTTACCT
GGTCCTGACACTAGAAGGATTGACAGATTGATAGCTCTTTCTTGATTTGGTGGATGGTGG
TGCATGGCCGTTCTTAGTTGGTGGAGTGATTTGTCTGGTTAATTCCGATAACGAACGAGA
CTCTAGCCTATTAAATAACACACGGAATCTTGTCTTCCGTGACGTTCCTTAATGGGATCA
AGTGTGTTTAACACTTTGAAACAGAGCAATAACAGGTCTGTGATGCCCTTAGATGTTCGG
GGCCGCACGCGCGCTACATTGAGAGACAAAATGAGCTTTCTAGTCTTTAATGAGGCTAGT
AATCTTTGAATGTTTTTCTTAATGGGGATAGGGGATTGCAATTGTGCCCCTTGAACGAGG
AATTCCCAGTAAGTGCTAGTCATTAGCTAGTACTGATTACGTCCCTGCCCTTTGTACACA
CCGCCCGTCGCTACTACCGATTGAATGGTTTAGTGAGATCATCTGAGTAGATGGACATGT
ACTCTGTACGTGCTCGTTTTGCAATGAAGATCAAACTTGATCATTTAGAGGAAGTAAAAG
TCGTAAC
>GCXD01026099.1 TSA: Geomydoecus ewingi breed wildtype s7901_L_22888_0_8_5_LINEAR, transcribed RNA sequence
CTAATAAAAACAATCTCATTAAATGAATGTGACACTAAAGGAAAATTTATCTTTCATTCA
ACCATTGTTGAAACTCTATGAGAATTAATAATAACTCGACGTGATGATAATATTTCCCAA
ATAATAAACATAAAAAAAATTAATCTTAAAGTAGAAATAATAGACCCAATTCTTGAAACT
ACATTTCACTTAGTGTAATAATCAGGATAATCTGAATATCGACGAGGCATACCCCCTAAA
CCTAAAAAATGTTGGGGAAAAAAAGTTAAATTGACTCCTAAAAATATCCTTAAAAAATGA
ATTTTTAATAATTTTACATTAAATCTTAACCCAAAAAATATTGGAAATCAATGTGTTACT
CCAGCAACAATAGCAAAAACAGCTCCTATTCTTAAAACATAATGAAAATGAGCTACAACA
TAATAAGTATCATGTAAAACAATATCTAAAGATGAATTAGCTAAAATAACACCTGTGACC
CCCCCTACTGTAAATAAAAAAATAAATCCTAAAGACCATATTATTGGAACATCTAACTTT
AATATAGAGCCATGGATAGTTGCAAGCCACGAAAAAATTTTAATTCCCGTTGGAACAGCA
ATAATTATAGTAGCAGATGTAAAATAAGCTCGAGTATCAGTATCTATACCCACAGTAAAT
ATATGGTGAGCCCAAACAATAAAACCTAAAATCCCAATAGTAAGTATAGCATAAATTATA
CCTAAATTACCAAATGGTTGTTTCTTCCCTCTTTGTAAACAAACAACATGAGAAATAATT
CCAAACCCAGGAAGAATTAAAATATAAACTTCTGGATGACCAAAAAATCAAAATAAATGT
TGATATAAAATAGGATCCCCTCCTCCTCTAGGATCAAAAAATGATGTGTTAAAATTTCGA
TCTGTTAACAATATAGTAATAGCCCCAGCTAATACAGGTAAAGACAATAATAATAAAATA
GTAGTAATAAATACAGATCATACAAATAACGGAAAAATCTCTATTTTTATAGATAAAGGC
CGTATATTTAAAATAGNNNNNNNNNNNNNNNNNNNNNNNNNNNNNNNNNNNNNNNNNNNN
NNNNNNNCTAAATGTAACCTAAAAATCGCTAAATCTACAGAAGCTCCTCTGTGAGAAATA
CCCCCTGCTAAAGGAGGGTAAACAGTTCACCCTGTTCCCGCCCCTCTTTCTACAAATGAT
GAAAAAACTAATAAAATAATAGAAGGAATTAATAATCAAAATCTTATATTATTCAAACGA
GGAAAAGCTATATCAGGAGCTGAAATTATTAAAGGTACTAATCAATTCCC
>GCXE01019322.1 TSA: Buenoa margaritacea breed wildtype C293690_8_0, transcribed RNA sequence
TCTCAGGCTCCCTCTCCGGAATCGAACCCTGATTCCCCGTTACCCGTAACAACCATGGTA
GGCGACTAACCTACCATCTAGTTGATAGGGCAGTTACTCATTAGACCTATCGCCGGCGCT
AAGGCCATGCGATTAGCGTAGTTATCAAGAGTCACCATTCACAAAGGGCGAACCCGATGA
TCTTGGTCTAATAAAGTGCCACCTCTCCCGTAAGGTTGAAGCTTAAGGCATGTATTAGCT
CTAGAATTACTACAGTTATCCATGTAGATAGTTAAAATCTAATAGATAATAACTGATTTA
ATGAGCCATTCGTGGTTTCACTTTTTTTTGTTTGTACGGAGGCATGCATGGCTTAATCTT
TTAAACAAGCATATGACT
>GCXE01025770.1 TSA: Buenoa margaritacea breed wildtype C331100_7_0, transcribed RNA sequence
CAAGACGGGTCAGATAGATTACCGACCTACTTACTCTGGATCATTTAACATCACTTACAT
GCGAACTTTATATTTTATTTTCAATATTCTTTACCGAAGCAACGAAAATTGACTTTAAAT
ATAACGATTGCACATAAACAATGATCGACCTGAACCCCGCAATTGCGAGATATTCACCAG
CACTTTCGCAAACATTTTCTCCAATAATAAGAACAACCATAAAGATTGTTGCTTACAATT
GTTTAAATGAGTAACATTTGTTAATGCTGTCAGAGCTCTTAAGTGATTAAAAATGCATTC
TTTCTACTTTAAAATCGCATCAGAGTCATGTAAACATTCCTCCAAACGACCAAAATAGAC
AGAATTGAATTTTACACACCAAGACTTCGTGGGTCTATCTGTTTACTTGCAAACGGTTTC
ACGTCCTATTGAACTCTCTCTTCAAAGTTCTTTGCAACTTTCCCTCACGGTACTTGTTTG
CTATCGGTCTCACAGCGATATTTAGCCTTAGGTGGAGCATACCACCTTCTTTAGGTTGCA
CTTTCAAGCAACCCGACTTTTTTGTAATTTACCTATGAATGAAGAAGTTTCAACGCAAAT
GGGACTTGCACCCGTTCGAGTTGCCTTATTCAAAAGGATTTGCAAAACTTACATCATCCA
TTATGGTAAAATACATACGTGGCACCGCCTCAACACCGAAGTGATGAAGCCTTCACGCTA
GGCTTGTTCCTTTTCACTCGCCGTTACTAAGGAAATCGCTTTTGCTTTCTTTTCCTCCGC
TGATTTATATGCTTAAATCCGGCAGGTTCT
>GCYW01014112.1 TSA: Psyllopsis fraxinicola breed wildtype C392420_3_0, transcribed RNA sequence
TATTCTGACGTGCAAATCGATAATCTGATCTGGGTATAGGGGCGAAAGACTAATCGAACC
ATCTAGTAGCTGGTTCCTTCCGAAGTTTCCCTCAGGATAGCAAGCGTACAGATGATTTAG
TTTCATCCCGTAAAGCGAATGATTAGAGGCATTGGGGCATATATAGCCTCAACCTATTCT
CAAACTTTTAATGGGTGTGAGTGTTCTTTCTTAATTGAAGAACGCTGCTAAATAAGTATG
CTTAGTGGGCCATTTTTGGTAA
>GCYW01021597.1 TSA: Psyllopsis fraxinicola breed wildtype C426080_5_0, transcribed RNA sequence
TTGTCTGGTTAATTCCGATAACGAACGAGACTCTAGCCTATTAAATAACACACAGAACCT
CGCTTTCTGTGGTGTTTCTTAATGGGATCAAGTGTGTTTAACGCTTTGAAACAGAGCAAT
AACAGGTCTGTGATGCCCTTAGATGTTCGGGGCCGCACGCGCGCTACATTGAGAGACAAA
ATGAGTTTTCTAGCCTTTAATAAGGTTAGTAATCTTTGAATGTTTTTCTTAATGGGGATA
GGGGATTGCAATTGTGCCCCTTGAACGAGGAATTCCCAGTAAGTGCTAGTCATTAGCTAG
TACTGATTACGTCCCTGCCCTTTGTACA
>GCZJ01014741.1 TSA: Unaspis euonymi breed wildtype C158946_17_0, transcribed RNA sequence
AACCAGCTACTAGATGGTTCGATTAGTCTTTCGCCCCTATACCCAGGTCTGACGATCGAT
TTGCACGTCAGAATCGCTACAGACCTCCACCAGAGTTTCCTCTGGCTTCATCTTGCCCAG
GCATAGTTCACCATCTTTCGGGTACCAACGTGTACGCTCCAGCTCCGCCATATCCCCAAT
AAAGGAAGCCGGCGGGCCGTTACTGCGACTATCCGCAAGGGCAGCCTCGTAACATTACTT
TCATTGCGCCTCCCTGGCCTG
>GCZJ01019533.1 TSA: Unaspis euonymi breed wildtype C173780_10_0, transcribed RNA sequence
CTTAGTTGGTGGAGTGATTTGTCTGGTTAATTCCGATAACGAACGAGACTCTAGCCTACT
AAATAGACCCTGGCATTTCATCTGCCAGGGCGCTTCTTAGAGGGACAGGCGGCGTCTTAG
CCGCATGAGAAAGAGCAATAACAGGTCTGTGATGCCCTTAGATGTCCGGGGCCGCACGCG
CGCTACACTGAAGAGATCAGCGCGCATGTGCTTCCTACTCCGAAAGGAGCGGGGAACCGA
GTGAACCTTTTTCGTGCTTGGGATTGGGGATTGTAATTATTCTCCATGAACGAGG
>GCZJ01020676.1 TSA: Unaspis euonymi breed wildtype C177482_2_0, transcribed RNA sequence
TAAGGGCATCACAGACCTGTTATTGCTCCTTCTCGTACGACTTGAATTGTCGCCTGTTCC
GGTGGGAGTCTTGGAATGGGATGTTTGGCCTTGTGTCTTGCCTTGGCATACACTTGCGTG
CATACTTCAGTAGTCTCACAAGTTTGGGATACCAATACCACACTCCTGAATGAACTGTAT
TATTTCAACAGCCCTAAGACAACCACCTGGTAAGAGTCTCGTTCGTTATCGGAATCAACC
AGACAAATCGCTCCACGAACTAAGAACGGCCATGCACCACCACCCACTGAATCAAGAAAG
AGCTCT
>GCZJ01048813.1 TSA: Unaspis euonymi breed wildtype s16397_L_74485_0_7_4_LINEAR, transcribed RNA sequence
AAGCTAATCATCTTGACATTTTATAAAAGAACTACTACACCAGAAATAATTTTACAAGAC
TCAACATTAGTATGAGCAGGAAAAGGAGATTCAATCATCATCTCACTTGAGCCCCTGTAA
GAGGACATAATATCTAAAGAACGGGAAGAAACAAAACCTTCTCACATAATAAAAAGGAAA
AAAACAATAGAGAAAAGAGTCAAAACACTACCAATCCTAGAAATAGTATTTCAGTAAGTA
AAACCATCAGGATAATCACAATATCGTCGAGGTATACCATTTAAACCTAAAAAATGTTGA
GGAAAAAAAGTTAGATTTACACCCAAAAATATAGCTCAAAACTGACCTTTTAATATGTAG
GGGTTTATTACCAAACCATAAGAAAATGGAAATCAATGGGTAATTCCAGCTATAATAGCA
AACACAGCGCCTATAGAAAGTACATAATGAAAATGAGCCACTACATAATAAGTATCATGT
AATCTAACATCTAAAGAAGAGTTAGATAGTACTACACCGGTCAAGCCCCCTACAGTAAAA
AGAAAAACAAATCCTATAGACCAGTAAAAAGAGGGGCTAAATCTCAGTCTTCCACCTAAC
ATAGTAGCCAACCAACTAAAAACTTTTACACCCGTAGGAACAGCAATAATTATAGTAGCA
GCAGTAAAGTAAGCACGAGTGTCAACATCTAAGCCTACTGTAAATATATGGTGCGATCAA
ACAATAAAACCAAGTACACCAATAGAAATCATAGCATAGATTATACCTAATCTACCAAAA
GGTTCAGATTTTCTTCTATAAAAACTAACAGTATGAGAAATAATACCAAAACCAGGTAAA
ATTAAAATATAAACTTCAGGATGACCAAAAAATCAAAATAGATGCTGATAAAGAATAGGA
TCTCCACCTCCAATANNNNNNNNNNNNNNNNNNNNNNNNNNNNNNNNNNNNNNNNNNNNN
NNNNNNNNNNNNNNNNNNNNNNNNNNNNNNNNNNNNNNNNNGATCAAAAAAAGTAGTATT
AAAATTTCGATCTGTCAAAAGTATAGTTAAAGCAGCAGCCAAGACAGGAAGAGAAAAAGC
TAGTAAGAAAGAGGTAATAAAAACAGATCATACAAATAAAGGAACCATAGACCAAGTTAT
CCCGTGGGTTTTTATATTATAAATAGTAACAATAAAATTAATAGCACCTAAAATTGAAGA
AACTCCCGCAATATGAAGACTTAAAATTCCAAAATCTACAGCAGGACCAGAATGAAAAAC
ACCATTTGACAAAGGGGGATAAACAGTTCAACCTGTGCCGACCCCTGCACCAACAACAGC
AGAACTAATTAACAAAGAAAGAGAAGGAGGGAGTAGCCAAAAACTCATGTTATTCAAACG
TGGATAGGCCATATCAGTAGCTCCAATTATTACAGGAACTAGCAAATTACCAAAACCCCC
TATCATAATAGGTATTACTATAAAAAAAATTATAATAAAAGCATGGGCTGTAACAACAGA
GTTATAATAGTCATAATCTATCATAAAATCTCCAGGATTAGTTAACTCCAATCGGA
>gi|831170857|gb|GCZO01009831.1| TSA: Picea glauca k60_k48_3106148 transcribed RNA sequence
ACACAAGAATACGCAAACATATCTCTATGCTTACTGAACTTGACTCAACTAGATCAACGA
AACGACTTCGTGGCTCCGATTCGTTTGCCAATTAACGGTTTCACGCCCTGTTAACTCTCT
CTGCAAAGTTCTTTTCAACTTTCCCTCTCGGTACTTGTTTGCTATCGGTGTCGTAGCCGT
ATTACAAATAGCCTTACGAGTAGTTTACCTCGCACTTTAAGTTGCACTCTCAAGCAACTC
GACTCTAACAAATTTGATCCGTTTTAAGAGATCATCTACAATTTGTAAAACCAATACTTG
CACGGTAAAGGGCTATCACCCACTTTGGCTCAACTATAAAACTCAAGTTGCCCCAAGTTA
AATAGTCATTTGCAATTAGTCCAAGTCAATGGAACTTGCATGCTAAGTTGAAAGATAGTA
AACACCGAAGTGAATACTACCAATGGTTAAACTAAACATTGTAGTTTGTAACGCTGCACC
GCTCAATAGCCTGATTGGAAAAATGACGATATATATTGCTATAAACCATCCTATTGAGCC
TTAGCGCTAGGCTTATTCCTGTTCACTCGCCGTTACTTGGGAAATCGCTTTTGCTTTCTT
TTCCTCCGCTTAATAATATGCTTAAATTTAGCGGGTACTCTTGTCTGATAT
>gi|831049088|gb|GCZO01131359.1| TSA: Picea glauca k60_k48_4575266 transcribed RNA sequence
GGCGGTGTGTACAAAGGGCAGGGACGTAATCAACGCAATATGATGAATTGCGCTTACTGG
GAATTCCTCGTTCATGGGCAACAATTGCAATCCCCAATCCCAAATCACGGCGTGTATTTA
TGATTGCCGTAATCTTTCGACTACGGTTTCTCTCGGCTTGAAAAACCAAAGTCACTTTTC
CACCGATTACTAAAAACAAACATTGCTGCCTACTTCCAATAACCAAATGATTAGTTCTCT
TTGGACAAACCTCGAATAAGCTTTTTGCACACGCCATTGTAGCACGCGTGCGGCCTAGAA
TATCTAAGGGCATCACAGACCTGTTATTGCCTCGTTTCTTACGGCTAAAACACCGTTTAT
CCCTCTAAGAAGTCCGCTAGCGAGCAGAGAACATCTTAAATGGGGAGTTACTTAAATCAA
AATTGCTTTCTCTCTAAGCAACCCAAATCCACCAAGACTTTTGTGTTCCACAGCGCACTA
AACGACTAGTTAGTTGGATGAGGTCTCACTCGTTATCGCAATTAAGCAGACGTTTCGGAA
TACGAATCAAGAACGGCCATGCACCACCATCCTCTGAATCAAGAAAGAGCTATCAATCTG
TCAATCATTCCAGAGTTTTAATCTAGTAAGTTTTCCCGTGTTGGGTCAAATTAAGCCGCA
GGCTCCACTCCT
>gi|831000933|gb|GCZO01179484.1| TSA: Picea glauca k60_k58_1491667 transcribed RNA sequence
GACCCAACACGGGAAAACTTACTAGATTAAAACTCTGGAATGATTGACAGATTGATAGCT
CTTTCTTGATTCAGAGGATGGTGGTGCATGGCCGTTCTTGATTCGTATTCCGAAACGTCT
GCTTAATTGCGATAACGAGTGAGACCTCATCCAACTAACTAGTCGTTTAGTGCGCTGTGG
AACACAAAAGTCTTGGTGGATTTGGGTTGCTTAGAGAGAAAGCAATTTTGATTTAAGTAA
CTCCCCATTTAAGATGTTCTCTGCTCGCTAGCGGACTTCTTAGAGGGATAAACGGTGTTT
TAGCCGTAAGAAACGAGGCAATAACAGGTCTGTGATGCCCTTAGATATTCTAGGCCGCAC
GCGTGCTACAATGGCGTGTGCAAAAAGCTTATTCGAGGTTTGTCCAAAGAGAACTAATCA
TTTGGTTATTAGAAGTAGGCAGCAATGTTTGTTTTTAGTAATCGGTGG
>gi|830961580|gb|GCZO01218595.1| TSA: Picea glauca k60_k48_5927554_rc transcribed RNA sequence
TATCTTCTTACATTTCTTTAGGGGCAGGGACCGGTTGAACCGTTTATCCTCCTCTTTCTA
GGATTTCTTTCCATAATGATATTTCAGTAGATTTGGCAATTTTTTCCCTCCATCTTGGGG
GGGTGTCATCTATTTTGAGTTCTATCAATTTCATTACAACTGTTCTAACAATACGATTTT
CCGGATTATTTACGGAACGTATTCCTTTGTTTATCTGGTCTCTTATGGTAACTTCCTTCT
TGCTTTTATTTTCNNNNNNNNNNNNNNNNNNNNNNNNNNNNNNNNNNNNNNNNNNNNNNN
NNNNNNNNNNNNNNNNNNNNNNNNNNNNNNNNNNNNNNNNNNNNNNNNNNNNNNNNNNNN
NNNNNNNNNNNNNNNNNNNNNNNNNNNNNNNNNNNNNNNNNNNNNNNNNNNNNNNNNNNN
NNNNNNNNNNNNNNNNNNNNNNNNNNNNNNNNNNNNNNNNNNNNNNNNNNNNNNNNNNNN
NNNNNNNNNNNNNNNNNNNNNNNNNNNNNNNNNNNNNNNNNNNNNNNNNNNNNNNNNNNN
NNNNNNNNNNNNNNNNNNNNNNNNNNNNNNNNNNNNNNNNNNNNNNNNNNNNNNNNNNNG
TACCAACCGGTATTAAAATCTTTAGTTGGCTGGCTACTATCTCCATATCGAATGTGAGTT
GGGAAGTACCTATANNNNNNNNNNNNNNNNNNNNNNNNNNNNNNNNNNNNNNNNNNNNNN
NNNNNNNNNNNNNNNNNNNNNNNNNNNTGGATGTCGTGTTACATGATACATATTATGTAG
TGGCTCATTTCCATTATGTTCTTTCGATAGGAGCGGTCTTTGCNNNNNNNNNNNNNNNNN
NNNNNNNNNNNNNNNNNNNNNNNNNNNNNNNNNNNNNNNNNNNNNNNNNNNNNNNNNNNN
TTTTTTTTATCTTTTATTGGAGTAAATTTAACTTTTTTCCCTCAACATTTCTTAGGTTTA
AATGGGATACCTCGCCGCTATTCCGATTTTTCTGACTCTTTCTTTTTGTGAAATTACGTT
TCATCCC
>gi|830955714|gb|GCZO01224461.1| TSA: Picea glauca k60_k66_1835616 transcribed RNA sequence
TAGGGATGAAACGTAATTTCACAAAAAGAAAGAGTCGGAAAAATCAGAATAACGTCGAGG
TATCCCATTTAAGCCTAGAAAATGTTGAGGGAAAAAAGTTAAATTTACTCCAATAAAAGA
TAAAAAAAAGTGACACTTTAGTCCCAAGTCTCTAAGCTTAAAACCATAAAATACTTGTAA
TCAATGGGTTAAGCCTGCAAAAATGGCAAAGACCGCTCCTATCGAAAGAACATAATGGAA
ATGAGCCACTACATAATATGTATCATGTAACACGACATCCAGAGAAGAATTTGAAAGTAC
AATGCCTGTTAAGCCTCCCAGGGTAAATAAGAAGAGAAAGCCGACTGATCATAATATAGG
TACTTCCCAACTCACATTCGATATGGAGATAGTAGCCAGCCAACTAAAGATTTTAATACC
GGTTGGTACNNNNNNNNNNNNNNNNNNNNNNNNNNNNNNNNNNNNNNNNNNNNNNNNNNN
NNNNNNNNNNNNNNNNNNNNNNNNNNNNNNNNNNNNNNNNNNNNNNNNNNNNNNNNNNNN
NNNNNNNNNNNNNNNNNNNNNNNNNNNNNNNNNNNNNNNNNNNNNNNNNNNNNNNNNNNN
NNNNNNNNNNNNNNNNNNNNNNNNNNNNNNNNNNNNNNNNNNNNNNNNNNNNNNNNNNNN
NNNNNNNNNNNNNNNNNNNNNNNNNNNNNNNNNNNNNNNNNNNNNNNNNNNNNNNNNNNN
NNNNNNNNNNNNNNNNNNNNNNNNNNNNNNNNNNNNNNNNNNNNNNNNNNNNNNNGAAAA
TAAAAGCAAGAAGGAAGTTACCATAAGAGACCAGATAAACAAAGGAATACGTTCCGTAAA
TAATCCGGAAAATCGTATTGTTAGAACAGTTGTAATGAAATTGATAGAACTCAAAATAGA
TGACACCCCCCCAAGATGGAGGGAAAAAATTGCCAAATCTACTGAAATATCATTATGGAA
GGAAATCCTGGAAAGAGGGGGATAAACGGTTCAACCGGTCCCTGCCCCTAAAGAAATGTA
AGAAGATAGAATTAAAAAAATTATAGCTGGGAATAGTAGTCAGAACCTTAAATTGTTTAT
CCGGGGGAAATGCATATCGTG
>gi|830926611|gb|GCZO01253563.1| TSA: Picea glauca k60_k50_5608992 transcribed RNA sequence
CACGATATGCATTTCCCCCGGATAAACAATTTAAGGTTCTGACTACTATTCCCAGCTATA
ATTTTTTTAATTNNNNNNNNNNNNNNNNNNNNNNNNNNNNNNNNNNNNNNNNNNNNNNNN
NNNNNNNNNNNNNNNNNNNNNTTCCATAATGATATTTCAGTAGATTTGGCAATTTTTTCC
CTCCATCTTGGGGGGGTGTCATCTATTTTGAGTTCTATCAATTTCATTACAACTGTTCTA
ACAATACGATTTTCCGGATTATTTACGGAACGTATTCCTTTGTTTATCTGGTCTCTTATG
GTAACTTCCTTCTTGCTTTTATTTTCNNNNNNNNNNNNNNNNNNNNNNNNNNNNNNNNNN
NNNNNNNNNNNNNNNNNNNNNNNNNNNNNNNNNNNNNNNNNNNNNNNNNNNNNNNNNNNN
NNNNNNNNNNNNNNNNNNNNNNNNNNNNNNNNNNNNNNNNNNNNNNNNNNNNNNNNNNNN
NNNNNNNNNNNNNNNNNNNNNNNNNNNNNNNNNNNNNNNNNNNNNNNNNNNNNNNNNNNN
NNNNNNNNNNNNNNNNNNNNNNNNNNNNNNNNNNNNNNNNNNNNNNNNNNNNNNNNNNNN
NNNNNNNNNNNNNNNNNNNNNNNNNNNNNNNNNNNNNNNNNNNNNNNNNNNNNNNNNNNN
NNNNNNNNNNNNGTACCAACCGGTATTAAAATCTTTAGTTGGCTGGCTACTATCTCCATA
TCGAATGTGAGTTGGGAAGTACCTATANNNNNNNNNNNNNNNNNNNNNNNNNNNNNNNNN
NNNNNNNNNNNNNNNNNNNNNNNNNNNNNNNNNNNNNNNNTGGATGTCGTGTTACATGAT
ACATATTATGTAGTGGCTCATTTCCATTATGTTCTTTCGATAGGAGCGGTCTTTGCNNNN
NNNNNNNNNNNNNNNNNNNNNNNNNNNNNNNNNNNNNNNNNNNNNNNNNNNNNNNNNNNN
NNNNNNNNNNNNNTTTTTTTTATCTTTTATTGGAGTAAATTTAACTTTTTTCCCTCAACA
TTT
>gi|830906792|gb|GCZO01273382.1| TSA: Picea glauca k60_k38_7967305 transcribed RNA sequence
CGGATAAACAATTTAAGGTTCTGACTACTATTCCCAGCTATAATTTTTTTAATTCTATCT
TCTTACATTTCTTTAGGGGCAGGGACCGGTTGAACCGTTTATCCTCCTCTTTCTAGGATT
TCTTTCCATAATGATATTTCAGTAGATTTGGCAATTTTTTCCCTCCATCTTGGGGGGGTG
TCATCTATTTTGAGTTCTATCAATTTCATTACAACTGTTCTAACAATACGATTTTCCGGA
TTATTTACGGAACGTATTCCTTTGTTTATCTGGTCTCTTATGGTAACTTCCTTCTTGCTT
TTATTTTCNNNNNNNNNNNNNNNNNNNNNNNNNNNNNNNNNNNNNNNNNNNNNNNNNNNN
NNNNNNNNNNNNNNNNNNNNNNNNNNNNNNNNNNNNNNNNNNNNNNNNNNNNNNNNNNNN
NNNNNNNNNNNNNNNNNNNNNNNNNNNNNNNNNNNNNNNNNNNNNNNNNNNNNNNNNNNN
NNNNNNNNNNNNNNNNNNNNNNNNNNNNNNNNNNNNNNNNNNNNNNNNNNNNNNNNNNNN
NNNNNNNNNNNNNNNNNNNNNNNNNNNNNNNNNNNNNNNNNNNNNNNNNNNNNNNNNNNN
NNNNNNNNNNNNNNNNNNNNNNNNNNNNNNNNNNNNNNNNNNNNNNNNNNNNNNGTACCA
ACCGGTATTAAAATCTTTAGTTGGCTGGCTACTATCTCCATATCGAATGTGAGTTGGGAA
GTACCTATANNNNNNNNNNNNNNNNNNNNNNNNNNNNNNNNNNNNNNNNNNNNNNNNNNN
NNNNNNNNNNNNNNNNNNNNNNTGGATGTCGTGTTACATGATACATATTATGTAGTGGCT
CATTTCCATTATGTTCTTTCGATAGGAGCGGTCTTTGCTATTTTTGCAGGCTTAACCCAT
TGATTACAAGTATTTTATGGNNNNNNNNNNNNNNNNNNNNNNNNNNNNNNNNNNNTTTTT
TTTATCTTTTATTGGAGTAAATTTAACTTTTTTCCCTCAACATTTCTTAGGTTTAAATGG
GATACCTCGCCGCTATTCCGATTTTTCTGACTCTTTCTTTTTATGAAATTACGTTTCATC
CCTAGGATCTTTCATTTCTATTTTCTCTCTGTTTTACTTTTGCTATCTGTTCTGAACAGC
CTCTACTGAAAAGATGCTGACGTTAAGATCTTCTAGAACATCCAATTCTTTGGAAAATTT
TATCTGCTATCCCGTAATTGAGCATTCTTTTGATCAAAGAATTAAAACTTTAAACTCATC
TAATTAATGATAACTTGAACCAGTATTTTTTTCCACTCTCCATCTACCTACATGATAGAA
CTGGTAATTTCTATACACGATTATGTTATAATATTTCT
>gi|830904121|gb|GCZO01276053.1| TSA: Picea glauca k60_k64_1937387 transcribed RNA sequence
CTATCGAAAGAACATAATGGAAATGAGCCACTACATAATATGTATCATGTAACACGACAT
CCAAAGAAGAATTTGAAAGTACAATGCCTGTTAATCCTCCCAGGGTAAATAAGAAGAGAA
AGCCGACTGATCATAATATAGGTACTTCCCAACTCACATTCGATATGGAGATAGTAGCCA
GCCAACTAAAGATTTTAATACCGGTTGGTACNNNNNNNNNNNNNNNNNNNNNNNNNNNNN
NNNNNNNNNNNNNNNNNNNNNNNNNNNNNNNNNNNNNNNNNNNNNNNNNNNNNNNNNNNN
NNNNNNNNNNNNNNNNNNNNNNNNNNNNNNNNNNNNNNNNNNNNNNNNNNNNNNNNNNNN
NNNNNNNNNNNNNNNNNNNNNNNNNNNNNNNNNNNNNNNNNNNNNNNNNNNNNNNNNNNN
NNNNNNNNNNNNNNNNNNNNNNNNNNNNNNNNNNNNNNNNNNNNNNNNNNNNNNNNNNNN
NNNNNNNNNNNNNNNNNNNNNNNNNNNNNNNNNNNNNNNNNNNNNNNNNNNNNNNNNNNN
NNNNNNNNNNNNNNNNNGAAAATAAAAGCAAGAAGGAAGTTACCATAAGAGACCAGATAA
ACAAAGGAATACGTTCCGTAAATAATCCGGAAAATCGTATTGTTAGAACAGTTGTAATGA
AATTGATAGAACTCAAAATAGATGACACCCCCCCAAGATGGAGGGAAAAAATTGCCAAAT
CTACTGAAATATCATTATGGAAGGAAATCCTGGAAAGAGGGGGATAAACGGTTCAACCGG
TCCCTGCCCCTAAAGAAATGTAAGAAGATAGAATTAAAAAAATTATAGCTGGGAATAGTA
GTCAGAACCTTAAATTGTTTATCCGGGGGAAATGCATATCGTG
>gi|830899378|gb|GCZO01280796.1| TSA: Picea glauca k60_k72_1564787_rc transcribed RNA sequence
TAGGGATGAAACGTAATTTCACAAAAAGAAAGAGTCGGAAAAATCAGAATAACGTCGAGG
TATCCCATTTAAGCCTAGAAAATGTTGAGGGAAAAAAGTTAAATTTACTCCAATAAAAGA
TAAAAAAAAGTGACACTTTAGTCCCAAGTCTCTAAGCTTAAAACCATAAAATACTTGTAA
TCAATGGGTTAAGCCTGCAAAAATGGCAAAGACCGCTCCTATCGAAAGAACATAATGGAA
ATGAGCCACTACATAATATGTATCATGTAACACGACATCCAAAGAAGAATTTGAAAGTAC
AATGCCTGTTAATCCTCCCAGGGTAAATAAGAAGAGAAAGCCGACTGATCATAATATAGG
TACTTCCCAACTCACATTCGATATGGAGATAGTAGCCAGCCAACTAAAGATTTTAATACC
GGTTGGTACNNNNNNNNNNNNNNNNNNNNNNNNNNNNNNNNNNNNNNNNNNNNNNNNNNN
NNNNNNNNNNNNNNNNNNNNNNNNNNNNNNNNNNNNNNNNNNNNNNNNNNNNNNNNNNNN
NNNNNNNNNNNNNNNNNNNNNNNNNNNNNNNNNNNNNNNNNNNNNNNNNNNNNNNNNNNN
NNNNNNNNNNNNNNNNNNNNNNNNNNNNNNNNNNNNNNNNNNNNNNNNNNNNNNNNNNNN
NNNNNNNNNNNNNNNNNNNNNNNNNNNNNNNNNNNNNNNNNNNNNNNNNNNNNNNNNNNN
NNNNNNNNNNNNNNNNNNNNNNNNNNNNNNNNNNNNNNNNNNNNNNNNNNNNNNNGAAAA
TAAAAGCAAGAAGGAAGTTACCATAAGAGACCAGATAAACAAAGGAATACGTTCCGTAAA
TAATCCGGAAAATCGTATTGTTAGAACAGTTGTAATGAAATTGATAGAACTCAAAATAGA
TGACACCCCCCCAAGATGGAGGGAAAAAATTGCCAAATCTACTGAAATATCATTATGGAA
AGAAATCCTAGAAAGAGGAGGATAAACGGTTCAACCGGTCCCTGCCCCTAAAGAAATGTA
AGAAGATAGAATTAAAAAAATTATAGCTGGGAATAGTAGTCAGAACCTTAAATTGTTTAT
CCGGGGGAAATGCATATCGTGACATCCTAACATAATAGGGATTAGTCAATTACCGAACCC
CCCTATTAAAATAGGTATAACCACGAAAAAGATTATGATAAAAGCGTGGGAGGTTACAAA
AACGTTATACATGTGATCGTGGAATATAAACGAACCAGGCTGTCTTA
>gi|830894413|gb|GCZO01285760.1| TSA: Picea glauca k60_k68_1753137 transcribed RNA sequence
AAATGTTGAGGGAAAAAAGTTAAATTTACTCCAATAAAAGATAAAAAAAAGTGACACTTT
AGTCCCAAGTCTCTAAGCTTAAAACCATAAAATACTTGTAATCAATGGGTTAAGCCTGCA
AAAATNGCAAAGACCGCTCCTATCGAAAGAACATAATGGAAATGAGCCACTACATAATAT
GTATCATGTAACACGACATCCAGAGAAGAATTTGAAAGTACAATGCCTGTTAAGCCTCCC
AGGGTAAATAAGAAGAGAAAGCCGACTGATCATAATATAGGTACTTCCCAACTCACATTC
GATATGGAGATAGTAGCCAGCCAACTAAAGATTTTAATACCGGTTGGTACNNNNNNNNNN
NNNNNNNNNNNNNNNNNNNNNNNNNNNNNNNNNNNNNNNNNNNNNNNNNNNNNNNNNNNN
NNNNNNNNNNNNNNNNNNNNNNNNNNNNNNNNNNNNNNNNNNNNNNNNNNNNNNNNNNNN
NNNNNNNNNNNNNNNNNNNNNNNNNNNNNNNNNNNNNNNNNNNNNNNNNNNNNNNNNNNN
NNNNNNNNNNNNNNNNNNNNNNNNNNNNNNNNNNNNNNNNNNNNNNNNNNNNNNNNNNNN
NNNNNNNNNNNNNNNNNNNNNNNNNNNNNNNNNNNNNNNNNNNNNNNNNNNNNNNNNNNN
NNNNNNNNNNNNNNNNNNNNNNNNNNNNNNNNNNNNGAAAATAAAAGCAAGAAGGAAGTT
ACCATAAGAGACCAGATAAACAAAGGAATACGTTCCGTAAATAATCCGGAAAATCGTATT
GTTAGAACAGTTGTAATGAAATTGATAGAACTCAAAATAGATGACACCCCCCCAAGATGG
AGGGAAAAAATTGCCAAATCTACTGAAATATCATTATGGAAGGAAATCCTGGAAAGAGGG
GGATAAACGGTTCAACCGGTCCCTGCCCCTAAAGAAATGTAAGAAGATAGAATTAAAAAA
ATTATAGCTGGGAATAGTAGTCAGAACCTTAAATTGTTTATCCGGGGGAAATGCATATCG
TG
>gi|830885698|gb|GCZO01294475.1| TSA: Picea glauca k60_k38_7931081 transcribed RNA sequence
GGGCGGTGTGTACAAAGGGCAGGGACGTAATCAACGCAATATGATGAATTGCGCTTACTG
GGAATTCCTCGTTCATGGGCAACAATTGCAATCCCCAATCCCAAATCACGGCGTGTATTT
ATGATTGCCGTAATCTTTCGACTACGGTTTCTCTCGGCTTGAAAAACCAAAGTCACTTTT
CCACCGATTACTAAAANNNNNNNNNNNNNNNNNNNNNNNAATAACCAAATGATTAGTTCT
CTTTGGACAAACCTCGAATAAGCTTTTTGCACACGCCATTGTAGCACGCGTGCGGCCTAG
AATATCTAAGGGCATCACAGACCTGTTATTGCCTC
>gi|830861231|gb|GCZO01314913.1| TSA: Picea glauca k60_k70_1632768_rc transcribed RNA sequence
TAGGGATGAAACGTAATTTCACAAAAAGAAAGAGTCGGAAAAATCAGAATAACGTCGAGG
TATCCCATTTAAGCCTAGAAAATGTTGAGGGAAAAAAGTTAAATTTACTCCAATAAAAGA
TAAAAAAAAGTGACACTTTAGTCCCAAGTCTCTAAGCTTAAAACCATAAAATACTTGTAA
TCAATGGGTTAAGCCTGCAAAAATGGCAAAGACCGCTCCTATCGAAAGAACATAATGGAA
ATGAGCCACTACATAATATGTATCATGTAACACGACATCCAGAGAAGAATTTGAAAGTAC
AATGCCTGTTAAGCCTCCCAGGGTAAATAAGAAGAGAAAGCCGACTGATCATAATATAGG
TACTTCCCAACTCACATTCGATATGGAGATAGTAGCCAGCCAACTAAAGATTTTAATACC
GGTTGGTACNNNNNNNNNNNNNNNNNNNNNNNNNNNNNNNNNNNNNNNNNNNNNNNNNNN
NNNNNNNNNNNNNNNNNNNNNNNNNNNNNNNNNNNNNNNNNNNNNNNNNNNNNNNNNNNN
NNNNNNNNNNNNNNNNNNNNNNNNNNNNNNNNNNNNNNNNNNNNNNNNNNNNNNNNNNNN
NNNNNNNNNNNNNNNNNNNNNNNNNNNNNNNNNNNNNNNNNNNNNNNNNNNNNNNNNNNN
NNNNNNNNNNNNNNNNNNNNNNNNNNNNNNNNNNNNNNNNNNNNNNNNNNNNNNNNNNNN
NNNNNNNNNNNNNNNNNNNNNNNNNNNNNNNNNNNNNNNNNNNNNNNNNNNNNNNGAAAA
TAAAAGCAAGAAGGAAGTTACCATAAGAGACCAGATAAACAAAGGAATACGTTCCGTAAA
TAATCCGGAAAATCGTATTGTTAGAACAGTTGTAATGAAATTGATAGAACTCAAAATAGA
TGACACCCCCCCAAGATGGAGGGAAAAAATTGCCAAATCTACTGAAATATCATTATGGAA
AGAAATCCTAGAAAGAGGAGGATAAACGGTTCAACCGGTCCCTGCCCCTAAAGAAATGTA
AGAAGATAGAATTAAAAAAATTATAGCTGGGAATAGTAGTCAGAACCTTAAATTGTTTAT
CCGGGGGAAATGCATATCGTG
>gi|817415080|gb|GCZR01004401.1| TSA: Poa supina CLC29_supina1trim_(paired)_contig_74732 transcribed RNA sequence
CTGGGGCGGTGTGTACAAAGGGCAGGGACGTAATCAGCGCGATATGATGAATCGCGCTTA
CTGGGAATTCCTCGTTCATGGGCAACAATTGCAATCCCCAATCCCAAATCACGGCGTGTA
TTTATGATTGCCGTAATCTTTCGACTACGGTTTCTCTCGTCTCGCTACCGAGGCCACTTG
GTCGCCGATCCAAACAAAGTTGCCCTCACTTGAACCAAACAACTAGCCATCCTCGGACGA
AACTCGAACAAGCTTTCTGCACACGCCATTGTAGCACGCGTGCGGCCTAGAATATCTAAG
>GCZX01135325.1 TSA: Saccharum hybrid cultivar SP803280_c126169_g1_i1 transcribed RNA sequence
AAAAGAAAGCAAAAGCGATTCCCCAAGTAACGGCGAGTGAACAGGGATAAGCCTAGCGCT
TAGGCTCGACGGGATGGTTGCCAGCAATGGTGATCGTCTTCTACCGATGAGGCCGTCGAG
CGGTGCAGCGTTACAAACCGCAATGTTTAGTGGAGCCATTGGTGTTAGTTGGCAACAACT
GGCGCCCTCAGCCTAGCATGCAAGTTCCATTGACTTGGACTAATTGCAAATGACCTACCT
GTTTGGGGCAACTTGGACGGGTTTGGTTGAGCCAGAGCGGGTGTAAGCCCCATACCGTGC
AGGCATTGGTTACACGAATTGTGGCATGGCCCCCTAAAAAGGGTCAGATTGTTAGAGTCG
AGTTGCTTGAGAGTGCAACTTAAAGTGCGAGGTAAACTACTCGTAAGGCTACCTAATACG
GCTACGACACCGATAGCAAACAAGTACCGTGAGG
>GCZX01200514.1 TSA: Saccharum hybrid cultivar SP803280_c135172_g1_i1 transcribed RNA sequence
GGGAAAGTTGAAATAGAACTTTGCAGAGAGAGTTAACAGGGCGTGAAACCGTTAATTGGC
AAACGAATCGGAGCCACGAAGTCGTTTCGTTGTTTAGTCTGGATCAGGTTCAGCGGGTGA
TCGCGAGGTTCCCGTGTATTCCTGGGTCTGGCCAAGCATTGTAAGCGTACACTGCAACCA
GTTAGACGATCAGTAGTGGGTCAAGTGTTGTGAGTGGCGAGCAATCGTCGCGAGCTTCAC
GAACAAATTGTCCATCTTGGTTAGTAGTAGCGCGGTTGTGCTTCGGCATAATTCGTGTTG
CTGGACCATAATGGGTGAACTACAACTGAATACTGACTGGCGAAATGAAAATCGCTTCCC
TATGGGAGCGTTAGAGACAAAGCTGCCAACACCATATAAATCTACACACTCGACTGTTAA
GTCTAAGCTTGGCGTCTTCGAATTCAGAC
>gb|GDAQ01001609.1| TSA: Mastigoproctus giganteus dmp100_2011-02-23_rep_c2088 transcribed RNA sequence
GTTCGACCTCAGATCAAGCGAGATTACCCGCTGAATTTAAGCATATAAATAAGCGGAGGA
AAAGAAACCAAACGGGATTCCCTTAGTAACGGCGAGCGAACAGGGAGCAGCCCAGCGCCA
AGGGCTGGCACTTGACGTGTCCAGCCGATGCGGCGTTAGTGTATTGGTGCATCGTACATT
GCCACGTGCTGTAAGTTCCTTTGACAGGGACTCCCAGAGTGGGTGCTAGGCCCATAACGG
CTGCGAGGCTGATGTACGCAAACCAGTGCATTTTAGAGTCAGGTTACTTGAGAGTGTAAC
CCAAAGCGGGTGGTAAACTCCATCTAAGGCTAAATATTGCAACGAGACCGATAGCAAACA
AGTACCGTGAGGGAAAGTTGCAAAGAACTTTGAAGAGAGAGTTCAATAGGACGTGAAACC
ACTGACAGGCAAACGGGTGGAACCACGAAGTGTGCCTGGCAGACAATTCAGCTATGATCG
GGGGTTTGTGTCGCATGTAGAGGGTCCGTCTTTTCTGGCCATACTAGCNGCGCATATAAT
CACCGATTGTAGTGCATTTTGTTCTGCCAGTGCTAAAGCCACGTCCGATTAGGTGGCTGG
AATGGCCGTAGTGAGCTGTCGCAAGGAAGGTGGCCGGATGTGGCTTGTCTACATTCGGTG
TTATAGCCTTGTGGCCGTGCCATTGCCTAGCGTGCTGATCGGTACAAGTACTCCGAAAGG
AGTTTTGCCAGTAATGGGCTGTTGTGCTTTGCGTAGCCATGGGTATCGTGCCATTTTGCG
CTTTCGTGTCTTCGGGCTCGTAAAGACGGAGTGGTATCGTGTGCTCATTGGTTGCGATTG
CATGAGCGGCTTGCGCAAACTGTGGTGCGAGTAGGTCGGTCTCCACCCGACCCGTCTTGT
AACACGGACCAAGGAGCCTAACACACACGCAAGTCGCACGGTCTTGTTTAGGCCTGTGAG
GCGTAATGAAAATAAACTGCTATGAGGTTGTGCGCTCACAAGGCAAGCAATCGCAATAGC
GGCCTGCCTACTTCCTTTAGTCGGGGATATGGTGGAGCTGGAGCGTGTGCGTTGGTACCC
GAAAGATGGTGAACTATGCCTGGGCAAGACGAAGCCAGAGGAAACTCTGGTGGAGGTCTG
TAGCGATTCTGACGTGCAAATCGATCGTCAGACCTGGGTATAGGGGCGAAAGACTAATCG
AACCATCTAGTTGCTGGTTCCCTCTGAAGTTTCCCTCAGGATAGCAGGCGCTTGGTGAAC
ACAGTCTCATCCGGTAAAGCTAATGATTAGAGGTCTTGGGGCCTAA
>GDAX01085230.1 TSA: Carya cathayensis Unigene085345 transcribed RNA sequence
GGGCACAGTTAGTTAAGGGGCAACTTTTAATTAACGAAGCATTTGTCTGTTTTAGTTAGT
AATAGCATGGCCATTTCGGTGGTTTGTGTTGTTGGGCTATTGCAGGTGAACTATTACCAA
ATACTGACTGGCAAAATAAAAACCGCTTATATGCGTTTTATAGAAAGCAATTGTTTATAT
TATTGCCTACATGTTTGACCATGGGGTTTAAGCTCAACATTTTTGAATTCGGACTTGCTT
GCTACCAATGGGGCAACTCTTGGTGCTTGTATAGATTCGTCTAATCGGGTGTTGACTTGA
TTTTATGTTGTTCAGATATGAATCGATAGGGTAGTAATATAATATGATTCGCAATCATTA
GCAGTGAGTAGGTCGGCTTTCCGAACGACCA
>GDCF01065738.1 TSA: Aularches miliaris breed breeding C267138_a_12_0_l_1074, transcribed RNA sequence
CATAAGGATATTGGAACAATTTATTTAATTTTTAGAATATGATCTGCATCTCTAGGAACA
GCTCTTAGAATAATTATTCGAATTGAATTAGGACAACCTGGAGTTTTTATTAATGATGAT
CAAATTTATAATACAATTGTTACTTCTCATGCTTTTATTATAATTTTTTTTATAGTTATG
CCGGCTATAATTGGTGGATTTGGTAATTGGCTTGTACCTTTAATAATTTCTGCCCCAGAT
ATAGCTTTTCCCCGTCTTAATAATATAAGTTTTTGATTACTAATCCCTTCAATTATTCTT
TTAATTTATTCTTCTTTTGTTGAAAGAGGGGCTGGAACTGGGTGAACAGTTTACCCTCCT
TTAGCTAGATTAATTTCTCATAGAGGTGCATCAGTAGATTTAGCAATTTTTAGACTTCAT
TTAGCTGGAATCTCGTCAATTTTAAGATCAATAAATTTTATTACAACAATTTTAAATATA
CGTCCTTCAAATATAAAAATAGAGGTTATTCCTTTATTTGTTTGATCAGTTTTTATTACT
ACAATTCTTCTTCTTCTTTCCTTACCTGTTTTAGCAGGAGCTATTACAATACTTCTTACT
GATCGAAATTTTAATACATCATTTTTTGATCCAAGAGGAGGGGGGGATCCTATTCTTTAT
CAACATTTATTTTGATTTTTTGGGCACCCTGAAGTATATATTTTAATTCTTCCTGGTTTT
GGAATTATTTCTCATGTTGTGAGATTACAAAGAGGTAAAAAACAACCTTTTGGAAATTTT
GGTATAATTTATGCTATATTGACAATTGGGGTTTTGGGTTTTATTGTTTGAGCTCATCAT
ATATTTACAATTGGGATAGATACTGATACTCGAGCTTATTTTACTTCCGCAACAATAATT
ATTGCTGTACCTACTGGTATTAAAATTTTTTCTTGATTAGCAACTATTCATGGATCAATA
ATTAAATTTGATATTTCAATAATATGATCTTTAGGTTTTATTTTCTTATTTACAGTAGGG
GGGGTTACAGGAGTAATTTTAGCTAACTCTTCTCTCGATATTGTTCTTCACGAC
>GDCF01066162.1 TSA: Aularches miliaris breed breeding C268280_a_4_0_l_1152, transcribed RNA sequence
CCAGCTGTAGATTTTGGTATTCTTAGGTTACATGTTGCTGGTGTATCTTCTATTTTGGGT
GCTATTAATTTTATTGTGACTATTTTTAATATAAAAACTAATAGTATAACATGGTCTCTA
GTTCCTCTTTTTGTTTGATCTGTGTTGATTACTTCTTTTTTATTAGTTTTTTCTCTTCCT
GTGTTAGCGGCTGCTTTAACCATGTTGCTAACGGATCGTAACTTTAACACTACCTTTTTT
GACCCAGTAGGAGGGGGGGATCCTATCTTATACCAACACCTTTTTTGATTTTTTGGGCAC
CCTGAGGTATACATTCTTATTCTTCCAGGTTTTGGTATTATTTCTCATACTGTAAGATTT
TATTGTAATAAAGTTGAGCCCTTTGGGAGATTGGGTATAATTTATGCTATGCTGTCTATT
GGTGTATTGGGGTTTATTGTATGGGCTCATCATATATTTACGGTGGGGTTAGATGTAGAT
ACTCGTGCTTATTTTACGGCTGCTACTATAATCATTGCTGTTCCAACTGGTGTTAAGGTT
TTTAGTTGGTTAGCTACCATGCTTGGTGCTTCTTTGGATTTTTCTCCTTCTTTTTTTTGA
TCTTTAGGCTTTATTTTTTTGTTTACTGTGGGAGGTTTAACTGGTGTCATTTTGTCTAAC
TCTTCTTTGGACGTTAGTCTTCATGATACTTATTATGTTGTTGCTCATTTTCATTATGTT
CTCTCTATGGGGGCTGTGTTTGCTATTATAGCTGGGGTTACTCACTGATTTCCTCTTTGT
TACGGTTTAAATATATCACCCTTTTTACTTAAGGGTCAATTTTGATCTATATTTTTAGGA
GTAAATTTTACTTTTTTTCCTCAGCATTTTTTAGGTTTAAATGGTATGCCTCGTCGGTAT
TGTGATTATCCTGATTCTTTTTCTTATTTAAACAATATCTCTAGGGTTGGTAGGATTATC
ACTATTTTTAGTATTGTTTTACTTTTATTTATTCTCTGGTATTCTTTTTCAAATGAGGAG
TATTCTTTAAATGTAGCGGGAGTTTCTTCTTCTGTAGAGTGGGGTTTAGATTCTCCTTTG
CCTTTACACACTCATTTAGAAACTACTAAACTTTATGGAGATATTATTTTTGTTTAGTAA
CTTATTAAAAAA
>GDCF01067323.1 TSA: Aularches miliaris breed breeding C271317_a_11_0_l_1459, transcribed RNA sequence
TTTTTTATTCGGGGTGTGGTCTGGTATACTGGGCACTAGGTTTAGTACAGTGATTCGTTT
TGAGCTTACTCAGCCTGGAGACTTTCTGATGGATTTTGATTATTACAATTCTGTAGTCAC
TGCTCATGCTTTTATTATGATTTTTTTTATAGTTATGCCTATTATGATGGGGGGTTTTGG
TAATCTTTTGGTTCCTGTTATGATTGGGGCTACAGACATGGCCTACCCTCGTTTGAATAA
CATAAGGTTTTGGCTTCTTCCTCCTTCTTTGTCTTTATTAATTAGTTCTGCCATCGTGGG
TTCTGGGGTTGGTACCGGTTGGACTGTTTACCCCCCTCTTTCTAATGGCATTTTCCATTC
TGGTCCTGCTGTTGATTTTGGTATTTTGAGCCTTCATATTGCAGGTGTCTCTTCAATTTT
AGGGGCTATTAACTTTATTGTTACTATTTTTAATATAAAAACTTTAGGTATGCTGTGATC
TAATGTGCCTTTGTTTGTTTGGTCAGTTTTAATTACTTCTTTTCTTTTGGCTTTTTCTCT
TCCTGTGCTAGCTGCTGCTTTGACTATGCTCCTTACGGATCGTAATTTTAACACCACCTT
TTTTGACCCTTTAGGAGGGGGTGACCCTATCCTTTATCAACATCTTTTTTGGTTTTTTGG
GCACCCTGAAGTTTATATTTTAATCCTACCAGGTTTTGGTATTATTTCTCATACAGTGAG
GTTTTATAGTAATAAGACGGAACCTTTTGGCAGATTGGGTATGGTGTACGCTATAATTTC
TATTGGTGTGTTGGGTTTTATTGTGTGAGCCCACCACATATTTACTGTCGGTCTGGATGT
AGACACTCGGGCTTATTTTACAGCAGCTACTATGATTATTGCAGTTCCTACTGGGGTTAA
GGTTTTTAGTTGGTTGGCTACTATACTTGGTGGTAAGCTAGATTTTAGTCCCTCCTTGTA
TTGATCTGTGGGCTTTGTGTTTCTTTTTACTGTCGGGGGATTGACTGGGGTTGTGCTTTC
TAATTCCTCTCTGGATGTGAGGCTACACGACACTTATTATGTGGTGGCGCATTTTCATTA
TGTGCTTTCTATGGGCGCTGTGTTTGCTATTATGGCCGGCGTTGTTCACTGGTTTCCTTT
TGCTTATAATATTTCTTTAAACCCTTATATGTTAAAGGGTCAGTTTTGGGTCATATTCCT
TGGTGTCAATCTAACCTTTTTCCCCCAGCATTTTTTAGGCCTTAATGGCATGCCCCGTCG
TTATTGTGATTATCCTGATGGTTTTACTTATTGAAATACTATTTCGAGGTTGGGTAGTAT
TATTACTGTCTTTTCTGTTGTGTTCTTTCTTTATATCATTTGAGAGTCTTTTTCACATCG
TTCTTATATTTTCTCTAATCCTTTTAATAGAGTTAATGAGTTAATGTTTGAGAGCCCTTT
TCCCGCTCACACTAATGTC
>GDCF01068213.1 TSA: Aularches miliaris breed breeding C273659_a_4_0_l_1963, transcribed RNA sequence
TCCTTGTCTGTTTTTTCCTCTTCTTGGTTGATGAGCTTGGGGGGTTGCCTTTTCTTTCCC
AGGGTTTTTTGATTGTCTGGTTATTTGGGTTCTCTTTTTTTAGGGTTTTTGTCTATTTTG
AAGAAGGAGATGGACTATGTACTTAACCACCCCGTTAAAGGTGTTTATACCTTTGTTGGT
TGCATTTTTTTGACTATCTGCTTGTATAATTTTTTAGCCATATTTCCTAATGTGTTTTCA
GTTACCTCTCACATGTTGGTGACTCTGCCTTTTTCTTATAGCTTTTGGGTGGGGGTTATT
GTTTTTAGCTGGGTTAGTTCATTAAAGCATTTTTTGTCCCATTTGATCCCTGTGGGTACT
CCTCTAGCTTTAATTAGATTCATGGTTCTGGTGGAGGTTCTGAGAAATTTCATTCGCCCT
TTGGCTCTCACTTTTCGTTTAACAGCTAATATGATAGCTGGGCACTTGCTAATATCTCTG
ATTGGGGGGGCTTTAATCAGTCTTTCTTTTAGGTTTATAGTCCTTGGCTCTCTTGTTCAA
TCCCTTTTAGTTTTTATGGAATTAGGGGTTTCGTTGATCCAGGCTTATGTTTTTTCTACT
CTTCTCTTGCTTTACATCTCTGAGGGTGGGCATTAGCTAAAAATGAAGAAATTCAATCCT
TTTCACCTGGTCGAGCTTAGCCCTTGACCTATTCTTACTTCTTTCTCTTTTTTGAGGTTT
GCCTTGGGGGTGGTTATCATAGTTCGCTCTTTTTATTGTTTTCCCTTTTTATTTTCTTTG
GTTCTTTTGGTCTCCTCGTCTTACTTGTGGGGGCGTGACGTGCACCGTGAAGGTTGTTTA
GAGGGGTACCACAATTATGAGGTTACGGTAGGGTTTAAGTTAGGCATGATTATCTTTATT
CTTTCTGAGTGTTTTTTCTTTTTAGGCATATTCTGAGGGTACTTGCATTTAGCTGAGGCC
CCTGCTTTAGAATTAGGTGGTGTTTGGCCTTCAGAGGGGGTTGTGCCTTTTGATCCTAAA
GGCATCCCATTTTTGAACACCATCCTTTTAGTGTCTTCGGGTGTTTCTGTTACTTGGTGT
CACCATGCTATGGAGGTTGGTGATATAAACTCTAGGGTTGTCTCTTTGCTCTTTACAGTT
TTTTTGGGGGCTACCTTCACATCTTTTCAGTTGTTAGAGTACTATATTTCTAGCTTTACC
TTTTCTTGTTCTTCTTACTCTTCCGTCTATTTTATGGGTACGGGCTTTCATGGGCTGCAT
GTGCTTATTGGTAGGGTTCTCCTTATTATTTGTCTTTTTCGTTTTGTTAATCTTTTTGTT
AGCCCTAACCATAGTTCGGGGTTTGAGTGTTCTGTGTGGTATTGACATTTTGTTGATGTT
GTATGGTTTTGTTTATACTTAGTGTTTTACTGATGGGGGGTTTAACTTTAACACTTTAGT
ATATTAAGTACAGCTAATTTCCAATTAGTAGGTTTAAAGGGTTTTTGAAGCTTGGGGGAT
TTTTCTTATTTTGTTTATTGTTAACCCTAATTCTTTTTGTTGTTGTTTATCTTATTAGTT
TTTGGGTTGCTTCCTTTCAAGATAAGGGGGGTTCTTTTGAGTGTGGGTTTTATAATTTTA
GGGGCTCTAGTCTTTCTTTCTCTATGCCTTTTTTGTTATTTCTCTTATGTTTTTGCTCTT
TGATGTGGAGATCCTTTTGGTTTGTTTTTACCCTATGAGTAGTTGTTTTTCTTTTTATAG
TTCCTTTTTAGTCTGAGTTCTGCTTTTTTTTATTTCTTTAGCCACTTTCTATGAATGATC
GAAGGGGGTGTTTAGCTGAATTTAGGGCAGCTTAGATAGTTTAGTTTCGACCTAATCTTT
TATTGTGCTGTGGATAACATAAAGCTTAAAGCTTAGGGGCTCATAATCTCTAGAGGTAGT
TGTCGGGTCTTAGTATTACTAAACTTTGAAAGTTTAGGCTGGG
>GDCF01069332.1 TSA: Aularches miliaris breed breeding s1438_L_2825_0_a_5_7_l_333, transcribed RNA sequence
AATTCCGATAACGAACGAGACTCTAGCCTACTAAATAGACCCGGGTCTACTTTTGTCGAC
CCGAGGCGCTTCTTAGAGGGACAGGCGGCGTTTCAGCCGCATGAGAAAGAGCAATAACAG
GTCTGTGATGCCCTTAGATGTCCGGGGCCGCACGCGCGCTACACTGAAGAGATCAGCGTG
TATGTGCACTCCTACTCTGAAAAGAGCGGGAAACCGAGTGAACCCTTTTCGTGCTTGGGA
TTGGGGATTGTAATTATTCTCCATGAACGAGGAATTCCCAGTAAGTGCAATTCATCAGAT
TGCATTGATTACGTCCCTGCCCTTTGTACACAC
>GDDE01012561.1 TSA: Stilpon pauciseta breed wildtype C78362_a_13_0_l_322, transcribed RNA sequence
CTAAAATAGAAGATACTCCTGCTAAATGTAATGAAAAGATAGCTAGATTTACTCTCTGTG
AGGGGTGAAAAGTTGCATTAGATAGAGGGGGATAAACAGTTCACCCTGTTCCAGCTCCTA
CAGCTGAGAAAGAAGATACAAGAAGAAAAGTTAAAGCAGGCGGTAGTAATCAGAAACTTA
TATTGTTTATTCGAGGGAAAGCTATATCAGGAGCATTTACTATTATTGGTACCAACCAGT
TTCCGAAACCACCGATTATAATTGGTATTACTATAAAAAAAATTATCACAAATGCGTGAG
CTGTGACTATTACGTTATAAAG
>GDEA01016125.1 TSA: Cerobasis guestfalica breed wildtype C316018_a_3_0_l_352, transcribed RNA sequence
AATAACTTTTGAACGATTACCTTTATTTGTTTGATCTGTATTAATTACAGCTCTTTCCAC
GTTACCGTTCAAAATGTGCCAACAATTCTCCAATCTCCTCGCATTCCTCTATCAGCTGAA
CCCCTTTCTTGTTTATTACCGTGTCTTTCGTAGCTCTCACATTCATTTCTCCTGGAAGTT
CGTCCTCAGAAGATGTCCTGCACATTTTCCCCCTCCTTCCTATCCTGGCATTAAAATCTC
CTCCAGCAATAATTCCATACTTCTCTGTATCCTGATCCTCCAGTTCCTCTTTCAATTCTT
TCCAAATGTCACTGCCCGAGCTGCTATAAAATAAATAGTAAATATCCTGCAC
>GDEV01017396.1 TSA: Longivalvus nubilus breed wildtype C90583_a_17_0_l_1261, transcribed RNA sequence
CTGTATTCTACTAATCATAAGGATATTGGTACTTTGTACTTTATATTCTCATTATGAGCG
GGCATAATGGGTTTATCTATAAGTATTCTTATTCGAATTGATTTGTCTCAACCGGGGTCA
CTTCTTTTTGATGATCAAGTATATAATGTTATTGTAACTGCTCATGCTTTTATTATAATT
TTTTTTATAGTAATACCTTCTTTGATTGGAGGGTTTGGGAATTGGCTTGTCCCAATTATA
ATTAATGCTCCGGATATAGCATTTCCTCGTATAAATAATATAAGGTATTGACTTTTGCCC
CCCTCATTAATTTTTTTAGTCACATCTTCTTATATTGAAGGAGGAGTAGGAACGGGATGA
ACTGTTTACCCTCCCCTTTCAACAAGGGAGTTTCATGGGGGTAGAGCTGTAGATTTAGCT
ATTTTTAGATTACATTTAGCTGGTATTTCTTCTATTATAGGGGCTATTAATTTTATTAGA
ACTATTATTAATATACGCCCTAAGAGAATTAAAATAGAGCGAATGACTTTATTTGTGTGA
TCTGTTATAATTACAGCTTTGTTATTATTATTATCTTTGCCTGTTTTAGCAGGGGCTATT
ACAATATTGTTAACAGATCGAAATTTTAATACTACTTTTTTTGACCCTAGAGGGGGAGGG
GACCCTATTTTGTATCAACATTTATTTTGATTTTTTGGCCATCCTGAGGTTTATATTTTA
ATTTTACCAGGATTTGGAATTATTTCTCATACTATTTTATTTCAAAGTAATAAAGCCCAA
ACATTTGGGGCTTTAGGGATAATTTATGCAATATCTGCTATTGGGGGGCTTGGGTTTATT
GTATGAGCGCATCATATATTTACAGTAGGAATAGATGTTGACTCTCGAGCTTATTTTACA
GCAGCAACTATAATTATTGCAATTCCTACAGGAATTAAAGTTTTTTCTTGACTTTCTACT
TTATATGGGGTTATGATAAAATGAAATGTAATTATATTATGAAATTTAGGGTTTATTTTT
TTATTTTCTTTAGGGGGGGTAACTGGAGTTATTCTGGCTAATTCGTCTATTGACGTTATT
TTACATGATACTTACTATGTAGTAGCTCATTTTCATTATGTTTTATCTATAGGAGCTGTT
TTTGCTATTTTTGCTGGAATTTTTCATTGATGGCCAATAATATTTAATATTTATTTTAGC
AATAAAATTAGGAAAACTCATTTTTGAGTGATGTTTATTGGAGTTAATTTAACTTTTTTT
C
>GDFB01004768.1 TSA: Valenzuela badiostigma breed wildtype C37143_a_26_0_l_335, transcribed RNA sequence
CTGGTTAATTCCGATAACGAACGAGACTCTAGCCTACTAAATAGATTGCTGGCTTACAAA
CGCCAGCAAGACTTCTTAGAGGGACAGGCGGTGATTCAACCGCACGAAACAGAGCAATAA
CAGGTCTGTGATGCCCTTAGATGTCCGGGGCCGCACGCGCGCTACACTGAAGTGATCAAC
GCGCATCTTGAAACCTACTCTGTCAAGAGTGGGAAACCCAATGAACCTTCTTCGTGATTG
GGATTGTGGTTTGTAATTATACCACATGAACGAGGAATTCCCAGTAAGCGCGAGTCATAA
GCTCGCGTTGATTACGTCCCTGCCCTTTGTACACA
>GDFB01010440.1 TSA: Valenzuela badiostigma breed wildtype C55606_a_11_0_l_1012, transcribed RNA sequence
TGTGTGCTCTCTTACTGGCGAAGAATGAATTCACTCAGTAGAAACGTTGTTTCTGTTAAT
TGTAATAGTTTTTCGAGAGTTTGATAGAGCTTCTCAGATAATTCAAATAAATATAATAAC
AGCAGAAAAAGAGATTAAAGAACCCACGGAAGAAACAATATTCCAAGTGGTGAAGGCATC
TGGGTAATCTGAATAACGCCGGGGTATTCCATTTAACCCAAGAAAATGTTGAGGAAAAAA
TGTTAGATTGACTCCAACAAACATGGATATAAATTGAATTTTTAATAATTTTGGGTCTAT
ATTTAAATTAAAGAGCAAAGGCAGCCAATGGGTAACTCCTGCTATCATAGCAAAAACAGC
TCCTATAGAAAGGACATAATGAAAATGGGCGACTACGTAGTAAGTGTCATGCAAAACAAC
ATCAATTGAAGAATTTGCTAGCACTACTCCAGTGAGACCTCCTACTGTGAACAAAAAAAC
AAATCCAATGGATCATCATATTGGAGCTTCAAAAAATACGTAAGACCCGTTTATAGTTGC
CAGTCATCTGAAAACCTTTACCCCAGTTGGGATTGCGATAATCATAGTCGCTGCTGTGAA
ATAAGCTCGAGTGTCAATATCTATCCCTACAGTAAACATGTGATGGGCTCAAACAATAAA
CCCTAAAAACCCAATAGAAATCATAGCATAGATTATTCCGAGAGTCCCAAAAGGTTCTTT
TTTACCAGTGTAAAATCTAATGGTATGAGAGATAACCCCAAACCCTGGAAGAATTAAGAT
ATAAACTTCAGGATGCCCAAAAAATCAAAAAAGATGTTGGTAAAGGATAGGATCCCCTCC
TCCAGAAGGATCAAAAAAAGAGGTGTTAAAATTTCGATCTGTAAGAAGCATTGTGATAGC
TCCAGCTAATACTGGCAAAGAAAGAAGCAGTAAAACAGCAGTAATTAAAACAGACCATGC
GAACAGGGGCATTGTATCTAATGTTATGGAAGAGGTCCGCATATTTAAAATG
>GDFB01015498.1 TSA: Valenzuela badiostigma breed wildtype s1977_L_2806_0_a_8_0_l_515, transcribed RNA sequence
GGATTCCGACTTCCATGGCCACCGTCCGGCTGTCTAGATGCATTGACACCTTTTGTGGTG
TCTGATGAGCGTGTATTCCGGCACCTTAACTTCGCGTCCGGTTCATCCCGCATCGCCAGT
TCTGCTTACCAAAAATGGCCCACTAGACAATCATACATCCGATCGTATGGCTCTAATCAA
ACGAGTCATACTTCTCACCCATTTAAAGTTTGAGAATAGGTTGAGGTCGTTTCGACCCCA
ATGCCTCTAATCATTCGCTTTACCGGATGAGACTGCGTCTCAACCGATTGTCTGCTATCC
TGAGGGAAACTTCAGAGGGAACCAGCTACTAGATGGTTCGATTAGTCTTTCGCCCCTATA
CTCAGGTCTGACGATCGATTTGCACGTCAGAATCGCTACAGACCTCCACCAGAGTTTCCT
CTGGCTTCGTCTTGCCCAAGCATAGTTCACCATCTTTCGGGTACCAACGTGTACGCTACA
ACTCCGCCAGACCGTTGATAGACGGAATTGGCGGG
>GDFI01004086.1 TSA: Pyrrhocoris apterus breed wildtype C113232_a_3_0_l_324, transcribed RNA sequence
ATTTTAATTTTACCAGGATTCGGGATTATTTCCCATACTATTAGGTTCTATAGAAACAAG
ATGGAACCTTTTGGGTCTTTGGGTATAATTTATGCTATAGTTTCTATTGGGGTGCTGGGC
TTTATTGTCTGAGCTCACCACATGTTTACCGTAGGCTTGGATGTGGACACCCGGGCCTAC
TTCACGGCGGCCACTATGATTATTGCTGTTCCTACAGGGGTTAAGGTTTTTAGGTGGCTT
GCAACTATAATCGGGGCCACTCTTGAATTTTCTCCTTCTTTCTACTGGTCTTTAGGGTTT
GTGTTTCTTTTTACTGTTGGCGGC
>GDFK01016978.1 TSA: Embidopsocus sp. AD-2014 breed wildtype C135737_a_3_0_l_259, transcribed RNA sequence
CCCCCATTGATAAAACATAATGAAAATGTGCAACCACATAATAAGTATCATGTAAGGTAA
CATCTAAAGAAGAATTAGAAAGAACAACCCCAGTTAAACCTCCTATAGTAAAAAGAAAAA
CAAACCCTAAAGATCATAGTATAGAAGGGCTCATACATAGCTTACCCCCCAATATTGTAG
CTAATCAACTAAAAACTTTTACTCCAGTAGGAACAGCAATAATCATAGTAGCAGCAGTAA
AGTAAGCACGAGTATCAAC
>GDFK01046218.1 TSA: Embidopsocus sp. AD-2014 breed wildtype C85932_a_3_0_l_224, transcribed RNA sequence
TATTATTTATTCGAGGAAAAGCTATATCAGGGGCACCAATTATGATTGGGACCAACCAAT
TCCCAAAGCCCCCAATTATAATTGGCATAACCATAAAAAAAATTATAACAAAAGCATGAG
CAGTGACCATAACATTATAAATCTGATCAATTTGCCCAAACAAAGATGGATGTGAAAGCT
TTACACGAATAAAAATTCTTATAGAAGCGCCTAATAAAGCAGAT
>GDFU01070634.1 TSA: Hevea brasiliensis rt_contig_est_46106 transcribed RNA sequence
TGGTAATTCTAGAGCTAATACATGAACAAGTGCTCCAACCTCAGCTTGCTGATGGAAGGA
TCGCATTTATTCGTACAAGACCAATGATCCATATCTACACTAGAACCCTGTTCTTGGGAC
TTTGTTTTCTTGAATAAGGACTTGTGTAGGGATCTACGCAATTCTCTGAATTGCAATGCT
CAAGATGACTCTGAATAACTGAGCAAATCGTATGGCCTCTGTGCCGACGATGTATCCCTC
AAGCAACTGCCTTATCAACTGTCGATGGTAGATTATGCGCCTACCATGGTTGTAACGGGT
AACGGGGAATCAGG
>gb|GDHT01210928.1| TSA: Austrofundulus limnaeus Alim_3_read_n86659 transcribed RNA sequence
GTATTCAGGCGATAATGCCTGCTTTGAGCACTCTAATTTTTTCAAAGTAAACGTATCGAT
CGCCTACGACACTCAATTAAGAACACCGTAGGACAATGCGATAATCTGCTCAGTATGACA
GTAACCACCATCAGGTGGACCGCCATACATGAGCTGAGATCCAACTACGAGCTTTTTAAC
CACAACAACTTTAATATACGCTATTGGAGCTGGAATTACCGCGG
>gi|942422088|gb|GDIQ01001763.1| TSA: Daphnia magna Dapma6tiEVm031092t1 transcribed RNA sequence
GGTTAAAAGTGTGGTGTAATGGGGGGTTTATGTTATTTCATTCTATTGATAAATTTATTA
TATTAATTGAAATAGTGTTTCGATTTATTACTAGAGATTCTCAAATTATAAATACTAAAA
TTATAATAGATACTATTGAAATATATGATCCTATTGATGATACTATATTTCATTTGGAAA
ATGCATCAGGATAATCTGAGTAACGTCGGGGCATACCATTTAACCCTAAAAAATGTTGAG
GAAAAAATGTTAAATTTACCCCTAGGAATATGGTTATAAATTGAATTTTTAATATTTTTG
GGTTTATGGTGTTAGAAAATATTATTGGGAATCAGTGAATTGTTCCTGATAAAATTGCGA
ATACTGCTCCTATTGATAATACGTAATGAAAATGGGCTACTACGTAATATGTATCGTGTA
GAATAATATCAATAGATGAATTAGCTAAGATGACTCCTGTTAAACCTCCAATAGTGAACA
GAAACACGAAACCTAGTGCTCATATTATTGGGGATTCTATAAAAGTATGAGATCCTGATA
TTGTTGCTATTCATCTAAAAATTTTAATTCCAGTTGGAATAGCGATAATTATTGTTGCTG
CTGTAAAATAAGCTCGTGTATCTAAATCTATACCAATTGTAAATATGTGGTGGGCTCATA
CAATAAAACCTAAAAAACCAATTGATACTATTGCATAAATTATTCCTAAAGTTCCGAAAG
GCTCTTTTTTACCAGAGTAATGTCTAATAATATGCGAAATTATTCCAAATCCAGGAAGAA
TTAGAATGTAAACTTCTGGATGTCCAAAAAATCAAAATAAATGTTGATAAAGAATGGGAT
CGCCCCCCCCAGCTGGGTCAAAAAAAGTGGTATTAAAATTTCGGTCTGTTAATAATATGG
TAATAGCTCCTGCTAGCACGGGAAGAGATAGTAGTAAAAGAATTGTAGTAATAAAAATTG
ACCAAATAAATAAAGGAACTTGCTCAAATTTTATTATTTTTGGTCGTATGTTTATGATAG
TTGTAATAAAATTAATAGCTCCTAAAATAGAAGAAATCCCTGCTATGTGTAGCGAAAAAA
TGGTTAAATCAATTGATTCGTTTATATGGTAGTTTTGATTTGATAGAGGAGGATATACTG
TTCACCCTGTTCCTGCACCATTCCCTATAAATGAAGATAAAATTAGTAGGGAAATTGATG
GTGGAAGTAGTCAGAATCTTATATTATTTATTCGAGGGAAAGCTATATCTGGTGTTCTCA
TTAATATAGGGACTAATCAGTTTCCAAATCCCCCAATTATAATAGGTATTACTATAAAAA
AAATTATAACAAAAGCATGAGATGTTACTAAAACATTATAAATTTGATCGTTTTGTGTAA
GTATAGATGGATGCGACAGTTTTAGTAACATCTCATGCTTTTGTTATA
>GDIS01063007.1 TSA: Silene conica Sconica_KEWJ_c44554_g1_i1 transcribed RNA sequence
TTTTTAAAAAAAAATTTTGAATAATTTGATTTATTAAATATTAATAAAATAAATAATAAA
AATAAAATTAATAATCTCAAAATTCCTCCAATTTTTCTTGGTACAGATCGTAAAATTGCG
TAAGCAAATATAAAGTATCATTCAGGTTTAATATGTAAAGGTGTATTTAAAGGATCAGCT
GGAAAAAAATTTTCCTTTGCTATTCTAAAATGAAAATCAATAAAAAATGATAATATTAAG
CAATAAAATATTACTATTAATATTAAAGAAATTAAATCTTTAAATATAAATCTTTTATTA
AAATAAATTTTATCTTTTCTTGAATTTAATCCTATTTGGTTAGATGAGCCTTTTTCATGA
AGAATAGATAAATGAATTATTGATATAGCTAAAATTATTAAAGGTATTAAAAAATGTAAA
GAAAAAAATCGATTTAATGTAGGATTATCAACGGAAAATCTTCCCCAAACTCAAAAAACA
ATTTTTTTTCCTAAAAATGGAATTGAAGATAAAATATTAGTAATAACTGTTGCTCCCCAA
AAAGATATTTG
>GDJH01063827.1 TSA: Silene conica Sconica_KEWI_c43206_g1_i1 transcribed RNA sequence
AATATTTTTTTTTTAAAAAAAAATTTTGAATAATTTGATTTATTAAATATTAATAAAATA
AATAATAAAAATAAAATTAATAATCTCAAAATTCCTCCAATTTTTCTTGGTACAGATCGT
AAAATTGCGTAAGCAAATATAAAGTATCATTCAGGTTTAATATGTAAAGGTGTATTTAAA
GGATCAGCTGGAAAAAAATTTTCCTTTGCTATTCTAAAATGAAAATCAATAAAAAATGAT
AATATTAAGCAATAAAATATTACTATTAATATTAAAGAAATTAAATCTTTAAATATAAAT
CTTTTATTAAAATAAATTTTATCTTTTCTTGAATTTAATCCTATTTGGTTAGATGAGCCT
TTTTCATGAAGAATAGATAAATGAATTATTGATATAGCTAAAATTATTAAAGGTATTAAA
AAATGTAAAGAAAAAAATCGATTTAATGTAGGATTATCAACGGAAAATCTTCCCCAAACT
CAAAAAACAATTTTTTTTCCTAAAAATGGAATTGAAGATAAAATATTAGTAATAACTGTT
GCTCCCCAAAAAGATATTTGTCCTCAAGGTAAAACATACCCAATAAAAGCGGATCCTATA
ATTATAAATAATATTAAATTCCCTGAAATTCACATTTGTTTTTTATTAAAAGATTTATTT
AGTAAAGATTTTATAATATGAATATATATAATAATAAAAATAATAGATGAAAAATGAGCA
TGAGTTATTTGTAAAATTATTCCGTTTTCAATAATTTTACTTAAAAAAATATAAGAGTTG
AAAGCTAAAAGAGTATTATTACAATAATGTATAGAAACAAAAATTCCTGAAATTGATTGA
ATTACTATTCTTAATCCTAGCAAAGATCCAAAATTTCATATTAATCTAATATTTGAAGGT
GTTGGAATAAAA
>GDKA01007384.1 TSA: Rhynchophorus ferrugineus RPW1_contig_7407 transcribed RNA sequence
TTGTTACGACTTTTACTTTCTCTAGATGGTCAGGTTTGGACATCTTCCCAGCACAGCGAT
GCGACCACGAGAGCCGCTTCGCCGACCGGTCCAAAGGCCTCACCAAATCATCCAATCGAT
AGTAGCGACGGGCGGTGTGTACAAAGGGCAGGNNNNNNNNNNATGACTTGCACTTACTGG
GAATTCCTCGTTCATGGAGAATAATTACAATCCCCAATCCCAAGCACGAAAAGGGTTCAC
TCGGTTTCCCGCTCCTTTCGGAGTAGGATGCACATACACGCTGATCTCTTCAGTGTAGCG
CGCGTGCGGCCCCGGACATCTAAGGGCATCACAGACCTGTTATTGCTCTTTCTCATACGG
CTGAAACGCCGTCTGTCCCTCTAGGAAGCGCCGTGGCGGCACGAGGACGCCACGGTCTAA
TTAGTAGGCTAGAGTCTCGTTCGTTATC
>GDKA01010075.1 TSA: Rhynchophorus ferrugineus RPW1_contig_10122 transcribed RNA sequence
AAACCTAAAGCTAATCATCTTGGCATTTTACAAAAACTATAAAAGAACTACGCCTCTGAT
AACCTTACAAGACTCCACATTAGTATGAGCTGGGAACGGGGACTCAATCATTAGCTCATT
ACTTCTATTAGGGGAAACAAAGGAAGACATCCCACGAGGGTTAGAAAGAGACTCCCAAAT
AATGTAAAGGAAAAAAATAATAGAAAAAATAGTAATCACCCTACCAATGCTAGAAATAGT
ATTTCAGTAAGTAAAGCCATCAGGATAGTCACAATAACGACGTGGCATACCATTAAGGCC
TAAGAAGTGTTGAGGGAAAAAAGTCAAGTTTACACCCAGGAACATAGCTCAAAACTGACC
TTTAAGTAAATAAGGGTTTATCACCATACCGTAAGCAAAAGGGAACCAATGGGTAATACC
CGCCATAATAGCAAATACAGCCCCCATGGATAACACATAGTGGAAATGGGCCACCACATA
ATAAGTATCATGAAGACTAACATCTAAAGAAGAATTAGAAAGAATAACCCCGGTAAGCCC
CCCAACAGTAAACAAGAACACAAACCCGATGGATCAGTAAAAAGAAGGGCTAAAATCTAA
TTTTCCGCCGAGCATAGTAGCCAGCCAACTAAAAACCTTTACACCCGTAGGAACAGCAAT
AATCATAGTAGCAGCAGTAAAGTATGCTCGAGTGTCAACATCTAAGCCAACTGTAAATAT
ATGATGTGCCCAGACAATAAATCCCAACACACCAATGGAAATCATAGCATAGATCATCCC
TAAACTACCAAAAGGCTCAGTCTTGTTACTGTAAAACCTCACAGTATGAGAAATAATTCC
AAAACCTGGTAGAATAAGAATATAAACTTCCGGATGGCCAAAAAATCAAAATAAATGCTG
ATAAAGAATAGGATCCCCACCTCCAATAGGGTCAAAAAATGTTGTATTAAAGTTACGGTC
CGTCAACAGTATAGTAAGAGCAGCGGCTAAAACAGGAAGAGAAAAAGCAAGCAAGAAAGA
AGTAATAAGAACTGACCAAACAAACAACGGAACGTTAGATCAAGATATTCCTAAAGTTTT
CATATTAAAAATAGTTACAATAAAATTAATAGCCCCCAAGATTGAAGAAACACCGGCAAT
GTGAAGCCTAAGAATACCAAAATCAACAGCAGGACCAGAATGGAAAATCCCATTAGAAAG
AGGGGGGTAAACGGTCCAACCAGTACCCACACCAGAACCTACTACAGCAGACCTAATAAG
CAAAGAAAGAGAAGGAGGTAAAAGCCAAAAACTTATATTATTAAGACGAGGGTAAGCCAT
GTCTGTGGCCCCAATTATTACAGGAACAAGCAAATTACCAAAACCCCCCATCATAATAGG
CATCACCATAAAGAAAATCATAATAAAAGCATGAGCAGTAACTACAGAATTATAGTAATC
AAAATCTATTATAAAGTCGCCAGGCTGAGTAAGCTCAAACCGAATCAGGGTTCTAAACCT
AGTACCCAACATACCTGACCAAATACCAAAAATAAAATACAAAGTAGCAATGTCTTTGTG
GTTTGTAGATATTAAT
>gb|GDKL01023694.1| TSA: Salvia pomifera Unigene1309_Salvia_pomifera transcribed RNA sequence
AATATCTATTGGTTTACTAGGATTTATAGCAAATATTATACCAATTTTACCAAAAACTTC
TTTTTTACCTAAATTGTAACTAATAATATGTGAAATTATTCCAAACCCTGGTAAAATTAA
GATATAAACTTCTGGGTGACCAAAAAATCAAAATAAATGTTGATATAAAATTGGGTCTCC
TCCTCCTCTTGGATCAAAAAATGATGTATTAAAATTTCG
>gb|GDKL01024379.1| TSA: Salvia pomifera Unigene1994_Salvia_pomifera transcribed RNA sequence
GATTTATGTTTTCCACGAATTAATAATATAAGATTTTGATTACTAATTCCTTCTCTAATA
TTAATAATTTCTTCATCTATAAAAAGTGTTTTAAATGGGGTTGGTTGAACAATATACCCT
CCCTTAACTTCAATTCAATACTTTATATCTTCTTCCATTGAAATAATAATTTTTTCTTTA
CATATTGCAGGAATTTCTTCAATTGCTAGATCAATTAATTTTATTTCAACTATTTTACTA
ATAAAAAATAAAAATTATTTTTTAAGTAATTTAACCCTATTTTCTTTATCAATTTTAATT
ACTACTTTTTTACTTTTATTGGCACTACCTGTATTAGCAGGAGCAATCACAATAATTTTA
ATAGATCAAAAAATGATGTATTAAAATTTCG
>gb|GDKL01028470.1| TSA: Salvia pomifera Unigene6091_Salvia_pomifera transcribed RNA sequence
CGACCCGTCTTGAAACACGGACCAAGGAGTCTAACATGTATGCAAGCTGATCAGTCTTGT
TTAGGCTTGAAAGGCGAATTGAAAGAAATTGATATGATGTATGCTTGTAAGAGTATACCG
CAATATCAGCCCGTGATATATCCACTTTACCGAGATTTTCGCGGAGCACTAGTATATATG
TTAGTACCCGAAAGATGGTGAACTAAGCCCGGACAAGATGAAGCCAGAGGAAACTCTGGT
GGA
>gi|919335176|gb|GDKQ01007337.1| TSA: Nicrophorus vespilloides scaffold13326 transcribed RNA sequence
AATATAAGATTTTGATTACTACCCCCTTCTCTTTCTCTTTTAATTAGATCTGCTGTAGTG
GGTTCAGGGGTTGGTACTGGTTGAACAGTCTACCCTCCTCTCTCTGACGGGATGTTCCAT
GATGGACCGGCTGTAGACTTTGGTATTCTTAGTCTACACATTGCAGGAGTTTCTTCTATT
TTAGGGGCTATTAATTTTATTGTTACTATTTTTAATATAAAAACTGTTGGTATGTCTTGA
TCTAACGTCCCTCTTTTTGTTTGATCTGTTCTTATTACTTCTTTTTTNNNNNNNNNNNNN
NNNNNNNNNNNNNNNNNNNNNNNNNNNNNNNNNNNNNNNNNNNNNNNNNNNNNNATCCTA
TTCTTTACCAACACTTATTTTGGTTTTTTGGTCACCCTGAAGTTTACATTTTAATTCTTC
CTGGTTTTGGTATTATTTCTCATACTGTTAGATTCTACAGTAATAAGACGGAGCCTTTTG
GTAGTCTTGGGATAATTTATGCTATACTTTCTATTGGAGTCCTTGGATTTATTGTATGAG
CTCACCATATGTTTACTGTTGGTCTTGACGTCGATACTCGTGCTTATTTTACAGCTGCTA
CTATAATTATTGCTGTTCCAACAGGAGTAAAAGTTTTTAGATGATTAGCTACNNNNNNNA
ATACTTGGTGGAAAGTTAGACTTTAGTCCTTCTTTTTATTGATCTATTGGTTTTGTTTTT
TTATTTACTGTTGGTGGTCTTACTGGTGTTATTTTATCTAACTCTTCATTAGATGTTAGT
CTTCATGACACTTANCTATGTGGTTGCTCATTTTCACTATGTTCTTTCTATGGGTGCTGT
ATTTGCTATTATAGCAGGTATCACTCATTGATTCCCGTTTGCTTATGGTATACTCATAAA
CCCATATTTACTAAAAGGTCNAATTTTGATCGATATTCTTAGGAGTTAATTTAACTTTTT
TCCCACAACATTTTTTAGGATTAAATGGTATGCCTCGACGTTACTGTGACTATCCTGATG
GTTTTACTTATTGAAACACAATTTCTAGTATTGGTAGAATAATCACTATCTTTAGGGTTG
TATTTTTACTTTATACTATGTGAGAATCTATATCTGATTCTCGGACTATTTCTACTTTTG
TTTCTCCTAGAGCTTGTAATGAACTAATAATGGACTCTCCTTTACCGGCTCATACTAATA
TAGAGTCTTGTAAAGTTTACAGAGGTGTGG
>gi|919324468|gb|GDKQ01013986.1| TSA: Nicrophorus vespilloides C847427 transcribed RNA sequence
CAAAACTTTCAAAGTTAAGTATAAATAGAAGGCTTGATAATCAACCTCTAGAGATTATGA
GCCCCTAAGCTTTAAGCTTTAAATTATCTTTAGCCAAAATTAAATTAGGTCGAAACTAAT
TGTTAAAAGCTAACTAAACCCATCTCAAAATACCTTTAGATCACTCGTATAAAGTAGAAA
ATAAGACTAGTCTTACTACAGAGGCTGTGCAAATACCAACCCTAAACCTGAAAGCTCTGT
ACATAGGGTAGAAACAAACAAGCAAGATTTCAACATCAAAAAGTAAGAATATTAAAGAAA
CCACAAAAAAGGGTATGGAAAAAGAAAGACCCGATCCACTAAAAGGCTGAAAACCACATT
CAAATGGGCCCCCTTTTGAATGATCTCCCTCTTCTGTGGAAAGAC
>gi|919322318|gb|GDKQ01015217.1| TSA: Nicrophorus vespilloides C888856 transcribed RNA sequence
CCTACACTGTGGTTAGGACTGATTGTTATATAAGAAAACCGGAATAAACAAATAACTAAA
AGTACTCTCCCAATTAAAACATGAAGACCGTGAAAACCTGTTCCTATAAAGTAAACAGAA
GAGTAAGAAGAACAAGAAAAAGTAAATCTAGCGACATAGTACTCAATAAGTTGAAACATA
GTAAAAGTAGCCCCTAAAAGAACAGTGGCGACTAATGAAACTAAACTAGCCTTAAAGTCT
CCAACCTCTATAGCATGGTGGGTTCAAGTAACAGAAACACCAGAAGAAACTAGTAGGATA
GTATTTAAAAATGGAATACCTTTAGGGTCAAAAACAGTTACACCGACAGGAGGTCAAATC
CCACCTAGCTCTACTGCAGGAGCCTCAGCTAAATGAAAGTATCCCCAGAATATACCTAAA
AAGAAAAAACATTCAGAAAGAATAAAAAGAATTATACCTACTTTAAAACCAACAGTGACC
TCAAGATTATGTCTCCCTTCGTAACACCCTTCTCGATGCACATCTCGGCCTCAAAGAAAA
GAAGAAAAAATTAATAAAAAAAGAGATACTAAAAAAGGAGTACAATCATAAGAACGAACT
ATAATGATAACACCTAGAGCAAATCTTAAAAAAGAGAAAGAAGTTAAGATAGGTCAAGGA
CTTAACTCAACTAAATGAAAAGG
>GDML01004775.1 TSA: Anoplotrupes stercorosus breed wildtype C118335_a_12_0_l_2291, transcribed RNA sequence
TAACCATAAAGACATTGCCACTCTTTATTTTATTTTTGGTGTATGGTCTGGCATGTTGGG
CACCAGGTTTAGCTCTTTGATTCGGTTTGAGCTTACAAACCCCGGGGATTTTATGCTTGA
TTATGACTACTACAATTCGGTGGTTACAGCGCATGCTTTTATTATGATTTTTTTTATAGT
CATACCCATTATAATGGGGGGTTTTGGTAATTTGCTTGTGCCTGTGATGATCGGCGCCAC
TGATATGGCATACCCCCGTTTAAACAATATAAGATTCTGACTTTTACCCCCTTCTTTGTC
TCTTTTGATTAGTTCAGCTGTTGTCGGCTCTGGGGTCGGTACTGGATGAACTGTGTACCC
TCCTTTGTCTAACGGAATTTTCCATTCTGGTCCAGCTGTTGATTTTGGTATTCTAAGGCT
CCACATTGCGGGGGTTTCTTCTATCTTGGGGGCTATTAACTTCATTGTAACTATTTTTAA
CATGAAGACTTTAGGTATAGTTTGGTCAAACGTTCCTCTCTTTGTTTGATCTGTGCTGAT
TACCTCTTTTCTTCTTGCTTTCTCGCTTCCTGTTCTTGCGGCTGCTTTAACTATGCTTTT
AACAGATCGTAACTTTAATACCACCTTTTTTGATCCTATCGGAGGGGGTGATCCTATTTT
ATACCAACATTTATTTTGATTTTTTGGACACCCTGAGGTGTATATTCTTATTCTTCCGGG
ATTTGGTATTATCTCACATACTGTAACTTTTTATAGCAATAAAATTGAACCTTTTGGTAG
ATTGGGGATGATCTATGCTTTAATTTCTATTGGTGTGCTCGGGTTTATTGTCTGAGCCCA
CCATATATTTACTGTAGGGCTGGATGTAGATACTCGAGCGTATTTTACAGCGGCCACTAT
GATTATTGCCGTGCCTACTGGGGTGAAGGTCTTTAGTTGATTGGCTACTATACTGGGCGG
AAAGTTAGAGTTTAGTCCCTCATTCTACTGGTCTATTGGTTTTGTATTTTTGTTTACTGT
GGGGGGCCTAACTGGCGTTGTCCTATCAAACTCATCGTTAGATGTGAGGTTGCATGATAC
TTACTATGTGGTAGCCCACTTTCACTATGTTCTATCTATGGGGGCAGTATTTGCTATTAT
GGCAGGGATTACACACTGATTCCCCTATGCTTATGGGTTGGTGATAAACCCGTATTTACT
TAAGGGTCAGTTTTGGGCCATGTTTTTGGGTGTCAACCTAACCTTTTTTCCCCAACATTT
TTTAGGGTTAAATGGGATACCCCGACGTTATTGTGACTATCCCGATGGCTTTACCTACTG
AAACACTGTTTCCAGAGTAGGGAGGGTTGTGACGATTTTTTCTATTATTCTTTTCCTTTA
TATTATCTGGGAATCTCTAGTTAACCCTCGAAGTATAGCTTTTTTTGTTTCTTCTAACGG
GAGCAACGAGCTTATAATTGAGTCCCCCTTTCCGGCCCACACTAATATAGAGTCTGTTAA
AGTTATTAGAGGGGTTGTTTTACTTTATTAGTATCTGAATGCCGAGATGATTAGCTTTAA
ACTTTCAAGACAGGAGTTCCCCCAGAATGGGGGAGCTGTCTTGTCTTCATGATCACGTGA
TAACTATTATATTCAGAGTTACTATTCTTATTAGGTATATCATGGTTTACATGATGATTA
GTACTAAGTACTATAAATTTCTCTCGGAGGGCACTTTTATTGAAACTATTTGGTCTATAG
TGCCAGCTTTGTTGTTGGTGATTTTGGTGCTACCTTCTATAAAGGTTTTGTACATGGTTG
AGGACATTAAGTCTCCTGTATTAACCTTTAAGATTGTTGCTCATCAATGGTACTGAAGGT
ACGTGGTCCCCCTGTTTAAAAATTTTTCTTACAGGGTAAATGGCGCCGTAGTGGGGGCTT
ATGAAATTGATTCTATACCAGAAGAGTTTGAGGGCAGTTCGGATTTTCCCCGTCTTTTAG
GTAGTTCCTCAGACTTATTTATGCCAGTTAATACAACATCTCGTTTATTAATTACCTCTA
CAGACGTAATTCATGCTTTCGCTCTACCCTCTTTAGGCCTGAAGGTTGATGCCCTGCCCG
GTCGGATTAATCAGTTGTTTTCCAACCCCTCTCGGGTTGGTGTATTTTACGGGCAGTGTT
CAGAGATTTGTGGGTCTAACCATTCTTTTATACCCATTAGAGTCAAAGTTTGTGGTCTTT
CTGACTTTGACATTGTTGGCAAATCCTACCTGCTCGAGATGTTGTCGGACTCTTTAGGGG
GTGAGTACAGC
>GDOL01006651.1 TSA: Oiceoptoma thoracicum breed wildtype C120130_a_10_0_l_691, transcribed RNA sequence
CCTCTGTAGACTTTACAAGACTCTATATTAGTATGGGCAGGCAAAGGAGAGTCCATTATT
AACTCGTTACAGGCTCTAGGAGAAACAAAAGTAGAAATTGAACGAGAGTCCGACATAGAG
TCCCACATAATAAAAATTAAAAACACAACTCTAAAGATAGTGATTATTCTACCAATTCTA
GAAATCGTATTTCAATAAGTAAACCCATCAGGATAGTCACAATAACGACGAGGTATACCA
TTAAGACCTAAAAAATGCTGAGGAAAAAAAGTTAAATTCACTCCTAAAAATATTGATCAG
AATTGTCCTTTCAATAAATAAGGGTTCATTAGTATCCCATAAGCAAAGGGAAATCAATGA
GTAACACCAGCTATAATAGCAAACACAGCACCCATAGAAAGAACGTAATGAAAATGAGCT
ACAACATAGTAAGTATCGTGGAGACTAACATCTAATGAAGAATTAGAAAGAATTACACCT
GTTAAGCCCCCAACTGTAAATAGAAAGACAAAACCAATAGATCAGTAGAAAGAGGGACTA
AAGTCTAACTTACCCCCGAGCATTGTAGCTAACCAACTAAATACTTTAACCCCAGTAGGT
ACAGCAATAATTATAGTAGCTGCTGTAAAGTAAGCACGAGTGTCTACGTCCAACCCAACA
GTAAACATATGATGGGCCCACACAATAAAAC
>GDOL01012590.1 TSA: Oiceoptoma thoracicum breed wildtype C70610_a_8_0_l_228, transcribed RNA sequence
ACGATCGATTTGCACGTCAGAATCGCTACAGACCTCCATCAGAGTTTCCTCTGACTTCGT
CTTGCCCAGGCATAGTTCACCATCTTTCGGGTACCACCGTACACGCTCCGGCTCCGCCAT
ATTCCCGATAGAGAAAACAGGCGGGCTGCTACTGCGACCTGTTACAGCCTCGTAGCTTTA
CTTTCATTCCGCCTCCCGGGCCTATTCAAGACCGAGCGACTCGCGTGC
>GDOM01001715.1 TSA: Trixagus carinifrons breed wildtype C105147_a_11_0_l_907, transcribed RNA sequence
GAGTACCCGCCGAATTTAAGCATATAATTCAGCGGAGGAAAAGAAAGCAAAAGCGATTCC
CTTAGTAACGGCGAGTGAACAGGGAAAAGCCCAGCGTGAAGGCTCTCATACTTGCGTGTG
AGAGCGGTGCCACGTGTATGCTGCAGTGCGCTTAACAGATTGAAGCCCCACAAGTCCCTC
TGACAAGGGCTGCTTACCGCAGATGGTGCTAGTCCATTAGTGGTGGTTGAAATCAGTGGC
AAACTGTAGCATAATAGAGTCAGGTTGCTTGAGAGTGCAACCTAAAGCGGGTGGTAAACT
CCACTTAAGGCTAAATATAACTGTGAGACCGATAGCAAACAAGTACCGTGAGGGAAAGTT
GCAAAGAACTTTGAAGAGAGAGTTCAAAAGGACGTGAAACCGCTTGCAGGTAAACGGGTG
GACCCACGAAGTCAGGCTGGAGAAAGGATTCAGCTGCTTTAATCTAGGCAGCTGCTTGCC
AAGATAACGGTCTCATTCGAGGCAGTGGTGAGCGGCAAGCCGAGATTAAGCGGTGCATTT
CCATTTCTCCCTCGCCGAACCTCTGAACGGTTGCACGGCACTGGCAGCTGTAAAGTGGCT
GACTTTGGAGGTAGCTGGTGTACGATTGCTTCGGCAGTCGACTAGTGTTATACCATTGTT
GCCGTTACTCGCTGTGTCTGTCAATCGGTGCGAAGTTCCCCACTTGTTGGGGTGTTGTAC
GGGTGTGCGAGAGTTATCGCTTCTGGTCGGCGACGAGAGCTTTGTTTGAGTGCCTAGCAA
GCAAACGAGCTCGAGTCTTTTTGTCGGCTAAGGAGAGTGAGTTCGCTCGCACGCTTCAAC
ACACGAATTTCGAGAGGTAGTAGGTCGGTCATCCACCCGACCCGTCTTGTAACACGGACC
AAGGAGT
>GDOM01014712.1 TSA: Trixagus carinifrons breed wildtype C66110_a_19_0_l_283, transcribed RNA sequence
CTTGGAACACGGACCAAGGAGTCTAACATATGCGCGAGTCACTCGGTCTTGAATAGGCCT
GAAGGGCGAAATGAAAGTAACGTGTACGATCCTACGAAGAGTAGTTTATTCTATTCTAGT
GGGCGCAGTACCGACCCGCCTTTTGCTTGCTTTTTGTCAAGTTGGCGGAGTTTGAGCGCA
TACGTTGGTACCCGAAAGATGGTGAACTATGCCTGGGCAAGACGAAGCCAGAGGAAACTC
TGGTGGAGGTCTGTAGCGATTCTGACGTGCAAATCGATCGTCG
>GDON01018327.1 TSA: Nedyus quadrimaculatus breed wildtype s227_L_204_0_a_4_1_l_318, transcribed RNA sequence
AATTCCGATAACGAACGAGACTCTAGCCTATTAAATAGCACACGGAATCTTGTCTTCTGT
GGTGTTTCTTAATGGGATCAAGTGTGTTTAACGCTTTGAAACAGAGCAATAACAGGTCTG
TGATGCCCTTAGATGTTCGGGGCCGCACGCGCGCTACATTGAGAGACAAAATGAGCATTC
TAGCATTTAATAATGTTAGTAATCTTTGAATGTTTTTCTTAATGGGGATAGGGGATTGCA
ATTGTGCCCCTTGAACGAGGAATTCCCAGTAAGTGCTAGTCATTAGCTAGTACTGATTAC
GTCCCTGCCCTTTGTACA
>GDPO01012844.1 TSA: Ips typographus breed wildtype s1519_L_3682_0_a_54_6_l_1263, transcribed RNA sequence
TTAAGCATATCAATAAGCGGAGGAAAAGAAATCAAATGAGATTTCCCTAGTAGCTGCGAG
TGAACCGGAATCAAGCCTATTGCCAATTCTTATGTTTTGTACAATAAGAGATGAGGTGTA
AAGGTGTTTTGTGTTGGACACTGGCCCAGCCGAATTACCATTGAGTGGGTAATCATAGAA
GGTGAAAATCCTGTGCGGCCAGGCTTACCAAAGTGTTTAACCGGAATACTAGAGAGTCTA
GTTGTTTGAGAGTACAACTTAAAGCTGGTGGTAAATTTCATCAAAGGCTAAATATATCAA
GGGACTAATAGCGAACAAGTACCATGAGGGAAAGTTGAAAAGAACTCTGACGAGAGAGTT
CAACAGTACGTGAAACCATAATGAGTAAAACAGATAACTGTGTCGTTATGTGGTACGCCC
TTCAACAGTGTATTCGGTCTTGCGAAACTGCGTGTGTAGGTTGACATAATTAACTGCGCG
CACGTGGTGTGCATATCCGGAGATGCTGTGGATTTGTGCGTGCTCGGTCATCGAGAAACT
ATGCTTCCGCGGCATTGGTGTACTTCAGCTCGTGCTTTATTGTGCGGAGTTGTGCGCTAG
GCTTGGCAGCTGGAGGCGTAGTTTGGCTGTGTGGCAGCTGTGGAGTGCGTTTGCTGAACG
TGTCTGCTTTGTCTGCGGATCGGTTTATTCCTTTCTGCGGTGAGTATGGTGCGGTAGGCA
AGTGCTCCGACATCGATGGTTTGACATTAGTTATTTGACCCGTCTTGAAACACGGACCAA
GGAGTTCAAATGGCACGCGAGTCATTGGGTTTTGACACCCGAAGGCGAAGTGAAATGCAA
ACGTATTGTTATTTGTGGTTCAGCCATGATTAAGCGATAAGCTACTCATGCTTTCCGGCA
TTTGTAGACTAAAAGCGTGATGTTTGAGACCCGAAAGATGGTGACCTATGCCTAGTCAAG
ATGAAGCCAGAGGAAACTCTGGTGGATGTCTGAAGTTATTCTGACGTGCAAATCGATAAT
CTGATCTGGGTATAGGGGCGAAAGACTAATCGAACCATCTAGTAGCTGGTTCCTTCCGAA
GTTTCCCTCAGGATAGCAGGCGTGCATATGTTTAGTTTCATCCCGTAAAGCGAATGATTA
GAGGCCTTGGGGCATATGTAGCCTCAACCTATTCTCAAACTTTTAATGGGTGTGAGTGTT
CTTTCTTAATTGAAGAACGCTACTAAATAAGCATGCCTAGTGGGCCATTTTTGGTAAGCA
GAA
>GDPV01002474.1 TSA: Arrhenodes minutus breed wildtype C110257_a_27_0_l_1101, transcribed RNA sequence
AAAAGAAACCAAACGGGATTCCCCTAGTAATGGCGAACGAACAGGGAACAGCCCAGCGCC
AAGTCCTGACACTTGACGTGTTCAGGAGATGCGGCGTTAGTGTCTTGATGCATCGTACAC
TGCCTTATGTCTCAAGTTCCTTTGACAGGGACTCCCAGAGTGGGTGCTAGGCCCATAGAG
ACTGTAAAGCTGGTGTACGCAAATCATGGCATTTTAGAGTCAGGTTGCTTGAGAGTGCAG
CCTAAAGTAGGTGGTAAACTCCATCTAAGGCTAAATATTACAGTGAGACCGATAGCAAAC
AAGTACCGTGAGGGAAAGTTGCAAAGAACTTTGAAGAGAGAGTTCAAAAGGACGTGAAAC
CACTAACAGGCAAACGGGTGGAACCACGAAGTGTGCTCAGAGGGCGATTCAGTTATCATT
GTTGGTTGGCTGCGTTAATAGTGGGCGCTTTACCGCGCTATGTTTGCGTAGTCTTCAATT
AATAATGTTAATGCATTTCGTCCCTTTGATGCTAAAGCCACGTCCGATTAGGTAGTTGGA
TTGGCCGTAGTGTGAGCTTATTGGAAGGTGGCCGCTAGATGCTTGTCGTCTAGTGGTGTT
ATAGCCAATGAGCCGTGCCATTGCCTAACATGCTGATCGGTGCAAGTTCTCCATTTTGGA
GTATTGCAAGTAATGGGTTGGTGTGCTTGTGGTGTCAAGGCAGGCGTATTAGTTTGCGCT
TTCGTTCTTTCGGGAACGTAAAGACAGATTAGTATCGTAGGTCTTGGCGCTGCTGGCATG
GTCCAGCTTGTGCAAACTGTGGTGCGAGTAGGTCGGTCTCCACCCGACCCGTCTTGAAAC
ACGGACCAAGGAGCCTACCATATACGCAAGTCGCTCGGTCTTGTTTAGGCCCGGGAGGCG
CAATGAAAGTAAAACTACGAGGCTGTGCGTATCCGTACAATCAGTCGCAGTAGTGGCCCA
CCTCTTTCCTTTATTGGGGATATGGTGGAGCTGGAGCGTATACGGTGGTACCCGAAAGAT
GGTGAACTATGCCTGGGCAAGACGAAGCCAGAGGAAACTCTGGTGGAGGTCTGTAGCGAT
TCTGACGTGCAAATCGATCGT
>GDPV01010159.1 TSA: Arrhenodes minutus breed wildtype C77308_a_7_0_l_286, transcribed RNA sequence
CAAGTTTTAGAAGAATTATTCGTCTTGAACTTTCTCAACCTGGGGATTTTTTAATAGATT
ATGACTACTATAACTCAGTAATTACAGCACATGCTTTCATTATAATTTTTTTCATAGTAA
TACCTATTATAATAGGAGGTTTTGGTAACCTCCTAGTACCTATAATACTTAATGCCACAG
ACATAGCTTACCCTCGACTAAATAATATAAGTTTCTGACTTCTACCCCCCTCTTTATCTC
TTCTTATTAGAAGAGCTGTGCTAGGCTCTGGGGTAGGCACTGGTTG
>GDPY01018642.1 TSA: Lymexylon navale breed wildtype s1422_L_3108_0_a_5_0_l_326, transcribed RNA sequence
CTTGTTACGACTTTTACTTCCTCTAAACTGACAAGCTCGAGCAACTTCCAGCTTGGATGC
TTCACACGCCGAAACGTGAGCATGCATCCAGCCGTCCATTGATCTTGCTAAGCAATTCAT
CGGTAGTAGCGACGGGCGGTGTGTACAAGGGGCAGGGACGTATTCAACGCAAGCTGATGA
CTCGCATTTACAAGGAATTCCTCGTTCATGTGCTAAGATTACAAAGCACAATCCCAGAGG
TGAAGGGAATTCAAAGATTGCCCAACTCTTTTCAGAGCAGGAAACAAAATGAACTCATTG
TACCCTTCAATGTAGCTCGCGTGCGG
>GDQA01019020.1 TSA: Sandalus niger breed wildtype s1643_L_3237_0_a_23_6_l_2310, transcribed RNA sequence
CTTGTTACGACTTTTACTTCCTCTAGAAATTTGAGTTCGACAGACTTCCCCGCCGAAACC
TAGAGAAGGTTGCCCCTCTCAATGGCCAGCAAGTCCAAATGCCTCACTAAAACTTCCAAT
CGGTAGTAGCGACGGGCGGTGTGTACAAAGGGCAGGGACGTAATCAACGCAATATGATGA
ATTGCGCTTACTGGGAATTCCTCGTTCATGGGCAACAATTGCAATCCCCAATCCCAAATC
ACGGCGTGTATTTATGATTGCCGTAATCTTTCGACTACGGTTTCTCTCGACCTGGATAAC
CCAAAGTCACTTGCCTGCCGATAAAGCCAACCAGTTGCCCAGCTAACTCCACCAAACAAG
TAGTTCTCTCTGGTCAGATCTCGAACAAGCTTTCTGCACACGCCATTGTAGCACGCGTGC
GGCCTAGAATATCTAAGGGCATCACAGACCTGTTATTGCCTCGTTTCTTACGGCTAAAAC
ACCGTTTATCCCTCTAAGAAGTCCGCCGGCGAGCAGAGGACATCTCTGGCAAGCAGACGC
AAGCAAAGTTTTTTACGCTCCACCTGAATCTTAACATACCAGAGACTTTTGTGTCCCACA
GCGCACCAAACGACTAGTTAGTTGGGTGAGGTCTCACTCGTTATCGCAATTAAGCAGACG
TTTCGGAATACGAATCAAGAACGGCCATGCACCACCATCCTCTGAATCAAGAAAGAGCTA
TCAATCTGTCAATCATTCCAGAGTTCTAATCTAGTAAGTTTCCCCGTGTTGAGTCAAATT
AAGCCGCAGGCTCCACTCCTGGTGGTGCCCTTCCGTCAATTCCTTTAAGTTTCAACTTTG
CAATCATACTTCCCCCGGAACCCAAACACTTTGGTTTCCCTACGAGAGCCGCTGGGTGGA
TCATAATGACCGGCGACTTGTTACAGTCTAACCGGTTAAAGGAATCGCAACCCAATTGCT
AGTTGGCAACGTTTATGGTTAGAACTAGGGCGGTATCTGATCGCCTTCGAACCTCTAACT
TTCGTTCTTGATTAATGAAAATATCCTCGGCAAACGCTTTCGCTTCAGTTAGTCTTGCAT
CGGTCTAAGAATTTCACCTCTCACGATGCAGTACTGATGCCGCCGCGACTATTTCTTTTA
ACCATTGCCTCAGTTGATTAGTAGGCTAACCAAGAATGAAGTGATTTGGAATGGATAAAT
CGGCTAACGGGGCGCTGAAATTTTAAGGCTCCAGGCAACAAGTAGCACAAATCTAACCTC
ACAACATAATGGTCATTGATGCCCCAACCAACTTGTTTGTTGTTCTATAAGACCAACAGA
ATAGAACCGAGGCCATATTCTATTATTCCATGCAACATTATTCAAGCATAAATGGGCTTT
TACACCCAAACTGCCTGCTCTGAGCACTCTAATTTTCTCAAGGTAAACTTGCCGAGACAG
GAACCGCGAGGGAACCATGTACCGGCCTGCTTCGCACCTGATTTAAGTGACGAAACAACA
AATTCCTAATGGAAAGACCACACCCAGTTCGTGGGAGTGGACGAACCTTAAACCCCAGAA
CCTTTAACGGATGGGCCCCAATAGAATTTGCTAAAAATTCAACTACGAGCTTTTTAACCG
CAACAACTTTAATGTATGCTAATGGAGCTGGAATTACCGCGGCTGCTGGCACCAGACTTG
CCCTCCATTTGTTACTCGACTGACCGTTTTAAAGTCGTCTCATTCCAATTGTACTACCAT
GTTTAAATGGAAGTACATCGTTATTTTTCTTCACTACATCGCTAATGTTAATCTAGCATT
GTGTAAGTTTCGCGCCTGCTGCAGACCTTAGTCCTACTAGCCGTTTCTCAGGCTTGTTCT
CCGGAGTCGAGCCCTAACTCCCCGTTACCCGTCACCACCATGGTAGGCAATTACCCTACC
ATCCACAGTTGATAGAGCAGACACTCGATTGATTCGCCTGACAAGATACTTTGTCCTTAC
AAGTAAGCGACTAGGCACCTTTTTGGTATGTCAGGTCGGCAACATGGGCTTTCACCCATT
ATTTACTCAGAGTCACCATTTTAAAGAATACCGGTTGCCCGGATTCATTGGTCTTAGTCT
AATAAACGCAGAGCTTCTCCTCCGAAAAGAAGTCGCCCCATTTGTGCATGTATTAGCTCT
AGAATTACCACAGTTATCCATATAAACTTTTAAACAATCAAGTAGATTATGACTGATTTA
ATGAGCCATTCGCGGTTTCGCCCTCATAATCGGAGCTTGAACTTTACATGCATGGCTTAA
TCTTCGAGACAAGCATACGACTACTGGCAG
>GDQA01023631.1 TSA: Sandalus niger breed wildtype s5847_L_17614_0_a_25_4_l_1382, transcribed RNA sequence
ACGATCGATTTGCACGTCAGAATCGCTACAATCCTCCACCAGAGTTTCCTCTGGCTTCAA
TTTGCCCAAGCATAGTTCACCATCTTTCGGGTACCAATCAAGCATCTCTTTGCTCCGCCC
AGCAAGTTATTGCTAACATTGCTATACGAACAGGCACAAGTTGCGCCAAGGGGCTGTTGT
TTGTCCCAAGGATCACTTGAATTTGATTTCTCTACGCCTTCAACTGGCCTATTCAAGACC
GATCGACTCGATGCCTAATTAGACTCCTTGGTCCGTGTTACAAGACGGGTCGTTCGGAAA
GCCGACCTACTCACTGCCAATAAAATGGCAAACACTCTCGCATTTAAACCCAATCGTAGC
ACAAACGAACCACGCCTGGCCAAGTCAACACCTGATTAGATGAAGCTATACAAGCACCAA
GAGTTACCCCATTGGTAGCAAGCAAGTCCAAATTCAAAGATGCCGAACTTAAAAGACCAA
ACGGTCGCCTGTGTAGGCCTATATCCGGAATGCTGCATTATTTCCAAAACGCTCTTGCGA
GCGATTTTCATTTTGCCAGTCAGTATTTGACGATAGTTCTCTTGTCACTTGGCCAGCAAC
ACCAATTTAGCTTGCGCTAAACAGCACTACTTCTACCAAGAACAAACAAACACTTCGTTA
CAGGCCGAAACAAGCCGAAGCTTGCCCGACCAGCAACTGGGTCCATCGTCAATCGTCTAA
CTGGTTGCAGTGTACGCTTACAAAGATGGCCAGACCAAAAGTACGCCCACAAACCGAAGC
TTGCAAACTGAATTCAGCCCCGACTCATCTACGAAACGACTTCGTGGCTCCGATTCGTTT
CTCAATTAACGGTTTCACGCCCTGTTAACTCTCTCTGCAAAGTTCTATTTCAACTTTCCC
TCACGGTACTTGTTTGCTATCGGTGTCGTAGCCGTATTAAACTATAGCCTTACGAGTAGT
TTACCTCGCACTTTAAGTTGCACTCTCAAGCAACTCGACTCTAACAAATTTGACACCCCT
TACGGAGCGCCATCCACGATTCGTGGCAACCAATGCCTGCACGGTATGGGGCTTACACCC
ACTTTGGCTCAAGCAAACGTTCAAGTTGCCCTAAACGTTAGCTCATATACAATTAGCCCA
AGTCAATGGAACTTGCATGCTAGGCTAAGAGCAGAATCAAGACCGAAGTCCAACTCTACC
AAAGGCACCACTAAACATCGCGGTTTGTAACGCTGCACCGCTCAATAGCCTCGTCGGTTA
AATGACGACCCATGTTGCCATGAGCCATCCTATTGAGCCTAAGCGCTAGGCTTATTCCTG
TTCACTCGCCGTTACTTGGGAAATCGCTTTTGCTTTCTTTTCCTCCGCTTAATAATATGC
TT
>GDQF01008614.1 TSA: Erigeron breviscapus c11849_g1_i1 transcribed RNA sequence
GGAATAATTAAAACATAAACTTCAGGATGACCAAAAAATCAAAATAAGTGTTGATATAAA
ATTGGATCTCCTCCTCCTATAGGATCAAAAAAACTAGTATTCATATTTCGATCAAATAAA
ATTATAGTAATTCCACCAGCTAAAACAGGTAAAGAAAGTAATAAAAGAAAAGAAGTTACT
AAAACAGAAATATTAAATAAAGAAATTAAAGAAAAA
>GDVA01076135.1 TSA: Reticulitermes santonensis breed wildtype C293663_a_22_0_l_820, transcribed RNA sequence
AAGAAAGACTCCCATATAATATAAAAAAAAACAACCAAAGAAAACAAAGTAATAATACTT
CCTAGTCTTGAAACAGTATTCCAATAAGTAAACCCATCAGGATAGTCACAATACCGACGA
GGTATTCCATTAAGACCTAAAAAGTGTTGGGGAAAAAAAGTAAGATTTACACCAAGGAAC
ATAGACCAAAACTGACCCTTCAATAGGAAGGGGTTCATATGCATACCATAAGAAGAGGGG
AATCAATGAGTAACCCCAGCTATAATAGCAAAGACTGCTCCCATAGACAACACATAATGA
AAGTGGGCAACCACATAATAGGTGTCATGAAGACTAACATCAAGAGAAGAATTAGAAAGA
ATTACCCCAGTTAGACCGCCAACAGTAAACAAAAAGACAAAGCCCATAGACCAATAAAAA
GAAGGACTAAAATTCAATTCACCTCCTACTATAGTGGCGAGCCATCTAAAAACCTTAACC
CCAGTAGGCACAGCAATAATCATCGTAGCAGCTGTAAAATAAGCTCGAGTATCAACGTCT
AATCCTACAGTAAATATATGATGAGCCCACACAATAAAACCTAATACCACAATAGAAACC
ATAGCATAAATTATACCTAAGCTTCCAAAAGGCTCCATTTTATTTCTGTAAAACCTAACA
GTATGAGAAATAATACCAAATCCAGGTAAAATAAGAATATAAACCTCAGGGTGACCAAAA
AACCAAAACAAATATTGATAAAGAATAGGGTCACCCCCTCCCACAGGATCAAAAAAAGTT
CTATTAAAATTTCGGTCTGTTAACAACATAGTTAAAGCAG
>GDWD01007927.1 TSA: Grylloblattella sp. AD-2015 breed wildtype C120568_a_4_0_l_351, transcribed RNA sequence
GCCCAAAGAATCAGAATAAGTGTTGGTATAAAATAGGGTCTCCCCCTCCTGCAGGATCAA
AAAAGGAGGTATTAAAATTTCGATCTGTTAATAGTATTGTAATAGCTCCAGCTAAAACAG
GTAAAGATAAAAGCAATAAAATTGCTGTAATTATAACAGATCAGACAAATAAAGGAATTC
TTTCAAATTTTATTATGTAAGGTCGTATATTTAAAATTGTTGTAATAAAATTAATGGCTC
CTAAAATAGATGAGATTCCTGCTATATGAAGAGAAAAAATTGTTAAGTCTACTGAGCTTC
CATTATGAAATGTTTAATTTGAGAGGGGTGGATACAATGTTCATCCTGTAC
>GDYI01020445.1 TSA: Paranisacantha sp. AD-2015 breed wildtype C167295_a_5_0_l_252, transcribed RNA sequence
ACGATCGATTTGCACGTCAGAATCGCTACAGACCTCCACCAGAGTTTCCTCTGGCTTCGT
CTTGCCCAAGCATAGTTCACCATCTTTCGGGTACCAACGTATGCGCTCAAACTCCGCTAA
ACTGTCAAAAGGCAGAATAAGCGGGTCGGTATTGCGCCCTAGATTCACGAAGAAGAGCTA
GGGATCATACCTTTTACTTTCATTTCGCCCATCAGGCCTATTCAAGACCGAGTGACTCGC
GCATATGTTAGA
>GDYI01050895.1 TSA: Paranisacantha sp. AD-2015 breed wildtype s1240_L_1637_0_a_8_5_l_292, transcribed RNA sequence
TTAATTCCGATAACGAACGAGACTCTAGCCTACTAAATAGACTGCTGACTCTTCGGCGTC
AGCAGGACTTCTTAGAGGGACAGGCGGCGATTCAGCCGCACGAAACAGAGCAATAACAGG
TCTGTGATGCCCTTAGATGTCCGGGGCCGCACGCGCGCTACACTGAAGTGATCAGCGTGC
ATAAACAACCCGCTTTGACAAAAGTGGGTAACCCAATGAACCTTCTTCGTGATAGGGATC
GAGCATTGTAATTATTGCTCGTGAACGAGGAATTCCCAGTAAGCGTGAGTCA
>GDYN01012180.1 TSA: Anostostoma australasiae breed wildtype C58444_a_11_0_l_250, transcribed RNA sequence
TTCGATTAGTCTTTCGCCCCTATACCCAGGTCTGACGATCGATTTGCACGTCAGAATCGC
TACAGACCTCCACCAGAGTTTCCTCTGGCTTCGTCTTGCCCGGGCATAGTTCACCATCTT
TCGGGTACCAACGTATGCGCTCAAACGCCGCCAAGTTGTTAATAAACAACATAGGCGGGT
CGGTACTGCGCCCTAACTTATTCTACAAGAGATCAAGTGTCGGGATCGTACACATTACTT
TCATTTCGCC
>GDYN01022906.1 TSA: Anostostoma australasiae breed wildtype C86585_a_7_0_l_439, transcribed RNA sequence
AAAAAAAAAAAGTAAAATACTAAAAATAGTAAGTATTCTACCAAGGCTAGAGATAACATT
CCAGTAGGTAAAAGAATCGGGGTAGTCACAATATCGTCGAGGCATGCCGTTAAGGCCTAA
GAAATGCTGGGGGAAAAAAGTAAAATTAACACCAAAAAATATCATTCAGAATTGACCTTT
AAGTAAAAAAGAATTTATATTCAACCCGTAACACAAAGGAAATCAGTGTGTGATTCCAGC
TATAATAGCAAATACAGCACCCATAGACAAAACATAATGAAAATGAGCAACAACATAATA
AGTATCATGCAGCCTCACATCCAAAGAAGAATTAGAGAGAATAACACCCGTTAGTCCCCC
CACTGTGAATAAGAAAATAAAACCTAAAGACCAATAAAAAGAAGGAGAAAAATCCAAAAC
GCCGCCCAGCATAGTAGCC
>GDYY01001876.1 TSA: Agathemera crassa breed wildtype C43464_a_4_0_l_214, transcribed RNA sequence
GTGTACAAAGGGCAGGGACGTAATCAACACAAGCTGATGACTTGTGCTTACTGGGAATTC
CTCGTTCATGGACAACAATTACAATCCCCAATCCCAATCACGAAAAAGTTTCACTCGGTT
TCCCGCTTCTTTCGAAGTAGGTAGACACATGCACGCTGATTTTTTCAGTGTAGCGCGCGT
GCGGCCCCGGACATCTAAGGGCATCACAGACCTG
>GEAC01022795.1 TSA: Gevuina avellana Gavel_contig_22815 transcribed RNA sequence
AGATTGATAGCTCTTTCTTGATTCAGAGGATGGTGGTGCATGGCCGTTCTTGATTCGTAT
TCCGAAACGTCTGCTTAATTGCGATAACGAGTGAGACCTCACCCAACTAACTAGTCGTCT
GGTGCGCTGTGGAACGCAAAAGTTTCGGTGGGATTTTTGTTGCAGGAAAAGTGTGGGGGT
AACTTCATAACTGGCCTGTAGCTGCCCATTTGAAATGTTCTCTGCTCGCCAACGGACTTC
TTAGAGGGATAAACGGTGTTTTAGCCGTAAGAAACGAGGCAATAACAGGTCTGTGAT
>GEAC01022796.1 TSA: Gevuina avellana Gavel_contig_22816 transcribed RNA sequence
ACAGGTCTGTGATGCCCTTAGATATTCTAGGCCGCACGCGTGCTACAATGGCGTGTGCAA
AAAGCTTGTTCGAGGTTTGTCTAGAGAGAACTAATCGTTTGGTTAGTGTTGGATCGCAAG
GTTTAGCATTGATCGGCGGAAAAGTGACTTTAGTTAGCAAGCCGAGAGAAACCGTAGTCG
AAAGATTACGGCAATCATAAATACACGCCGTGATTTGGGATTGGGGATTGCAATTGTTGC
CCATGAACGAGGAATTCCCAGTAAG
>GEAC01024034.1 TSA: Gevuina avellana Gavel_contig_24055 transcribed RNA sequence
TGAAACACGGACCAAGGAGTCTAATTAGGCATCGAGTCGATCGGTCTTGAATAGGCCAGA
CATTTGGAAATTTTATTTCCAATGACTGAAGGCGTAGAGAAATCAAATCGTGTGATCATT
GGAACAAAAACAGTTCTAATGCGCAACATGTGCCTGTTCGTATAGCAATGTTAGCAATAA
CTTGCTGAGCGGAGCAAAGAGATGCTTGATTGGTACCCGAAAGATGGTGAACTATGCTTG
GGCAAATTGAAGCCAGAGGAAACTCTGGTGG
>GEAC01053518.1 TSA: Gevuina avellana Gavel_contig_53583 transcribed RNA sequence
GAGGAAAAGAAAGCAAAAGCGATTTCCCAAGTAACGGCGAGTGAACAGGAATAAGCCTAG
CGCTTAGGCTCAATAGGATGGCTAGCAGCAATGTTGGTTGTCGTTTCGATAAGCTATTGA
GCGGTGCAGCGTTACAAACTATGATGTTTAGTAATACCATTGGTAGTAATAGGGCAAAGT
TACTGCCCTATTGCTACTCTTAGCCTAGCATGCAAGTTCCATTGACTTGGACTAATTGCA
AATGACTAAGCATCTGGGGCAACTTGGATGTTTGGTTGAGCCAAAGTGGGTGAAAGCCCT
ATACCGTGCAGGCATTGGTATTACGAATCGTAGATAAAGTGTAAAAGCTTTAAATTTGTT
AGAGTCGAGTTGCTTGAGAGTGCAACTTAAAGTGCGAGGTAAACTACTCGTAAGGCTACG
CAATACGGCTACGACACCGATAGCAAACAAGTACCGTGAGGGAAAGTTGAAATAGTACTT
TGCAGAGAGAGTTAACAGGGCGTGAAACCGTTAATTGGCAAACGAATCGGAGCCACGAAG
TCGTTTCGCTAATTAGTTGGGCCAAGTTCAGTTTGTAAGGAAACTTACGGGCGTATTCTT
GAGTTCAACCAGTTTTTGTAAGCGTACACTGCAACCAGTTAGACAATTGGCCATGGGCCC
AGTTGTATCGGTTGTGCAAATGACCAATGCAACGAAGTATTTGTTTATTCGAGTTAGTAG
TAGTATGGAAGCATTTCGGTGCTCTTATATTGCTGGACTTGTTTAATAAGTGAACTATGG
CCAAATACTGACTGGAACATTGAAAATCGCATTTTCGCGTTATACAAAATGCAGTTCGTT
ACATTTGAAGCAACACATTTGACCATAGGGTCTAAGCTCAGCATTTTTGAATTTGGACTT
GCTTGCTACCAGTGGGGCAACTCCTGGTGCTTGTATAGCTTTCATCTAATCGGGTGTTGA
CTTGGCCACATGTTGTTCGGGTGTGAAACGATTGACTTTAAATGTAAACGGATTTGCCAT
TTTATTGGCAGTGAGTAGGTCGGCT
>GEAC01061444.1 TSA: Gevuina avellana Gavel_contig_61516 transcribed RNA sequence
CCAAAAAATCAAAATAAATGTTGAAATAAAATAGGATCCCCTCCTCCATTTGGATTAAAA
AATGAAGTATTAAAATTTCGATCAGTTAATAATATTGTAATAGCTCCAGCTAGTACTGGT
AAAGCTAATAACAATAGGAAAGTGGTAATTATAATTCTTCAAGAAAACAAAGAACATAAT
TCCATTATAATAGATTTTTGTCGCATAATTAAAATTCTTGAAAGAAAATTTAAAGATCTT
AAAATGGATGAAATTCCAGCAATATGCAAAGAAAAAATAGTTAAATCAACTGATGAACCA
TAATGGTATTCAATTGAGGAAAGAGGAGGATAAATCGTTCATCCTGTTCCAGATCCAGTT
GAAATTAATATTGATAAAAATAGTATAATTAACGAGCAAAATAATAATCAAAATCTTATA
TTATTTATACGTGGAAATGCTATATCACAAGACAATAAGATTATTGGAATTAATCAATTT
CCAAATCCTCCAATTATTGCTGGTATGACTATAAAAAAAATTATTACTAAAGCATGACCC
GTAACTAGAGAATTATAAATCTGATCATTTTGAATGAAAG
>GEAC01068322.1 TSA: Gevuina avellana Gavel_contig_68401 transcribed RNA sequence
ATTGGAGGGCAAGTCTGGTGCCAGACAGCCGCGGTAATTCCAGCTCCATTAGCATACATT
AAAGTTGTTGCGGTTAAAAAGCTCGTAGTTGGATCTCAGTCCATGCTAGGCGGTCCACTT
GTCGGTGGTTACTGCTTAGCTGGGCATTTTACCGAGTCAGGCCTTGATGCTCTTAACCGA
GTGTCTTGGCCGCCCGGTACGTTTA
>GEAC01072382.1 TSA: Gevuina avellana Gavel_contig_72468 transcribed RNA sequence
GTCATAATTTTTTTTATAGTTATACCCATTATAATTGGAGGATTCGGAAATTGGCTGGTT
CCTATAATAATTGGAGCTCAGGATATGGCTTTCCCTCGAATAAATAACATAAGGTTTTGG
CTTCTTCCTCCTTCTTTAGCTCTCTTATCTTCATCTGCCTTTGCAGGAATAGGGGCAGGA
ACTGGTTGAACGGTCTACCCTCCTCTTTCTGGAAATTTATTTCATTCTGGGTTTTCGGTC
GATTTAGCAATTTTTAGTCTTCACCTAGCAGGGGCCTCTTCAATCTTAGGGGCTATCAAT
TTCATTACAACTATCTTAAACATACGATCATCTTCTATATCCTTAGACTCAATTCCTCTA
TTTGTGTGATCAGTTTTAATTACAGCTGTTTTACTTCTACTTTCATTGCCAGTCTTAGCA
GGAGCTATCACTATACTGCTAACAGACCGAAACTTTAACACTTCATTCTTTGACCCTTCT
GGAGGGGGAGACCCTATTTTATACCAACATTTATTTTGATTTTTCGGTCACCCTGAAGTG
TATATTCTTATTCTTCCCGGATTTGGTATAATTTCTCATACAATTAGTTTTTACTCTGGA
AAGAAAGAACCTTTCGGTACTTTAGGAATAATTTATGCTATAGTTTCAATTGGGTTTCTA
GGATTTATCGTATGAGCTCACCATATATTCACAGTAGGGATGGATGTGGACACTCGAGCT
TATTTCACAGCAGCTACTATAATTATTGCCATTCCTACGGGAGTAAAAGTTTTTAGCTGG
TTGGCCACAATAAATGGTTCTTATCTTTCTATAGATGCATCTATATATTGATCTATTGGT
TTCGTATTCTTGTTTACA
>GEAC01074470.1 TSA: Gevuina avellana Gavel_contig_74561 transcribed RNA sequence
AGGTCTGTGATGCCCTTAGATGTCCGGGGCCGCACGCGCGCTACACTGAAGTGATCAGCG
TGCATTATATGCCTACTCTGTCAAGAGTGGGAAACCCAATGAACCTTCTTCGTGATTGGG
ATAGGAGATTGTAATTATTCTCCTTGAACGAGGAATTCCCAGTAAGCGCGAGTCATAAGC
TCGCGTTGATTACGTCCCTGCCCTTT
>GEAC01079517.1 TSA: Gevuina avellana Gavel_contig_79613 transcribed RNA sequence
TTTTGATCCTAGTGGGGGAGGAAATCCTATTTTATATCAGCATTTATTTTGATTTTTTGG
ACATCCTGAAGTGTATATTTTAATTCTACCCGGGTTTGGTATTATCTCCCATTCAATTAT
CCAATATAGAAACAAAAATCAAACTTTTGGAACTCTTGGTATGATTTACGCAATATCTTC
TATTGGAGCTCTAGGTTTTATCGTATGAGCCCACCATATATTTACAGTAGGAATAGACGT
AGATTCTCGAGCTTACTTTACAGCTGCTACAATAATTATTGCAGTACCAACTGGTATCAA
AATCTTCTCTTGACTCGCAACAATATATGGGTCTAAAATTAAAAAAAGTGTAATTAGTTT
GTGAAATTTGGGGTTCATTTTTCTGTTCACTATAGGAGGAATCACAGGAGTGATTTTATC
AAATTCTTCTATTGATATCATTTTACATGATACTTACTATGTCGTCGCACACTTTCACTA
TGTGCTTTCTATAGGGGCTGTTTTTACTATTTTCACTGGAATTTTTTATTGATGACCAAT
AATATTTAATGTCTATTTCCATAAATCTATTTCAATTGTTCATTTTTTTACAATATTT
>GEAC01079522.1 TSA: Gevuina avellana Gavel_contig_79618 transcribed RNA sequence
TCCAAAAAATCAAAAAAGATGTTGGTATAATACAGGGTCTCCTCCACCTCTTGGATCAAA
AAATGTGGTATTAAAATTACGATCGGTTAACAGTATAGTAATAGCGCCAGCTAACACAGG
CAAAGATAAAAGTAAAAGAATTGTTGTGATATAAATAGATCAAACAAAAAGAGATAATTG
TTCTATTTTTGTATTTTTTGAACGTATATTTATAATAGTACAGATAAAATTAATTGATCC
TATAATTGATGAGACCCCTGCCAAGTGTAGGCTAAAAATTGTCAAATCT
>GEAH01012062.1 TSA: Chrysis phryne breed wildtype C71138_a_37_0_l_1504, transcribed RNA sequence
GGCTGTTATAAGTATGAAGTTGGATAGGGGAGTTGTTTGCTCATTCACTAGATGTTTGAG
AAATGGAATGATTAATGGTTTTTCGTTTTGAAATAATTCTTTCATAAATGATAAAAATGA
ATAGGCCTGTTCTAATCACGGATGCATTTGATCCTAAGGATGAAATACTATTTCATGAAG
AAAATGCATCTGGAAAATCTGAGTAACGACGTGGTATACCATTCAATCCTAGAAAGTGTT
GGGGGAAAAATGTAATATTAACACTTAAGAATATTGATAAGAAGTGAATTTTTCTTTTTT
TTGGGTTTATTTGAGTTCCGAAAATTAATGGAATCCAATGAATAAGACCTCCGAAAATAG
CGAATACTGCTCCTATTGAAAGTACATAGTGGAAGTGAGCTACCACGTAGTAGGTATCAT
GAAGTACGATGTCAATAGATGAGTTGGATAAGATAATACCTGTTAAACCTCCCATAGTGA
ATAAGAATACAAATCCTGCAGCTCATATGGATGAAGCGTTTATATTTAAATGTGATCCTC
TTAAAGAAGCGATTCAGTTAAAGATTTTTACTCCTGTAGGGATGGCAATAACTATAGTGG
CTGCAGTGAAATAAGCTCGTGTGTCAATATCTATTCCTACTGTAAATATGTGATGTCCTC
ATACAATAAATCCTAAGATACCAATTGATATCATAGCATGTGATATAGCAAGTGCTCCTG
TCGGTTCTTTTTTTCCTGAGTTTGATGAAATGATATGTGAAATTATTCCAAATCCTGGTA
GAATTAAAATGTAAACTTCTGGATGACCGAAGAATCAGAATAGATGTTGATATAAAATCG
GGTCTCCTCCTCCTGATGGATCAAAGAAGGATGTATTTACATTTCGATCTGTTAATAGTA
TTGTAATGGCTCCTGCTAGAACCGGAAGTGATAGAAGAAGAAGAATTGCTGTAATAAAGA
TTGATCAGACGAATAGAGGAATTCTTTCTCATGTTATTGAGTTTGGTGTTATATTAATTG
TTGTTGCTATGAAGTTGATTGCTCCTAGAATGGAAGAAATTCCTGCTAAATGAAGCGAGA
AAATAGTTAAGTCTACAGCTCTTCCATAATGAGATATATTTCTTGACAAAGGTGGATAGA
CAGTTCAACCAGTTCCTGCTCCTGATGAAGAGAATAGGGATATTCTTAATAATGAAATGG
AAGGAATTAAAAGTCAGAATCTTATGTTATTTAGTCGTGGAAATGCTATATCTGGAGCGC
TAATTATTATAGGAACTAGTCAGTTTCCAAAACCTCCTACTATAGTAGGTATAACTATAA
AGAAGATTATAATAAATGCATGTGCCGTAACTGTGGCGTTGTAAATTTGATCGTTTCCAA
GAATAGTTGATGGTTGGGCTAGCTCAGTTCGAATAATTATTCTGAGTCTAGTACCTATTA
TCCCTGATCATATTCCTAATGCAAAATATATGGTTCCAATATCTTTGTGATTTGTAGAGA
ATGC
>GEBD01007694.1 TSA: Chrysis phryne breed wildtype C58555_a_6_0_l_572, transcribed RNA sequence
TGCAACCGTTCAGAGGTTCGGCGAGGGAGAAATGGAAATGCACCGCTTAATCTCGGCTTG
CTAGTGCCGCTCGCCACTGCCTCGAATGAGACCGTTAAAATAGCAAGCAGCTGCCAAGAT
TAAAGCAGCTGAATCCTTTCTCCAGCCTGACTTCGTGGGTCCACCCGTTTACCTGCAAGC
GGTTTCACGTCCTTTTGAACTCTCTCTTCAAAGTTCTTTGCAACTTTCCCTCACGGTACT
TGTTTGCTATCGGTCTCACAGTTATATTTAGCCTTAAGTGGAGTTTACCACCCGCTTTAG
GTTGCACTCTCAAGCAACCTGACTCTATTATGCTACAGTTTGCCACTGATTTCCACCACC
ACTAATGGACTAGCACCATCTCTGGTAAGCAGCCCTTGTCAGAGGGACTTGTGGGGTTTC
AATCTGTTAAGCGCACTGCAGCATACACGTGGCACCGCTCTCACACGCAAGTATGAGAGC
CTTCACGCTGGGCTTTTCCCTGTTCACTCGCCGTTACTAAGGGAATCGCTTTTGCTTTCT
TTTCCTCCGCTGAATTATATGCTTAAATTCGG
>GEBD01011646.1 TSA: Chrysis phryne breed wildtype C72871_a_27_0_l_1525, transcribed RNA sequence
TGAGCATTCTCTACAAATCACAAAGATATTGGAACCATATATTTTGCATTAGGAATATGA
TCAGGGATAATAGGTACTAGACTCAGAATAATTATTCGAACTGAGCTAGCCCAACCATCA
ACTATTCTTGGAAACGATCAAATTTACAACGCCACAGTTACGGCACATGCATTTATTATA
ATCTTCTTTATAGTTATACCTACTATAGTAGGAGGTTTTGGAAACTGACTAGTTCCTATA
ATAATTAGCGCTCCAGATATAGCATTTCCACGACTAAATAACATAAGATTCTGACTTTTA
ATTCCTTCCATTTCATTATTAAGAATATCCCTATTCTCTTCATCAGGAGCAGGAACTGGT
TGAACTGTCTATCCACCTTTGTCAAGAAATATATCTCATTATGGAAGAGCTGTAGACTTA
ACTATTTTCTCGCTTCATTTAGCAGGAATTTCTTCCATTCTAGGAGCAATCAACTTCATA
GCAACAACAATTAATATAACACCAAACTCAATAACATGAGAAAGAATTCCTCTATTCGTC
TGATCAATCTTTATTACAGCAATTCTTCTTCTTCTATCACTTCCGGTTCTAGCAGGAGCC
ATTACAATACTATTAACAGATCGAAATGTAAATACATCCTTCTTTGATCCATCAGGAGGA
GGAGACCCGATTTTATATCAACATCTATTCTGATTCTTCGGTCATCCAGAAGTTTACATT
TTAATTCTACCAGGATTTGGAATAATTTCACATATCATTTCATCAAACTCAGGAAAAAAA
GAACCGACAGGAGCACTTGCTATATCACATGCTATGATATCAATTGGTATCTTAGGATTT
ATTGTATGAGGACATCACATATTTACAGTAGGAATAGATATTGACACACGAGCTTATTTC
ACTGCAGCCACTATAGTTATTGCCATCCCTACAGGAGTAAAAATCTTTAACTGAATCGCT
TCTTTAAGAGGATCACATTTAAATATAAACGCTTCATCCATATGAGCTGCAGGATTTGTA
TTCTTATTCACTATGGGAGGTTTAACAGGTATTATCTTATCCAACTCATCTATTGACATC
GTACTTCATGATACCTACTACGTGGTAGCTCACTTCCACTATGTACTTTCAATAGGAGCA
GTATTCGCTATTTTCGGAGGTCTTATTCATTGGATTCCATTAATTTTCGGAACTCAAATA
AACCCAAAAAAAAGAAAAATTCACTTCTTATCAATATTCTTAAGTGTTAATATTACATTT
TTCCCCCAACACTTTCTAGGATTGAATGGTATACCACGTCGTTACTCAGATTTTCCAGAT
GCATTTTCTTCATGAAATAGTATTTCATCCTTAGGATCAAATGCATCCGTGATTAGAACA
GGCCTATTCATTTTTATCATTTATGAAAGAATTATTTCAAAACGAAAAACCATTAATCAT
TCCATTTCTCAAACATCTAGTGAATGAGCAAACAACTCCCCTATCCAACTTCATACTTAT
AACAGCCCTCCTATTTCAACTTGAT
>gb|GECX01183965.1| TSA: Catostomus commersonii Contig_184085 transcribed RNA sequence
CAACTTTCCCTCACGGTACTTGTTTGCTATCGGTGTCGTAGCCGTATTGCATAGCCTTAC
GAGTAGTTTACCTCGCACTTTAAGTTGCACTCTCAAGCAACTCGACTCTAACAAATTGAC
ATTGCTGCCATCCACAATTCGTGTTACCAATGCCTGCACAGTATGGGGCTTACACCCGCT
CTGGCTCAACTAAACCACTCAAGTTGCCCCAAGTAGATAGTCATTTACAATTAGTCCAAG
TCAATGGAACTTGCATGCTAGGCTAAGGGTGACAGTTGTTGCCAACTGACACCAATGGTT
CCACTAAACATCGTGGTTTGTAACGCTGCACCGCTCGACAGCCTTATCGGAAGAAGACGA
CCAGTATTGCTACTGACCATCCTGTCGAGCCTTAGCGCTAGGCTTATCCCTGTTCACTCG
CCGTTACTTGGGGAATCGCTTTTGCTTTCTTTTC
>gb|GEDJ01001213.1| TSA: Haliotis discus hannai Hal_contig_1219 transcribed RNA sequence
GTCTGTGATGCCCTTAGATATTCTAGGCCGCACGCGTGCTACAATGGCGTGTGCAGAAAG
CTTGTTCGAGGTTTGTCCAGAGAGAACTAGCGGTTTGGTTGCTGTTTGGGGTCAAACCTA
GATGGTGGTCGGCCGAAAAGTGACTTTGGTTATCAAGCCGAGAGAAACCGTAGTCGAAAG
ATTACGGCAATCATAAATACACGCCGTGATTTGGGATTGGGAATTGCAATTGTTGCCCAT
GAAC
>gb|GEDP01297470.1| TSA: Triticum polonicum comp413914_c0 transcribed RNA sequence
TGCTTTTATTATGATTTTTTTTATAGTTATACCTATTATGATAGGGGGGTTTGGTAATTT
ATTGGTTCCTGTAATGATCGGGGCCACAGATATAGCCTACCCCCGTTTAAATAATATGAG
ATTTTGGTTATTGCCTCCCTCTCTTTCTCTTTTGATTAGATCAGCTGTGGTTGGATCAGG
GGTTGGTACTGGGTGAACTGTTTACCCCCCTTTGTCTAATGGAATCTTCCATAGAGGTCC
TGCCGTAGACTTTGGTATTTTAAGTCTTCATATTGCCGGTGTCTCTTCAATTTTAGGGGC
TATTAATTTTATTGTGACTATTTTTAATATAAAAATTGTTGGTATACTGTGGTCTAATGT
GCCTCTATTTGTTTGGTCTGTACTGATTACCTCTTTTCTGTTAGCCTTTTCTCTTCCTGT
TTTGGCTGCGGCTTTAACTATGCTTTTAACAGACCGTAACTTTAACACTACTTTTTTTGA
CCCAATTGGTGGTGGTGACCCTATCCTGTATCAACATCTTTTTTGATTTTTTGGTCATCC
TGAGGTTTATATTCTTATTTTGCCTGGTTTTGGTATTATCTCTCATACTGTAAGGTTTTA
CAGTAATAAGACGGAGCCTTTTGGTAGTCTTGGTATAATTTATGCTATAATTTCTATCGG
CGTTCTTGGTTTTATTGTATGGGCTCATCATATGTTTACTGTTGGCCTGGATGTAGATAC
CCGTGCTTATTTTACTGCTGCTACTATAATTATTGCTGTTCCCACTGGAGTTAAAGTTTT
CAGTTGATTAGCTACTATACTAGGGGGAAAACTTGAGTTTAGCCCATCTTTTTATTGATC
CTTGGGCTTTGTGTTTTTGTTTACTGTTGGGGGGCTTACTGGGGTTATTCTTTCTAATTC
TTCTTTAGATGTTAGGCTTCATGATACCTATTATGTGGTGGCTCACTTTCATTATGTTCT
TTCTATGGGGGCTGTGTTTGCAATCATGGCCGGGATTACTCACTGGTTTCCTTTTGCTTA
TGGTATAACTATGAATCCTTATCTTTTAAAAGGTCAATTTTGAGCTATATTCCTCGGAGT
TAATTTAACGTTTTTTCCTCAGCATTTCTTGGGATTAAATGGTATGCCACGTCGTTATAC
TGATTATCCTGATGCTTTTACTTATTGAAACACTATTTCTAGAATTGGTAGGGTAGTTAC
TATTTTTTCTATTATCTTTTTTGTTTACATTATCTGGGATTCTTTTTCCTCTCATCGTTC
TATACCTTTTTTTGTTTCTTCTAATATGAGAAATGAGATTATAATTGAATCCCCATTCCC
GGCTCACACTAATATCGAATCTTGTAAGGTTATTGGTGGGGTTTATATTATTTCTTAGTG
TA
>GEEA01039027.1 TSA: Bactrocera dorsalis comp697634_c0_seq1 transcribed RNA sequence
CAAAAGAAGACATCCCACGAGGGTTAGAAAGTGACTCTCAAATAATATAAAGAAAGAAAA
TAATAGAAAAAATAGTAATCACTCTACCAATTCTAGAGATAGTGTTTCAATAAGTAAAAC
CATCAGGGTAGTCACAATAACGACGAGGCATCCCGTTAAGGCCTAAAAAATGTTGGGGGA
AAAAGGTTAAATTTACACCAAGGAATATAG
>gb|GEER01036529.1| TSA: Camellia reticulata CRD_ML_c83100_g4_i1 transcribed RNA sequence
TGAAACACGGACCAAGGAGTCTAATTAGGCATCGAGTCGATCGGTCTTGAATAGGCCAGA
CTAGTTGGGATTCGTCTCAGCTGATTGAAGGCGTAGAGAAATCAAATCATGTGATCGTTG
GGATAATACCAATTCCTTCGCGCAACATGTGCCTGTTCGTATAACAATGTCGCAAGACTT
GTTGAGCGGAGTAAAGAGATGCCTGATTGGTACCCGAAAGATGGTGAACTATGCTTGGGC
AAATTGAAGCCAGAGGAAACTCTGGTG
>gb|GEER01060544.1| TSA: Camellia reticulata CRD_FB_c38972_g3_i1 transcribed RNA sequence
TGCTTACCAAAAATGGCCCACTAAGCATACTTATTTAGCAGCGTTCTTCAATCAAGAAAG
AACACTCACACCCATTAAAAGTTTGAGAATAGGTTGAGGCTATATATGCCCCAAGACCTC
TAATCATTCGCTTTACGGGATGAAACTAAAAATGTACGCTTGCTATCCTGAGGGAAACTT
CGGAAGGAACCAGCTACTAGATGGTTCGATTAGTCTTTCGCCCCT
>gb|GEER01068566.1| TSA: Camellia reticulata CRD_ML_c72655_g1_i1 transcribed RNA sequence
ATCACAGACCTGTTATTGCCTCGTTTCTTACGGCTAAAACACCGTTTATCCCTCTAAGAA
GTCCGCTGGCGAGCAGAGGACATCTCAAACAGGCAGCTAAGCACCAAACGGATAACCGCC
AGCACTTAACAAATCCTGCAGAGACTTTAGTGTCCCACAGCGCACCGAGCGACTAGTTAG
TTGGGTGAGGTCTCACTCGTTATCGCAATTAAGCAGACGTTTCGGAATACGAATCAAGAA
CGGCCATGCACCACCATCCTCTGAATCAAGAAAGAGCTATCAATCT
>gb|GEER01081514.1| TSA: Camellia reticulata CRD_LB_c39897_g2_i1 transcribed RNA sequence
GTCTGTGATGCCCTTAGATATTCTAGGCCGCACGCGTGCTACAATGGCGTGTGCAAAAAG
CTTGTTCGAGGTTTGTCTAGAGAGAACTGGCCATTTGGTGGATGCGTAGGGGCAACCTTG
CGTGTTTATCGGTGGAGAAGTGACTTTAGTTAGCAGGCCGAGAGAAACCGTAGTCGAAAG
ATTACGGCAATCATAAATACACGCCGTGATTTGGGATTGGGGATTGCAATTGTTGCCCAT
GAACGAGGAATTCCCAGTAAGCGCAATTCATCATATTGCGTTGATTACGTCCCTGCCCT
>gb|GEER01087482.1| TSA: Camellia reticulata CRD_ML_c61143_g1_i1 transcribed RNA sequence
GAGGAAAAGAAAGCAAAAGCGATTTCCCAAGTAACGGCGAGTGAAAAGGAATAAGCCTAG
CGCTTAGGCTCAATAGGATGGTTGCCAGCAATGGTGGCCGTCGTTTTCGAAAAGCTATTG
AGCGGTGCAGCGTTACAAACTGCGATGTTTAGTAATGTCATTGGTAGTAAGTGGGCAACT
GCTTGCTACTCCTAGCCTAGCATGCAAGTTCCATTGACTTGGACTAATTGCAAATGACAA
GAATCTTGGGGCAACTTGAGGTTCTTGTTGAGCCATAGTGGGTGAAAGCCCTATACCGTG
CAGGCATTGGTGTTACGAATCGTAGATGATGCCCTCGGGTTTCAAATTTGTTAGAGTCGA
GTTGCTTGAGAGTGCAACTTAAAGTGCGAGGTAAACTACTCGTAAGGCTATGTAATACGG
CTACGACACCGATAGCAAACAAGTACCGTGA
>gb|GEER01087483.1| TSA: Camellia reticulata CRD_ML_c61143_g2_i1 transcribed RNA sequence
GCAAACAAGTACCGTGAGGGAAAGTTGAAATAGAACTTTGCAGAGAGAGTTAACAGGGCG
TGAAACCGTTAATTGGCAAACGAATCGGAGCCACGAAGTCGTTTCGCTGGTAATGGGGTC
TAGTTCAGTTTGAGAATCAAAAATTCTCAGGCGTATTCTAGGTCCTGTCATCTTTGTAAG
CGTACACTGCAACCAGTTAGACAATTGGTGATGGAAACAGTCTGCTTAGCCTTCGGGCTT
TGTAGGCGAAAAATTTGTTTACTCGTATTAGTAGTAGTGTGGTATCCTTCGGGGTATTCA
TGTTGCTGGATGCGTGGTAAGTGAGCTATTACCAAATACTGACTGGCAAAATGATAATCA
CTCTATGAGTGTTTCTATAGAATGCGGTTCATTGTATTTATGTCTACATGCTTGACCATT
CAGTTTTAAGCTCAGCATTTTTGAATTTGGACTTGCTAGCTATCAATGGGGCAACTCTTG
ATGTTAGTATAGCCTCCATCTAATCGGGTGTTGACTTGGCAGGGTGTTGCTCAAGTATGA
AACGATTGGGTGTAAATATAAGTGAATTCGCCATTTATTGGCAGTGAGTAGGTCGGCTTT
CCGAACGACCCGTCTTGAAACACGGACCAAG
>gb|GEFQ01028815.1| TSA: Camellia sinensis comp57754_c0_seq1 transcribed RNA sequence
GAAAAATAAAGCGATGAATTTACTCTACCAATCACAAGGATATTGGGACAATATATTTTG
TATTTGGATTCTGGTCTGCTTTTTATGGATCCTCTTTAAGGATGATTATACGGTTGGAAC
TCAGCCAACCTGGATCTGTCATCTTTAATGACCATCTTTATAATGTTTTCGTGACTTCCC
ATGCTTTCGTTATAATTTTTTTTGTTGTTATACCTATTCTGATAGGGGGTTTTGGAAATT
GATTAATCCCGTTACTTTTAGGGTGTCATGATATACATTTTCCTCGAATAAATAATCTAA
GGTTTTGACTATTGTTTCCAGCTATAGTTTTTTTAATTTCTTCTTCCTATTATGGGTTAG
GTTGTGGGACAGGGTGAACTGTTTATCCCCCACTTTCTAGTCTGACTTACCACAGAGATA
TTTCTGTGGATTTAGCAATTTTCTCTTTGCATTTAGGAGGAATTTCCTCTATTCTTAGAT
CCATTAATTTTATTTCTACGGTTTTAGTCATACGAAGCTCTGGCATAATCTCAGAACGTA
TTCCTCTTTTCATTTGGTCAATAGTGGTTACTTCTTTACTCTTGTTGTTTTCTTTACCTG
TGTTAGCAGGTGCTATTACTATATTGCTGACCGACCGAAATATCAACACTTCCTTTTTTG
ATCCAATAGGTGGGGGAGACCCTATTTTATACCAACATTTATTTTGGTTTTTTGGTCACC
CTGAAGTTTACATTTTAATTTTACCAGGGTTTGGGATTATTTCTCAAGTAGTGAGATTTT
ATTGTGGGAAAAGAGAACCTTTTGGTTATTTAGGGATAGTTTACGCTATTTTCTCAATCG
GACTATTAGGTTTTCTCGTATGGGCCCATCATATATTCACAGTGGGCATAGATGTTAATA
CTCGAGCTTATTTTACAGCAGCTACCATAGTTATTGGAGTTCCAACAGGAATTAAAATTT
TTAGGTGATTGGCTACTATCTCTCTTTCAAATGTATCCTGAGAGAGGCCTATGCTCTGAA
GTATAGGCTTTTTGTTTCTTTTTACTTTAGGGGGTTTAACTGGAATTGTTTTATCCAACT
CTTCGCTGGATATCATCCTTCACGATACTTACTATGTGGTTGCTCATTTTCATTATGTTC
TTTCTATAGGGGCCGTATTTGCCATTTTTGCAGGTATAACTCACTGAACTCAAGTATTCT
ATGGGATTAAAATATCTGATTTTTCTTTAAAAAGGCATTTCTATATTTCTTTCTTAGGTG
TGAATATAACCTTTTTCCCTCAACATTTTTTAGGGTTAAACGGCATGCCTCGACGTTACT
CTGATTATTCAGACTCTTTCTTTTTATGAAACTTTGTTTCAAGAATTGGATCTTTCATTT
CTATATATTCCTTGATTTATTTCACAATTATTCTTTGAAAATCTTTAGCGAGCAAAATAA
TTTTGATCAGTTGGTCTGCTCCCTCTACACTAGAGATGCATTCAGGTATTCCTCTAGAAG
ATCATACCATAGAAGACTCCGTTAAACATTTAATTTAATGATGACTTGAAACGGATTTTT
TTTTCATTCTCCTTGCTCCTTTATGA
>gb|GEFV01007867.1| TSA: Paulownia tomentosa comp1348_c0_seq1 transcribed RNA sequence
GCAAACAAGTACCGTGAGGGAAAGTTGAAATAGAACTTTGCAGAGAGAGTTAACAGGGCG
TGAAACCGTTAATTGGCAAACGAATCGGAGCCACGAAGTCGTTTCGCAGTTGAGTCGGGC
GCCAGTTCAGCGGGCCTCCCGCAAGGGGGGCCCGTGCAGTCTGGCGCTGGCCAGCTTTGT
AAGCGTACACTGCAACTAGTTAGACCACTGGCCATGGGCACAGTTTGGGGCGCGAGCAAT
CGAGCCTCAAGCGCAGCGTTTATTCGCCCG
>gb|GEFV01007868.1| TSA: Paulownia tomentosa comp1348_c0_seq2 transcribed RNA sequence
GCAAACAAGTACCGTGAGGGAAAGTTGAAATAGAACTTTGCAGAGAGAGTTAACAGGGCG
TGAAACCGTTAATTGGCAAACGAATCGGAGCCACGAAGTCGTTTCGCAGTTGAGTTGGGC
TTCAGTTCAGCGCGCCTCGAGAGGGGTGCGTGTATTCTGATGCCAACCATCTTTGTAAGC
GTACACTGCAACTAGTTAGACCACTGGCCATGGGCACAGTTTGGGGCGCGAGCAATCGAG
CCTCAAGCGCAGCGTTTATTCGCCCG
>gb|GEFV01026587.1| TSA: Paulownia tomentosa comp383719_c0_seq1 transcribed RNA sequence
AGCATTTATTCGTACTGGCTTAGTAGTAGCGCGCGCCTGACTTAGGTCTCGTCGTGTGTT
GCTTATCTCAGTCGAGTGAGCTATGGCCAGATACTGACTAGCGAAATGAAAATCGACGCA
TCTCGCGTCGTTAGAGACAATGCTCGCTCTTGGATGCGTGTCTACGCCAACGACTGCTGT
ATTTAAGCTCGGCGCTTTTCAATTTGGACTTGCTTGCTACCAGTGGGGCAACTCCTGGTG
CTTGTACAGCTTCCATCTAATGGGGCCTCGACTTGGTCTAGTACGTTCGCGGGCGCTCTG
ATTGGATGCGCATGCGAGGAGTGTGAAGCAATTGAATTGGCAGTGAGTAGGTCGGCTTTC
CGAACGACCCCG
>gb|GEFV01039215.1| TSA: Paulownia tomentosa comp48277_c0_seq1 transcribed RNA sequence
GCGGTTTGGCCTGCCGGCGGGGCAACTCGTCGCGTGGGTCGATCGCCAAGTGACTCTGGT
TAGCGGGCCGAGAGAAACCGCAGCCGAAAGGTTGCGGCAATCATAAATACACGCCGTGAT
TTGGGATTGGGGATTGCAATTGTTGCCCATGAACGAGGAATTCCCAGTAAGCGCGATTCA
TCATATCGCGTTGATTACGTCCCTGCCCT
>gb|GEFV01039730.1| TSA: Paulownia tomentosa comp485363_c0_seq1 transcribed RNA sequence
GCGATGTTTAGTGCAACCATTGGAGGTAGCCATCCGGCTGCCTCTCCTAGCCTAGCATGC
AAGTTCCATTGACTTGGACTAATTGCAAATGACCGAGGGTTGGGGCAACTTGGCCCTCGG
TTGAGCCAGAGCGGGTGTAAGCCCCATACCGTGCAGGCATTGGTTACACGAATCGTAGAG
GGCGCCCTAAAAAGCGTCCACTTTGTTAGAGTCGAGTTGCTTGAGAGTGCAACTTAAAGT
GCGAGGTAAACTACTCGTAAGGCTACGCAATACGGCTACGACACCGATAGCAAACAAGTA
CCGTGA
>gb|GEFV01048547.1| TSA: Paulownia tomentosa comp53796_c1_seq1 transcribed RNA sequence
GAAAAAATCAAAAAAGACATGGCCGGCAGAAGAAGTCAAAATCTAAAATTATTTAAACGA
GGAAAATGCATGTCATGGCACCCTAATATTAAAGGTAGTAATCAGTTAGCAAAACCCCCC
ATTAGCACAGGCATAACCACGAAAAAAATTATTACAAAAGCGTGGGAGGTAACAAATACA
TTATATAAATGATCGTGAAAAATGAAAGAACCTGGATTACTTAACTCTAAGCGTATGATT
ATCCTCAAAGAAGTACCGTAAAAAGCTCTCCAAAATCCAAAAAAGAAATATATAGTCCCA
ATATCTTTATGATTGACAGAATAAAC
>gb|GEGI01016566.1| TSA: Pelophylax nigromaculatus comp485386_c0 transcribed RNA sequence
CAGTAAGCCCCCCAACAGTAAACAAAAACACAAAGCCCAAGGATCAATAAAAAGATGGGC
TAAACTCAAGTTTTCCCCCTAGTATAGTAGCTAATCAACTGAAAACTTTAACTCCAGTGG
GAACAGCAATAATTATAGTAGCAGCAGTAAAATAAGCACGGGTATCTACATCCAGGCCAA
CAGTAAACATATGATGAGCCCATACAATAAAACCAAGAACGCCGATAGAAATTATAGCAT
AAATTATACCAAGACTACCAAAAGGCTCCGTCTTATTACTGTAAAACCTTACAGTATGAG
AGATAATACCAAAACCAGGCAAAATAAG
>GEHM01078863.1 TSA: Parvilacerta parva breed wildtype contig78893, transcribed RNA sequence
ATCTTGTCTTCTGTGGCGTTCCTTAATGGGATCAAGTGTGTTTAACACTTTGAAACAGAG
CAATAACAGGTCTGTGATGCCTTAGATGTTCGGGGCCGCACGCGCGCTACATTGAAAGAC
AAAATGAGCTTTCTAGTCTTTAACGAGGCTAGTAATCTTTGAATGTTTTTCTTAATGGGG
ATAGGGGATTGCAATTGTGCCCTTGAACGAGGAATTCCCAGTAAGTGCTAGTCATTAGCT
AGTACTGATTACGTCCCTGCCTTTGTACACACCGCCCGTCGCTACTACCGATTGAATGGT
TTAGTGAGATCATCTGAGTAGTATGTACATGTACT
>GEHM01099882.1 TSA: Parvilacerta parva breed wildtype contig99922, transcribed RNA sequence
AAGTTATTCTGACGTGCAAATCGATAATCTGATCTGGGTATAGGGGCGAAAGACTAATCG
AACCATCTAGTAGCTGGTTCCTTCCGAAGTTTCCCTCAGGATAGCAGGCGTACATTTTTA
GTTTCATCCCGTAAAGCGAATGATTAGAGGCCTTGGGGCGTATATACCTCAACCTATTCT
CAAACTTTTAATGGGTGTGAGTGTTTTTTCTCAATTGAAAAACGCTGCTAAATAAGTATG
CTTAGTGGGCCATTTTTGGTAAGCA
>GEHM01099883.1 TSA: Parvilacerta parva breed wildtype contig99923, transcribed RNA sequence
AAGTTATTCTGACGTGCAAATCGATAATCTGATCTGGGTATAGGGGCGAAAGACTAATCG
AACCATCTAGTAGCTGGTTCCTTCCGAAGTTTCCCTCAGGATAGCAGGCGTACATTTTTA
GTTTCATCCCGTAAAGCGAATGATTAGAGCCTTGGGGCGTATATACCTCAACCTATTCTC
AAACTTTTAATGGGTTTGAGTGTTTTTTCTCAATTGAAAAACGCTGCTAAATAAGTATGC
TTAGTGGGCCATTTTTGGTAAGCA
>GEHM01110175.1 TSA: Parvilacerta parva breed wildtype contig110219, transcribed RNA sequence
CTTGCTATCTGAGGAAACTTCGGAAGGAACCAGCTACTAGATGGTTCGATTAGTCTTTCG
CCCTATACCAGATCAGATTATCGATTTGCACGTCAGAATAACTTCAGACATCCACCAGAG
TTTCCTCTGGCTTCATCTTGACTAGGCATAGGTCACCATCTTTCGGGTCTCAAACATCAC
GCTTGTAGTCTACAAATGCCAGACAGCATGAGTAGCTTATCGCTTCATTATGGAACAACC
ACAAATAACAATACGTTTGCATTTCACTTCGCCTTCGGGTGTTGAAACCCAATGACTCGC
GTGCCATTTGAACTCCTTGGTCCGTGTTTCAAGACGGGTCAAATAACTAA
>GEHM01110176.1 TSA: Parvilacerta parva breed wildtype contig110220, transcribed RNA sequence
CTTGCTATCTGAGGAAACTTCGGAAGGAACCAGCTACTAGATGGTTCGATTAGTCTTTCG
CCCTATACCAGATCAGATTATCGATTTGCACGTCAGAATAACTTCAGACATCCACCAGAG
TTTCCTCTGGCTTCATCTTGACTAGGCATAGGTCACCATCTTTCGGGTCTCAAACATCAC
GCTTGTAGTCTACAAATGCAGACAGCATGAGTAGCTTATCGCTTCATTATGGAACAACCA
CAAATAACAATACGTTTGCATTTCACTTCGCCTTCGGGTGTTGAAACCCAATGACTCGCG
TGCC
>gb|GEHP01289750.1| TSA: Porites astreoides TR125751_c1_g2_i1 transcribed RNA sequence
ATTTTATTTCATATCGGCATTAATTTACAAGTAGAATAGAAGAATTAAAAGTATGGTCCT
CCGAAGGAGTGTTATTATTCCATTCCAGAGAGCTTAAAAAAATACTTGATTGAAGAATTT
GTTTTTTTGTGCTTATTGCATCTCAAAGAAGGTAAAGAAAAAAGAAAGTTCCAAAAACCG
AAATTAATCTTCCTAAAGAAGAAATAATATTTCAATTTGTAAAAGCATCTGGGTAATCTG
AATACCGACGGGGTATGCCATTTAAACCTAAAAAATGTTGTGGGAAAAAGGTTAGATTGA
CCCCTAAAAATATTACAAAGAATTGGATTTTTAATGTTTTATTATTGAAGCTTAGGTTAA
AAAGAATAGGAATTCAATGAGTTAAACCTGAAGCAATAGCAAATACTGCTCCTATAGATA
AAACATAGTGAAAATGAGCTACGACATAATAAGTGTCATGTAAAACAATATCTAAAGAAG
AGTTAGCTAAAATAATTCCAGTTATTCCTCCTAAAGTGAAAAGGAATAAAAACCCTAAAG
CTCATAACATAGGCGCATCAAAACTAATTTTAGTTCCTATTATAGTTGTTATTCAACTAA
AAATTTTGATTCCTGTAGGAATAGCAATAATTATTGTGGCAGCAGTAAAATATGCTCGAG
TGTCTACATCTATTCCTACTGTGAATATATGGTGCGCTCAAACAATAAAACCTAAAAACC
CAATAGCCATTATGGCATAAATTATTCCTAGTGTACCAAAAGGTTCCTTTTTCCCTACAT
AAAAGGGTAATACATGAGAGATTATCCCAAACCCGGGAAGAATTAAAATATAAACTTCAG
GATGACCAAAAAATCAAAAAAGGTGTTGATATAAGATGGGATCTCCTCCTCCTGCAGGGT
CAAAAAATGAAGTATTAAAATTACGATCTGTTAAAAGTATGGTGATGGCTCCAGCTAACA
CGGGCAAGGAAAGCAACAATAAAATGGTAGTAATAAAAACAGATCAGACAAACAAAGGAA
TTTGCTCAAACTTTATCGTCTTTGTTCGTATATTTAAAATAGTGGTTATAAAATTAATAG
CGCCTAAAATAGAACTAACCCCAGCAATATGTAAAGAAAAGATAGTTAGATCAATTGAGC
TCCCATAATGAGCAATATTATTAGATAAAGGAGGGTAAACCGTTCATCCTGTTCCAGCAC
CTGAAGCAGAAAAAGAGGACATTATTAAAAGAGATAAAGAAGGAGGTAGAAGCCAAAAAC
TTATATTGTTTATACGAGGAAAAGCTATGTCAGGAGCTCCAATCATAATAGGTGTTAATC
AATTACCAAACCCTCCAATTATGATAGGCATGACTATAAAAAAAGATTATAATAAAAGCA
TGTGCAGTAACAACTGTGTTATAAATCTGATCGCTAGAAATAAAAGCCCCTGGTTGTCCT
AATTCTATCCGAATTAAAACACTTAAAGCAGTTCCTAATACGCCCGACCAAAGACCAAAA
GCAAAATAAAGAGTACCAATATCTTTATGGTTTGTAGATA
>gb|GEIC01010133.1| TSA: Betula papyrifera TRINITY_DN7629_c0_g1_i1 transcribed RNA sequence
GTCTAACATATATGCAAACTGATCAGTCTTGAATAGGCTTGAAAGGCGCATTGAAAGAAA
TTGGTATGATGTGTTATCCACATCCTAGCTGTAGCAGGTTAGGTTGGTACACCGCAATAC
CGGCCCGTGATATGTCCTCTTTACCGAGACTTTCGCGGAGCTATAGTATATATGTTAGTA
CCCGAAAGATGGTGAACTATGCCCGGGCAAGATGAAGCCAGAGGAAACTCTGG
>gb|GEIC01010134.1| TSA: Betula papyrifera TRINITY_DN7629_c0_g2_i1 transcribed RNA sequence
GTCTAACATATATGCAAACTGATCAGTCTTGAATAGGCTTGAAAGGCGCATTGAAAGAAA
TTGGTATGATGTGGATCCATTTCTCTTACCTTAGCGGGTTTGAGTTGTGACCACCGCAAT
ACCAGCCCGTGATATGTCCTCTTTACCGAGACTTTCGCGGAGCTATAGTATATATGTTAG
TACCCGAAAGATGGTGAACTATGCCCGGGCAAGATGAAGCCAGAGGAAACTCTGG
>GEIK01021263.1 TSA: Tamasa doddi breed wildtype C161974__5.0, transcribed RNA sequence
AACCAACACCTTTCATGGGATCTCATGAGCGTCAGCATCGGGCGCCTTAACCCAACGTTT
GGTTCATCCCACAGCGCCAGTTCTGCTTACCAAAAATGGCCCACTAGGCACTTTCTTACA
ATGTATGACTTTAATCAAACAAGTCATACTTCGCACCCATTCAAAGTTTGAGAATAGGTT
GAGGTCGTTTCGACCCCAATGCCTCTAATCATTCGCTTTACCGGATGCTACAGTATGTAA
TAAGTGCCTGCTATCCTGAGGGAAACTTCGGAAGGAACCAGCTACTAGATGGTTCGATTA
GTCTTTCGCCCCTATACTCAGGTCTGACGATCGATTTGCACGTCAGAATCGCTACAGACC
TCCACCAGAGTTTCCTCTGGCTTCGTCTTGCCCAAGCATAGTTCACCATCTTTCGGGTAC
C
>GEIK01033150.1 TSA: Tamasa doddi breed wildtype C207665_13.0, transcribed RNA sequence
ACAAACCATAAAGATATTGGAACTCTATATTTTATTCTGGGGGCCTGATCCGGCATAATA
GGGCTCAGATTAAGAGCTATCATTCGCCTGGAACTTGGTCAACCTGGTCAAATCGTCTCA
AATGACCAATTGTACAATTCAATTGTGACAGCCCACGCTTTTATCATAATTTTCTTTATA
GTGATACCAATTATAATCGGAGGGTTTGGCAACTGACTAGTCCCAATCATAATCGGAGCC
CCAGACATAGCATTCCCTCGTATAAATAACATGAGATTCTGGCTGCTGCCCCCTTCCCTA
ATACTACTATCTATGGCATCATTCGCTAATATAGGAGTGGGGACTGGATGAACCCTATAC
CCTCCTCTATCTGGGTTTATAGCGCACAGATACGCGTCCATTGAATTGTCAATCTTCTCC
CTTCATCTTGCTGGGGCGGCTTCAATTCTGGGTGCAATCAACTTTCTAACAACCTTTAAA
AATATAAGAAACAAAAATCTTTGATGGGATATAATCCCCCTTTTCGTTTGAGCTGTTATA
ATTACAGTAATTCTTCTCTTATTTTCGCTCCCAGTTCTGGCTGGAGCCATCACCATACTC
TTAATAGACCGAAACTTTAACACCACATTTTTTGATCCATGTGGGGGAGGAGATCCCATT
ATATACCAACATCTATTTTGATTTTTTGGGCATCCAGAAGTCTATATTCTTATTCTTCCA
GGATTCGGCATAATTTCACATATCCTATGTGCAAATGTAGGTAAAAAGGAACCAGCCGCT
CCTGCTGGTATAATATACGCCATCGTAACAATCGGCCAACTAGGGTTTATAGTCTGAGCC
CACCATATATTTACAGTAGGTTTAGATATGAACACACGAGTTTACTTCACTGCTGCTACT
ATAGCAATTGCAATTCCAACAGGAATCAAAATTTTTAGCTGATTAACAACTCTATCATCT
TCATACACCAACCAAGAGCCCGCAATATTGTGGTCAGTTGGATTTCTAGTTATATTCACT
ATCGGAGGGATTACAGGAATCATCCTTTCTAACTCTTCTATTGACATCGTACTACACGAT
ACTTATTATGTAGTCGCTCATTTTCACTACGTTCTTTCAATGGGGGCAGTATTTACAATT
ATAGCTGGAGTTAACCACTGATTCCCAATTATGTTCAATATAAGAATTAACCCCAAATGA
AGAAAAATTCATTTTTTTACTACATTTGCTTCTGTTAATATAACATTCTTCCCCCAACAT
TTTTTGGGGCTAAGAGGCATACCACGCCGATACTCTGATTACCCAGACTCACTTATATTA
TGAAATGCTGTCTCATCTTTAGGGGCTTCTGTATCATCTATATCAACCCTTATATTTTAT
TTCATCATATGAGAAGCCACCATCTCTAAGCGAGAAATTAATAGCGGGTTTTTCCTCCCG
AATAACATTGAGTGAAATCATCCAACTCCCTTCCCAGAGCATACCTTCAACCATCCAAAC
GCTATTTTAATCTAAATGAAATCATGAAATATATTATACACTCAAGACGCCAACAGACAA
TTAATAGAAACTATCATTTTTACACTAGATCATAGAACGACAGCTATAGTTATAATTATC
ATAATTACTTTAGTGGTAGCGTCTAAAGCCATAAAGAATGATTTTTTCACTCGCTCAGAG
CCAAACATAAACCCAATTGAGAACTTCTGAATCACTACCCCCATACTGCTTCTTTACTTT
ATCGTATTTCCTTCCCTCCACTCACTTTACCACTATGATGACTCTATAGTAGGGAATAAT
AATATAGTTATTAAAGTAACTGGACACCAATGATACTGAGATTACGAACACACTATCATC
GACAAATCCTATGATTCATACATAGTACCTAATCAAGAGTTAGGAGAATCCCCTGCTCGC
TTATTACTAACAGACAGACACTTAACGTTACCCTCTGCCACAGAAATTATATTTACTGTT
ACATCTGAAGATGTAATCCACTCATGAACACTTCCCAGCGTAGGTGTAAAAATAGATGCT
ATACCAGGACGGATAAACCAAATCTACACCTCAATAGCCCGATCAGGCTTATATACTGGG
CAATGCTCAGAATTATGTGGAGCAGGGCACTCATTCATA
>GEIK01034340.1 TSA: Tamasa doddi breed wildtype C87039__5.0, transcribed RNA sequence
CGGTGTGTACAAAGGGCAGGGACGTAATCAACGCGAGCTTATGACTCACGCTTACTGGGA
ATTCCTCGTTCACGAGCAATAATTACAATGCTCGATCCCTATCACGAAGAAGGTTCATTG
GGTTACCCACTTTTGTCAAAGCGGGTTGTTTATGCACGCTGATCACTTCAGTGTAGCGCG
CGTGCGGCCCCGGACATCTAA
>GEIU01008470.1 TSA: Pachygrontha sp. KJ-2015 breed wildtype voucher AU8 C77352__2.0, transcribed RNA sequence
TAGCGACGGGCGGTGTGTACAAAGGGCAGGGACGTAATCAACGCGAGCTTATGACTCGCG
CTTACTGGGAATTCCTCGTTCATGTGGTATAATTACAAACCACAATCCCAATCACGAAGA
AGGTTCAATGGGTTTCCCACTCTTGACAGAGTAGGCAATGAAAAAGCACGCTGATCACTT
CAGTGTAGCGCGCGTGCGGCCCCGGACATCTAAGGGCATCACAGACCTGTTATTGCTCTG
TTTCGTG
>GEJC01031690.1 TSA: Neocoelidia tumidifrons breed wildtype scaffold19904_Locus_22804_0__4.1_LINEAR, transcribed RNA sequence
ACGAACCACAAAGACATCGGAACCCTATATTTTATCTTTGGAGCCTGAGCTGGTATCTTG
GGTTCTGCTTTAAGAGGATTAATCCGACTAGAGTTAGGGCAACCCGGTTCTCTATTAGAA
AACGACCAAATCTACAACACTATCGTGACAGCACATGCCTTTGTGATAATTTTTTTTATG
GTCATACCCATTATGATTGGTGGTTTTGGAAACTGGCTAGTCCCAATAATGATCGGAGCC
CAAGACATAGCCTTCCCACGAATAAATAACATGAGATTCTGGCTCCTACCCCCTTCTTTA
ACATTACTATCTGCCTCGGCATTTGCTGGGGTGGGGGTGGGGACCGGCTGAACAGTATAC
CCACCGCTATCTNNNNNNNNNNNNNNNNNNNNNNNNNNNNNNNNNNNNNNNNNNNNNNNN
NNNNNNNNNNNNNNNNNNNNNNNNNNNNNNNNNNNNNNNNNNNNNNNNNNNNNNNNNNNN
NNNNNNGGGGTATCCTCTATCCTAGGGGCTATCAATTTCATCACCACTATTTTAAATATA
CGGTCTTCTTCTATAACACTAGATTCAATTCCTCTATTTGTGTGGTCTGTTCTAATTACC
GCAGTGTTACTACTNNNNNNNNNNNNNNNNNNNNNNNNNNNNNNNNNNNNNNNNNNNNNN
NNNNNNNNNNNNNNNNNNNNNNNNNNNNNNNNNNNNNNNNNNNNNNNNNNNNNNNNNNNN
NNNNNNNNNNNNNNNNNNNNNNNNNNNNNNNNNNNNNNNNNNNNNNNNNNNNNNNNNNNN
NNNNNNNNNNNNNNNNNNNNNNNNNNNNNNNNNNNNNNNNNNNNNNNNNNNGAGACCCAA
TTTTATACCAGCACCTCTTCTGATTTTTTGGACACCCAGAAGTGTACATTCTGATTCTAC
CAGGGTTTGGAATAATTTCTCACACGATTAGCTTCTACTCAGGAAAAAAGGAGCCTTTCG
GAACCTTAGGAATGATTTACGCAATGGTATCTATTGGGTTTTTAGGCTTTATTNNNNNNN
NNNNNNNNNNNNNNNNNNNNNNNNNNNNNNNNNNNNNNNNNNNNNNNNNNNNNNNNNNNN
NNNNNNNNNNNNNNNNNNNNNNNNNNNNNNNNNNNNNNNNNNNNNNNNNNNNNNNNNNNN
NNNNNNNNNNNNNNNNNNNNNNNNNNNNNNNNNNNNNNNNNNNNNNNNNNNNNNNNNNNN
NNNNNNNNNNNNAAAGTATTCAGGTGGTTAGCCACAATAAATGGCTCTCATGTGTCATTT
GACGCCCCCATGTGGTGGTCTATCGGGTTTGTTTTTCTATTTACTGTGGGGGGATTGACC
GGAGTGGTGCTGGCTAACTCATCCATCGACGTAGTCTTACACGACACCTATTACGTAGTA
GCACATTTTCACTATGTTTTATCTATAGGAGCAGTCTTCGCAGTTATAGCGGGGGTAACC
CACTGACTCCCTCTCCTTTTTAACCTAAACATAAACCCCAAACTATTAAAGATCCAGTTT
ACATCTATATTTGTAGGTGTAAATCTCACCTTTTTCCCCCAGCATTTTTTANNNNNNNNN
NNNNNNNNNNNNNNNNNNNNNNNNNNNNNNNNNNNNNNNNNNNNNNNNNNNNNNNNNNNN
NNNNNNNNNNNNNNNNNNNNNNNNNNNNNNNNNNNNNNNNNNNNNNNNNNNNNNNNNNNN
NNNNNNNNNNNNNNNNNNNNNNNNGGACTAAATGGAATACCACGACGGTATTCAGATTAC
CCAGATGCTTTTACCCCATGAAACATTGTGTCTTCCTTAGGATCCCTGATTTCCTTCTTG
TCTGTAATCATACTTGTATGAATTATCTGAGAAGCAGTGTCTCACACTCGGAATCAAATT
TCAACAAATAGAACAAACTCTGCCATCGAGTGGTTAAATGCCTCCCCCGTAAGAGAGCAT
ACCTTCAACCAAACGGTCACTTTAGCAACACA
>GEJC01049623.1 TSA: Neocoelidia tumidifrons breed wildtype scaffold5531_Locus_4247_0__2.4_LINEAR, transcribed RNA sequence
CTATCCTGAGGGAAACTTCAGAGGGAACCAGCTACTAGATGGTTCGATTAGTCTTTCGCC
CCTATACTCAGGTCTGACGATCGATTTGCACGTCAGAATCGCTACAGACCTCCACCAGAG
TTTCCTCTGGCTTCGTCTTGCCCAAGCATAGTNNNNNNNNNNNNNNNNNNNNNNNNNNNN
NNNNNNNNNNNNNNNNNNNNNNNNNNNNNNNNNNNNNNNNNNNNNNNNNNNNNNNNNNNN
NNNNNNNNNNNNNNNNNNNNNNNNNNNNNNNNNNNNNNNNNNNNNNNNNNNNNNNNNNNN
NNNNNNNNNNNNNNNNNNNNNNNNNNNNNNNNNNNNNNNNNNNNNNNNNNNNNNNNNNNN
NNNNNNNNNNNNNNNNNNNNNNNNTCGTCAATAGGCGAAACTGGCGGGCTGTTACTGCGC
CCCACCAATCATACATTTTACCGCATGATTCAAATGAGGATCGTAACCTACAAGGTTTAC
TTTCATTGCGCCTCTCAAGCCTAAACAAGACTGAGTGACTCGCGCACATGTTAGACTCCT
TG
>GELL01011699.1 TSA: Megalopta genalis c33366_g1_i1 transcribed RNA sequence
CTGGTGTTGTTTTATCAAACTCTTCATTAGATGTTAGTCTTCATGATACTTATTATGTTG
TTGCTCACTTTCATTACGTGCTTTCTATGGGTGCTGTTTTTGCTATTATGTCAGGTATTG
TTCATTGGTTTCCTTTTTTTTATGGGATTTCTATGGATTCTTTTATTCTTAAGTCTCATT
TTTGGGTTATATTTATTGGTGTTAATTTAACTTTTTTTCCTCAACATTTTCTTGGTTTGA
ATGGTATGCCTCGT
>GELL01087821.1 TSA: Megalopta genalis c71163_g1_i1 transcribed RNA sequence
TTATAATAGGTGGTTTTGGTAATTTATTAGTTCCCATTATGATTGGTTCAACTGATATGG
CTTATCCTCGTTTGAATAATATAAGTTTTTGATTACTACCTCCTTCTTTGTCTTTATTGA
TTAGTTCTTCTGTTGTTGGTTCTGGTGTTGGTACTGGTTGGACTGTGTATCCTCCTCTTT
CTGATGTTAATTTTCATAATGGTTCTGCTGTTGACTTTGGTATTTTAAGTTTACATGTTG
CTGGTGTTTCTTCTATTCTCGG
>gb|GEMC01073269.1| TSA: Nasturtium officinale c44609_g1_i1 transcribed RNA sequence
AAGGAGCAGGCACAGGGTGAACCGTTTACCCCCCCTTATCAAGATACTTCGCACACAGAG
GACCAGCAGTAGATCTCACAATTTTCTCTTTACATCTGGCAGGTATTTCCTCCATTTTAG
GAGCAATTAACTTTATTTCCACCATTTTTAACATGCGGGCTCCAAACATAAAATTAGAAC
AAATACCTTTATTCGTTTGATCAGTCC
>gb|GEMT01052083.1| TSA: Dendrocalamus latiflorus Unigene053909 transcribed RNA sequence
AGGGGCAGGGACGTATTCAACGCAAGCTAATGACTCGCATTTACAAGGAATTCCTCGTTC
ATGAACTAAGATTACAAAGCTCAATCCCAGAGGTGAAAGAAATTCGCAGATTACCCGTGG
CCTTTCGGCACAGGAGTTTATGTGCACTCGTTGTCTCTTTCATTGTAGCTCGCGTGCGGC
CCAAGATATCAAAGGGCATACAGACCTGTTATTGTCCTCCATCTCTCTAA
>gb|GEOH01012966.1| TSA: Ambrosia trifida comp52122_c0_seq1 transcribed RNA sequence
GCATTGTCTGTTCGCTCGCGGTAGTAGTAGCGCAACTGACTTCGGTCTTTTTGTGTTGCT
GGCCGCGTGGCGGGTGAACTACAGCTGAATACTGACAAGCGAAATGAAAACCGTTGAAAA
ACGTTAGAGAAAAAGCGGTTGATCACATGGATGTCTACACGTTCGACTGTTAGGTCTAAG
CTTGGCATCTTTGAATTCAGACCTGCTTGCTACCAGTGGGGCAACTCCTGGTGCTTGTAT
GGCTTCTGTCTAATCGGGTGTCGACTTGGCTTGGCATTGTTCGGGCGTGAAACGATTGGG
CGTTTATATGAATTAATTCGCAATTTTAATTGGCAGTGAGTAGGTCGGCT
>gb|GEOH01017646.1| TSA: Ambrosia trifida comp65449_c0_seq1 transcribed RNA sequence
AAATAAAGTTTCTACTTTTGGGGCTTTAGGTATAATTTATGCTATAAGAGCTATTGGGTT
TTTGGGTTTTATTGTTTGAGCCCATCATATGTTTACAGTTGGAATGGATGTTGACTCACG
GGCTTATTTTACAGCTGCAACGATGATTATTGCGGTGCCTACGGGCATTAAGATTTTTTC
TTGATTAGCTACTTTGTATGGG
>gb|GEOH01017647.1| TSA: Ambrosia trifida comp65449_c1_seq1 transcribed RNA sequence
TACTTTGTATGGGTCTTTGTTAAAATGAAGGGTGGTGTCTTTATGAAATTTAGGGTTTAT
TTTTTTATTTAGTTTAGGGGGGTTTACGGGAGTGATTTTAGCTAATTCAAGGATTGATAT
TATTTTGCATGATACATATTATGTAGTTGCTCATTTTCATTATGTTTTATCTATAGGAGC
TGTTTTTTCGATTTTTGCTGGTGTTTTTCACTGGTGGCCTATGATGTTTAATATATATTT
TAGAAATAATTTGTCTAAAATTCATTTTTGATTAATATTTTTAGGGGTTAATGTTACTTT
TTTCCCTCAGCATTTTTTTGGGTTAAATGGAATGCCTCGTCGTTATATAGATTATCCTGA
ATTTTATAGGTTTTGGAATAGGATTTCTACAATAGGCAGGTTTTTGAGATTTTTAAGATT
TTTGGTTTTTATTCTTATTTTATATATAAGTTTTGTCAATAAACGAGAGTTATTTAGAAT
AAATTATAGCGGAGCTTCTTTAGATTGATTTATGGAGGGGAGG
>gb|GEOH01020194.1| TSA: Ambrosia trifida comp74242_c0_seq1 transcribed RNA sequence
GATTAAAATTAAGATTGAAGAAATTAAAGCAATTACTCCCCCTAACTTATTAGGGATTGT
TCGTAAAATAGCATAAGCAAATAAAAAGTATCATTCGGGCTGGATATGAGCTGGAGTAAC
TAAAGGATTGGCTGGAATAAAATTATCAGGGTCTATTAGGCTATAAGGAGAGATTAGGGC
AATAGCTATAAAAAAGTTTATAATGAAGACTACCCCTAAAATATCTTTTCAGGAAAAAAA
AGGATGAAAAGGAAGTTTATCTAAATTAGAGTTAACACCTAAAGGGTTATTTGAGCCTTT
AGAGTGTAAAAATAAAATGTGAGTAAAAATTATTACTATTATTAGTAAGGGTAAAATAAA
ATGAAAAGAAAAAAATCGTATTAAGGTTGCTTTGCTTACTGAAAAGTTGCCTCATAATCA
AATAGTAAGTATGTTGCCTGTATATGGGATTGAAGATAGTAAATTTGTAATAACAGTTGC
TCCTCAAAATCTTATTTGGCCTCAAGGTAAGACATACCCCAAAAAAGCTGTAATAAATAA
TATTAATAAAATAATTACCCCAGTCAACCAAACATATTTTAGATTAAAAGATTTAAAGTA
TAGCCCACGCCCAATATGCAAATAAATAAAAATAAAAAAAAGAGAAGCTCCGTTAGCGTG
AAGAGCTCGGATTAACCACCCTAAATTAATATTTCGTTCAATTTGCCTAATTCTGTTAAA
AGAATTTTCAATATTATTTTCATAGTAAAATCTTAAAAATAACCCTCTAAGAATTTGTAA
AATTAAACAAAACCCTAAGAGGGACCCAAAGTTCCATCATCACTGATCTCTCCAAA
>gb|GEOH01039474.1| TSA: Ambrosia trifida comp126671_c1_seq1 transcribed RNA sequence
TTGTAACACGGACCAAGGAGTCTAACATGTATGCAAGCTGATCAGTCTTGTTTAGGCTTG
AAAGGCGAATTGAAAGAAATTGATATGATGTATGCTTGTAAGAGTATACCGCAATATCAG
CCCGTGATATATCCACTTTACCGAGATTTTCGCGGAGCACTAGTATATATGTTAGTACCC
GAAAGATGGTGAACTAAGCCCGGACAAGATGAAGCCAGAGGAAACTCTGGTGG
>gb|GEOH01041222.1| TSA: Ambrosia trifida comp128847_c0_seq1 transcribed RNA sequence
GTCTGTGATGCCCTTAGATGTTCGGGGCCGCACGCGCGCTACATTGAGAGACAAAATGAG
TTTTTTAGTCTTTAATAAGGCTAGTAATCTTTGAATGTTTTTCTTAATGGGGATAGGGGA
TTGCAATTGTGCCCCTTGAACGAGGAATTCCCAGTAAGTGCTAGTCATTAGCTAGTACTG
ATTACGTCCCTGCCCTTTGTA
>gb|GEOH01187994.1| TSA: Ambrosia trifida comp171247_c0_seq1 transcribed RNA sequence
AAGAAAAAAAATTAATTAAAAAAATTTTAAACAACATTTTTTTTATTCCAACACCTTCAA
ATATTAGATTAATATGAAATTTTGGATCTTTGCTAGGATTAAGAATAGTAATTCAATCAA
TTTCAGGAATTTTTGTTTCTATACATTATTGTAATAATACTCTTTTAGCTTTCAACTCTT
ATATTTTTTTAAGTAAAATTATTGAAAACGGAATAATTTTACAAATAACTCATGCTCATT
TTTCATCTATTATTTTTATTATTATATATATACATATTATAAAATCTTTACTAAATAAAT
CTTTTAATAAAAAACAAATGTGAATTTCAGGGAATTTAATATTATTTATAATTATAGGAT
CCGCTTTTATTGGGTATGTTTTACCTTGAGGACAAATATCTTTTTGGGGAGCAACAGTTA
TTACTAATATTTTATCTTCAATTCCATTTTTAGGAAAAAAAAATTGTTTTTTGAGTTTGG
GGAAGATTTTCCGTTGATAATCCTACATTAAATCGATTTTTTTCTTTACATTTTTTAATA
CCTTTAATAATTTTAGCTATATCAATAATTCATTTATCTATTCTTCATGAAAAAGGCTCA
TCTAACCAAATAGGATTAAATTCAAGAAAAGATAAAATTTATTTTAATAAAAGATTTATA
TTTAAAGATTTAATTTCTTTAATATTAATAGTAATATTTTATTGCTTAATATTATCATTT
TTTATTGATTTTCATTTTAGAATAGCAAAGGAAAATTTTTTTTCCAGCTGATCCTTTAAA
TACACCTTTACATATTAAACCTGAATGATACTTTATATTTGCTTACGCAATTTTACGATC
TGTACCAAGAAAAATTGGAGGAATTTTGAGATTATTAATTTTATTTTTATTATTTATTTT
ATTAATATTTAATAAATCAAATTATTCAAAATTTTTTTTTAAAAAAAAAATATTAATTTT
TATTTTTTTAACCTGTTTTATTATTCTTACTAATATAGGTTATAAATTAATTGAATACCC
TTTTACAGAAATTTCATTATTTTTTGGTATATTAATTATTTTAATTTTACCTTTAATATA
AAAGTTTG
>gb|GEOH01212508.1| TSA: Ambrosia trifida comp2274511_c0_seq1 transcribed RNA sequence
GGGAATTCCTCGTTCATGGGCAACAATTGCAATCCCCAATCCCAAATCACGGCGTGTATT
TATGATTGCCGCTACCTTTCGGCAGCGGTTTCTCTTAGCTCGGCTCCAAAGTCACTTACT
GGCCGAAACACTACGAGTTGCCCCATAATGCACCAAACCAGCAGTTCTCTCTGGACGAAC
CTCGAACAAGCTTTCTGCACACGCCATTGTAGCACGCGTGCGGCCTAGAATATCTAAGGG
CATCACAGAC
>gb|GEOH01213869.1| TSA: Ambrosia trifida comp2416999_c0_seq1 transcribed RNA sequence
CAGATTGATAGCTCTTTCTTGATTCAGAGGATGGTGGTGCATGGCCGTTCTTGATTCGTA
TTCCGAAACGTCTGCTTAATTGCGATAACGAGTGAGACCTCCTGATGTTAACTAGTTGCT
TGGTGCGCTGTGGGACGCAAAAGTTGGTGTAAGTTCTAGTATGTACTAGGCTTCGGTTTG
GTGCATGCACCTTGCATCAATGTCCTCTGCTCGCCAGTAGACTTCTTAGCACGATTTGCG
GCAAAAAGCCGCCAGAGACGAG
>gb|GEOH01230999.1| TSA: Ambrosia trifida comp4095730_c0_seq1 transcribed RNA sequence
AAAATTCTATGTGAAATAATACCAAACCCCGGTAAAATTAAAATATAAACCTCCGGATGG
CCAAAAAACCAAAATAAATGCTGGTATAAAACAGGATCTCCCCCCCCAGAAGGGTCAAAA
AAATCTTGTATTAAAATTACGATCTATTAACAATATAGTAATTGCTCCGGCTAAAACTGG
CAAAGACAATAATAACAAAACAGCTGTAATTAGAACAGATCAAACAAATAAAGGTAATTG
CTCTATTTTTATTCTTTTGGGATGTATGTTTAAAATTGTTCTAATAAAATTAATTGCTCC
TATAATTGAAGAAACCCCCGCTATATGAAGCCTAAAAATTATTAAATCAACTGTGGCTCA
TAGACCCCCTCTTTCAGTTGAAAGAGGAGGGTACATCGTTCAACCTACCCCCCCCCCTCT
TCCGGTCACTGCAG
>GEOI01028296.1 TSA: Cylas formicarius Unigene15792_luanA transcribed RNA sequence
CTTCCTTGTCTTTGTTGGTTAGTTCTGCTGTTGTGGGTTCTGGGGTTGGTACGGGTTGAA
CTGTCTATCCCCCCCTTTCTAATGGTATCTTTCATTCTGGTTCTGCTGTGGATTTTGGGA
TTCTAAGTTTGCATATTGCCGGGGTTTCTTCTATTTTAGGGGCTATTAATTTTATTGTTA
CTATTTTTAATATAAAGACCTTAGGTATGTTGTGGTCTAATGTTCCTTTGTTTGTTTGGT
CTGTCTTAATTACTTCTTTTCTTTTGGCTTTTTCTTTGCCTGTTTTAGCTGCTGCTTTGA
CTATACTTCTTACTGATCGTAATTTTAATACTACTTTTTTTGACCCTTTAGGTGGGGGAG
ACCCAATTCTCTATCAACATCTTTTTTGGTTTTTTGGTCACCCTGAGGTTTATATCCTAA
TTCTTCCTGGTTTTGGTATTATTTCTCATACTGTGAGCTTTTACAGTAATAAAACTGAGC
CTTTTGGGAGTCTCGGGATGGTTTATGCTATGGTTTCTATTGGGGTTTTAGGGTTTATTG
TTTGAGCCCACCATATGTTTACTGTTGGGTTAGATGTTGATACTCGTGCTTATTTTACTG
CTGCTACTATAATTATTGCTGTTCCAACTGGTGTAAAAGTATTTAGTTGATTGGCTACTA
TGCTTGGTGGTAAGCTTGACTTTAGGCCTTCTTTTTACTGGTCGGTGGGCTTTGTTTTTC
TTTTCACTGTGGGTGGTTTGACGGGTGTGGTTCTTTCTAATTCTTCTTTGGATGTTAGTT
TGCATGATACTTATTATGTGGTGGCTCATTTTCATTATGTTCTTTCTATGGGTGCTGTGT
TTGCTATTATGGCTGGCGTGGTTCATTGGTTTCCCTATGCTTACAGTATTTCTATAAATC
CTTACATATTGAAAGGGCAATTTTGAGTTATATTTCTTGGTGTCAATCTTACTTTCTTTC
CTCAGCATTTTTTAGGTCTCAATGGGATGCCCCGACGCTATTGTGATTATCCTGATGGTT
TTACTTATTGAAATACTATTTCTAGCTTAGGAAGAGTGATCACTGTCTTTTCTATTATTT
TTTTCCTTTATATTCTTTGGGAGTCTTTTTCTCATGATTTTTACCTATTTTCTACACCCT
CTAATGGAGTTAATGAGCTTATGTTTGAGTGCCCTTTTCCTTCTCACACTAATGTTCATT
ATTGTAAGGTAGTTGGTGGGGTTGAGCTTATTTTATAGTTTTTGTCGTAATGCCAAGATG
ATTGTCT
>GERU01026379.1 TSA: Damon diadema breed wildtype C163334_abu4_0_le282, transcribed RNA sequence
GGAGTCTAACAATAAGGCAAGTTATATAGTCTTGTTTAAGCTATAAAGCGAAATGAAAGT
AAGTGGTGTGATGGATGAATATATATATATTTTATATATATAAAAGTTCAGCAACACCCA
AGCTTTAACGAGCATTTGTAGCCTTATCGTTGGTACCCGAAAGATGGTGAACTATGCCTG
GGCAAGATGAAGCCAGAGGAAACTCTGGTGGAGGTCTGTAGCGGTTCTGACGTGCAAATC
GATCGTCAGACCTGGGTATAGGGGCGAAAGACTAATCGAACC
>GESH01071881.1 TSA: Peripatoides novaezealandiae breed wildtype C439941_abu6_0_le472, transcribed RNA sequence
ACGGGCGGTGTGTACAAGGGGCAGGGACGCATTCAACGCAAGCTGATGACTCGCATTTAC
AAGGAATTCCTCGTTCATGAACTAAGATTACAAAGCTCAATCCCAGAGGTGAAGGGAATT
CAAAGATTGCCCAACGCCTTTCGGCGCAGGAATCGACTGAATCTACACTCATTGTACCCT
TCAATGTAGCTCGCGTGCGGCCCAAGATATCAAAGGGCATACAGACCTGTTATTGTTCTC
CATTTCTCTACGACTACATTGTAAATAAGAAAACGTCATTGATCCCTTTATGTCTGCGCC
GGGCCGCAGGTCGCATCCGAAGACACGGTTGCGGCGGGCAGAAAAAAACAGGCTAGAGTC
TTGTTCGTTCTTCGGAATCAACCTGACAGGCCACCCCACGAACTAATAACGGCCATGCAC
CACTATTCACTAAATCAAGAAAGGTCTCTAGCCTGTCAATCGTCACAGTGTA
>GESI01000609.1 TSA: Polydesmus complanatus breed wildtype S611_Lo_775_0_abu16_6_le331, transcribed RNA sequence
AATTCCGATAACGAACGAGACTCTAGCCTACTAAATAGACCCGGGTCTACTTTTGTCGAC
CCGAGGCGCTTCTTAGAGGGACAGGCGGCGTTTCAGCCGCATGAGAAAGAGCAATAACAG
GTCTGTGATGCCCTTAGATGTCCGGGGCCGCACGCGCGCTACACTGAAGAGATCAGCGTG
CATGTGCTTCCTACTCCGAAAGGAGCGGGAAACCGAGTGAACCTTTTTCGTGCTTGGGAT
TGGCGATTGCAATTGTTCGCCATGAACGAGGAATTCCCAGTAAGCACAAGTCATCAGCTT
GTGTTGATTACGTCCCTGCCCTTTGTACACA
>GESI01003148.1 TSA: Polydesmus complanatus breed wildtype S3173_Lo_6581_0_abu10_1_le423, transcribed RNA sequence
TGTCTACAAACCATAAAGATATTGCTACTTTATATTTTATTTTTGGTGTTTGATCTGGTA
TTCTTGGCACTAGCTTTAGTGTTCTCATTCGAATAGAACTCTCTCAACCTGGTGATTTTA
TAATGGACTATGATTACTTTAACTCAGTAATTACTGCTCATGCTTTTATTATAATTTTTT
TTATAGTTATACCTATTATGATAGGTGGTTTTGGTAACCTTTTAGTCCCAGCTATGATCG
GAGCTACCGACATAGCCTACCCCCGGTTAAATAACATAAGATTTTGACTTCTTCCCCCTT
CTTTATCTTTACTTATAAGTTCTGCTGTTGTTGGTTCTGGGGTAGGTACTGGTTGAACAG
TTTACCCTCCTCTTTCAGATATTAACTACCACGATGGTTCTGCTGTAGATTTTGGTATCC
TTA
>GESI01006781.1 TSA: Polydesmus complanatus breed wildtype C39232_abu3_0_le213, transcribed RNA sequence
ATCGGGTCAAAAAAAGTAGTATTAAAATTACGATCTGTTAATAATATAGTAAGAGCAGCC
GCTAACACAGGAAGAGAAAAAGCTAACAAAAAAGAAGTAATAAGAACAGATCAAACAAAA
AGAGGCACCATAGACCACAGCATACCCCTAACCTTCATGTTCATAATAGTTACAATAAAA
TTGATAGCACCCAAAATAGAGGACACTCCTGCG
>GESI01014504.1 TSA: Polydesmus complanatus breed wildtype C62550_abu6_0_le409, transcribed RNA sequence
TGCCGCCGTGAAATAAGCACGTGTATCCACGTCTAACCCAACAGTAAACATATGATGAGC
TCAAACAATAAAACCAAGAACACCAATAGAGAGCATTGCGTAGATTATACCCAATCTACC
AAAAGGTTCTAACTTATGGCAGTAAAATCTAACAGTGTGAGAAATAATACCAAACCCAGG
AAGAATAAGAATATAGACCTCAGGATGACCGAAAAATCAAAATAGGTGTTGATAAAGAAT
AGGGTCACCTCCCCCAATAGGATCAAAAAAAGTAGTATTAAAATTACGATCCGTCAAGAG
TATGGTAAGAGCAGCTGCTAAAACAGGAAGGGAAAAAGCTAATAAAAAAGAAGTAATAAG
AACAGATCAGACAAAAAGAGGAACCATAGACCACAGCATACCCCTAACC
>GESI01015283.1 TSA: Polydesmus complanatus breed wildtype C64981_abu10_0_le447, transcribed RNA sequence
TGTGTGGACAGGAAAGGGACTATCTAGTAGTCAATCGTTCATAGTAGACAAACCTATAGA
AGAAAAAGAAGATCGTTGATTTACCATAGATAACCATAGCGCAAAAATAAAAAGAACAAC
ACTAAAAATTGTTAGCATACTACCAAAACTAGAAACAACATTTCAATAAGTAAAAGAATC
AGGATAATCACAATAACGACGAGGTATACCATTCAACCCTAAAAAATGTTGAGGGAAAAA
AGTAAAATTAACTCCCAAAAATATTATTCAAAACTGTCCTTTCAATAGGAAAGAAGATAT
ATTTAGGCCGTAGCAAATAGGAAACCAGTGAGTAATACCAGCTATGATCGCAAAAACTGC
CCCCATAGACAAAACATAGTGAAAATGAGCAACTACATAATAAGTATCATGTAACCTAAC
ATCTAAAGAAGAGTTAGATAAAATAAC
>GESK01006769.1 TSA: Strigamia acuminata breed wildtype C34021_abu5_0_le241, transcribed RNA sequence
ACGATCGATTTGCACGTCAGAATCGCTACAGACCTCCATCAGAGTTTCCTCTGACTTCGT
CTTGCCCAGGCATAGTTCACCATCTTTCGGGTACCACCGTACACGCTCCGGCTCCGCCAT
ATTCCCGATAGAGAAAGCAGGCGGGCTGCTACTGCGACCTGTTACAGCCTCGTAGCTTTA
CTTTCATTGCGCCTCCCGGGCCTGTACAAGACCGAGCGACTCGCGTGCATGGTAGGCTCC
T
>GESL01034771.1 TSA: Schendyla carniolensis breed wildtype C163490_abu9_0_le632, transcribed RNA sequence
GTAGATACTCGTGCTTATTTTACAGCGGCCACTATGATCATTGCTGTTCCTACTGGAGTA
AAAGTCTTTAGTTGACTGGCAACAATGCTGGGAGCTTCTTTAGATTTTTCTCCTTCTTTT
CTTTGATCGTTAGGTTTTATTTTCTTGTTTACAGTAGGGGGTCTTACCGGTGTTATCTTA
TCCAACTCATCATTGGATGTGAGACTTCACGATACTTATTATGTTGTGGCTCACTTTCAC
TATGTTCTGTCTATGGGGGCTGTTTTTGCTATTATAGCAGGTATTCTACATTGATTCCCT
ATCTGTTATAATTTAAATATGTCTCCTTATTTGTTAAAAGGTCAGTTTTGATCTATATTT
TTAGGGGTTAATCTTACTTTTTTCCCCCAACATTTTTTAGGGCTAAACGGCATGCCCCGT
CGATATTGTGATTATCCAGATTCTTTCTCCTACTGGAATAGTCTTTCTAGTCTTGGTAGA
ATTATCACTTTATTTAGGGTTATTTTTTTCTTGTTTATTATCTGATACTCTATGGTTAAC
GAGGAGTATTCTATTTCTACTATGAGAATTTCTTCTTCTGTAGAACTAGGTGTAGACTCT
CCCCTACCCTCCCACACTCACCTGGAGAGAGC
>GESN01010307.1 TSA: Polyzonium germanicum breed wildtype C47105_abu4_0_le249, transcribed RNA sequence
GCTATATCTGTGGCCCCAATTATCACAGGGACCAGTAAATTACCAAAGCCACCTATTATG
ATAGGCATCACTATAAAGAAAATTATAATAAAAGCATGCGCTGTAACCACTGAGTTGTAA
TAATCAAAATCTAGCATAAAATCCCCAGGTTGGGATAACTCAAGCCGGATTAGAGTCCTA
AATCTAGTCCCAAGCATACCAGCTCAAACCCCAAAAATAAAATAAAGAGTAGCAATATCT
TTATGATTG
>GESP01029621.1 TSA: Spodoptera frugiperda TRINITY_DN27604_c0_g1_i1 transcribed RNA sequence
GGTGCATGGCCGTTCTTAGTTGGTGGAGCGATTTGTCTGGTTAATTCCGATAACGAACGA
GACTCTAGCCTACTAAATAGTGTTGGATACCTTCGGTTATCCTAATGCTTCTTAGAGGGA
CAAACGGCGTTTCAGCCGTATGAAAAAGAGCAATAACAGGTCTGTGATGCCCTTAGATGT
CCGGGGCCGCACGCGCGCTACACTGAAAAAATCAGCGTGCATGTGTCTACCTACTCCGAA
AGGAGCGGGAAACCGAGTGAAACTTTTTCGTGATTGGGATTGGGGATTGTAATTATTGTC
CATGAACGAGGAATTCCCAGTAAGCACAAGTCATCAGCTTGTGTTGATTACGTCCCTGCC
CTTTGTACACACCGCCCGTCGCTACTACCGATTGGATGTTTTAGTGAGGTCTTTGGACTG
GCCAACGTAGCTATCCTCGTGGTGGCCATGTTCGGCCGGGAAGATGACCAAACTTGAACA
TCTAGAGGAAGTAAAAGTCG
>GESP01029622.1 TSA: Spodoptera frugiperda TRINITY_DN27604_c0_g2_i1 transcribed RNA sequence
GGTGCATGGCCGTTCTTAGTTGGTGGAGCGATTTGTCTGGTTAATTCCGATAACGAACGA
GACTCTAGCCTACTAAATAGTGTTGGATACCTTCGGTTATCCGAATGCTTCTTAGAGGGA
CAAACGGCGTTTCAGCCGTATGAAAAAGAGCAATAACAGGTCTGTGATGCCCTTAGATGT
CCGGGGCCGCACGCGCGCTACACTGAAAAAATCAGCGTGCATGTGTCTACCTACTCCGAA
AGGAGCGGGAAACCGAGTGAAACTTTTTCGTGATTGGGATTGGGGATTGTAATTATTGTC
CATGAACGAGGAATTCCCAGTAAGCACAAGTCATCAGCTTGTGTTGATTACGTCCCTGCC
CTTTGTACACACCGCCCGTCGCTACTACCGATTGGATGTTTTAGTGAGGTCTTTGGACTG
GCCAACGTAGCTATCCTCGTGGTGGCCATGTTCGGCCGGGAAGATGACCAAACTTGAACA
TCTAGAGGAAGTAAAAGTCG
>GESP01029623.1 TSA: Spodoptera frugiperda TRINITY_DN27604_c0_g3_i1 transcribed RNA sequence
GGTGCATGGCCGTTCTTAGTTGGTGGAGCGATTTGTCTGGTTAATTCCGATAACGAACGA
GACTCTAGCCTACTAAATAGTGTTGGATACCTTCGGTTATCTTGATGCTTCTTAGAGGGA
CAAACGGCGTTTCAGCCGTATGAAAAAGAGCAATAACAGGTCTGTGATGCCCTTAGATGT
CCGGGGCCGCACGCGCGCTACACTGAAAAAATCAGCGTGCATGTGTCTACCTACTCCGAA
AGGAGCGGGAAACCGAGTGAAACTTTTTCGTGATTGGGATTGGGGATTGTAATTATTGTC
CATGAACGAGGAATTCCCAGTAAGCACAAGTCATCAGCTTGTGTTGATTACGTCCCTGCC
CTTTGTACACACCGCCCGTCGCTACTACCGATTGGATGTTTTAGTGAGGTCTTTGGACTG
GCCAACGTAGCTATCCTCGTGGTGGCCATGTTCGGCCGGGAAGATGACCAAACTTGAACA
TCTAGAGGAAGTAAAAGTCG
>GETU01011275.1 TSA: Anoectochilus roxburghii comp315389_c1, transcribed RNA sequence
AAATATACGTCCAATTAGAATAACCTTAGAACAATTACCTTTATTTGTATGATCTGTATT
TATTACAACTATCCTTCTTCTTTTAAGTTTACCTGTTTTAGCAGGTGCTATTACTATACT
TCTTACAGATCGAAATTTTAATACTTCATTTTTTGACCCTAGTGGAGGAGGAGATCCTAT
TTTATATCAACATTTATTTTG
>GEUI01017373.1 TSA: Cyclocarya paliurus c25213_g1_i1 transcribed RNA sequence
AGGGGCGAAAGACTAATCGAACCATCTAGTAGCTGGTTCCTTCCGAAGTTTCCCTCAGGA
TAGCAAGCGTACGTCTTTAGTTTCATCCCGTAAAGCGAATGATTAGAGGCATTGGGGCGT
ATATAGCCTCAACCTATTCTCAAACTTTTAATGGGTGTGAGTGTTCTTTCTCAATTGAAG
AACGCTGCTAAATAAGTATGCTTAGTGGGCCATTTTTGGTAAGCAG
>GEUI01036018.1 TSA: Cyclocarya paliurus c2599_g1_i1 transcribed RNA sequence
AAGGAGTTCAAATGGCACGCGAGTCATTGGGTTTTATAACCCGAAGGCGAAGTGAAATGC
AAACGTATCGTTACTCGTAGTTCTGCTGCGATTCAGCGATAAGCTACTCATGCTTTCTGG
CATTTGTAGACTAAAAGCGTGATGTTTGAGACCCGAAAGATGGTGACCTATGCCTAGTCA
AGATGAAGCCAGAGGAAACTCTGGTGG
>GEUI01038935.1 TSA: Cyclocarya paliurus c11155_g1_i1 transcribed RNA sequence
GTACAAAGGGCAGGGACGTAATCAGTACTAGCTAATGACTAGCACTTACTGGGAATTCCT
CGTTCAAGGGGCACAATTGCAATCCCCTATCCCCATTAAGAAAAACATTCAAAGATTACT
AGCCTCATTAAAGACTAGAAAGCTCATTTTGTCTCTCAATGTAGCGCGCGTGCGGCCCCG
AACATCTAAGGGCATCACAGAC
>GEUI01073190.1 TSA: Cyclocarya paliurus c2599_g1_i2 transcribed RNA sequence
AAGGAGTTCAAATGGCACGCGAGTCATTGGGTTTTATAACCCGAAGGCGAAGTGAAATGC
AAACGTATTGTTATTTGTGGTTGTTCCATGATTAAGCGATAAGCTACTCATGCTTTCCGG
CATTTGTAGACTACAAGCGTGATGTTTGAGACCCGAAAGATGGTGACCTATGCCTAGTCA
AGATGAAGCCAGAGGAAACTCTGGTGG
>gb|GEUR01029549.1| TSA: Quercus kerrii comp115035_c0_seq1 transcribed RNA sequence
GGAGCATCAAATGAAATATGGGATCCGTTTATTGTAGCTAGCCAGCTAAATACTTTGACT
CCAGTTGGAATCGCAATAATCATGGTGGCAGCTGTGAAGTAAGCTCGGGTGTCTACGTCT
ATCCCTACTGTGAATATGTGGTGGGCCCACACGATAAACCCTAAAAATCCAATTGACACT
ATGGCGTAAATTATTCCTAGTCTTCCGAATGGCTCTTTTTTACCTGAGTAGAATCTAATC
GTGTGGGAGATTATCCCGAATCCTGGTAAGATTAAGATATACACTTCTGGGTGCCCAAAA
AATCAGAATAGGTGCTGGTATAGAATCGGG
>gb|GEUR01031290.1| TSA: Quercus kerrii comp184991_c0_seq1 transcribed RNA sequence
GAAATGCTATATCTGGACTTATTAAAATTATAGGAATTAATCAATTTCCAAAACCACCAA
TTATAACTGGCATAATTATAAAAAAAATTATCACTAGAGCATGAGCTGTAACTAAAGAAT
TATAAATCTGATCATCTTTAATAATTCTATTGGGCATTCTAAGTTCAAACCGAATAATAT
TACTTAAAGAAGTACCTAATATAGCGGTCCA
>gb|GEUS01035615.1| TSA: Quercus austrocochinchinensis comp281290_c0_seq1 transcribed RNA sequence
TGAAAACCCTGAATGGAAAAGGTTTCTTGCTAAAGGTGGGTAGACAGTTCACCCTGTCCC
CGCTCCTATTCCTGCGAAAGCGGAAGCGGACAATAGAGTTAAAGATGGAGGAAGTAGCCA
AAATCTTATGTTATTCATTCGAGGGAATGCTATATCTTGTGCTCCAATTATTATAGGTAC
TAACCAATTTCCGAATCCTCCAATTATAATGGGTATTACCATAAAAAAAATTATGACAAA
AGCGTGTGCTGTGACGATAGTATTGTAAATTTGGTCATTTTCTATCAAAGATCCCGGTTG
TCCTAGCTCTAG
>gb|GEVG01010053.1| TSA: Basilichthys microlepidotus rna_CVega_c10641 transcribed RNA sequence
AGTGCAACTTAAAGTGCGAGGTAAACTACTCGTAAGGCTATGCAATACGGCTACGACACC
GATAGCAAACAAGTACCGTGAGGGAAAGTTGAAATAGAACTTTGCAGAGAGAGTTAACAG
GGCGTGAAACCGTTAATTGGCAAACGAATCGGAGCCACGAAGTCGTTTCGTTGTTTAGTC
TGGATCAGGTTCAGCGGGAGTCGAGAGGCTCCTGTGTAATCCTGGGTCTGGCCAAACCTT
GTAAGCGTACACTGCAACCAGTTAGACGATCAGCAGTGGGCACAGTGTTTGAATTCAGAC
AGCAATGGATGGGTTCTTATACGAAGCAATTGTTTGATTAGGCTAGTAGTAGCGCGGTTG
TGCTTCGGCATTTCTCGTGTTGCTGGGTCTTTTCGAGTGAACTACAGCTGAATACTGACT
GGCGAAATGAAAATCGCCTTATGGGCGTTAGAGACAAGGCAACTAGCCGCATGCGGGCCT
ACACATTCGACTGTTGGGTCTAAGCTTGGCGCTTTTGAATTCAGACTTGCTTGCTACCAG
TGGGGCAACTCCTGGTGCTTGTATAGCTTCTGTCTAATCGGGCGTCGACTTGGCCTAGCA
TTGTTCGGGTGTGCTACGATTGGGCTTGTATGTGAGTTGGTTCGCAATGTTAATTGGCAG
>GEVH01009472.1 TSA: Salaria pavo comp470952_c0_seq1 transcribed RNA sequence
AATCGCCCCCAAAATAGAAGAAACACCTGCAATATGAAGCCTTAAAATACCAAAATCCAC
TGCAGGGCCGCTATGAAAAATACCGTTAGAGAGGGGAGGGTACACTGTCCAACCAGTGCC
TACACCTGACCCCACTACAGCAGACCTAATTAAAAAAGACAATGAAGGAGGCAAAAGCCA
AAATCTTATGTTATTAAGACGAGGATAAG
>GEVH01228140.1 TSA: Salaria pavo comp472908_c0_seq1 transcribed RNA sequence
CATAAACTAATGCGAAGAGTTTAAGCCTCTTAGATTTTCATTAAAATTGGACGTTGATTA
ATATCCACAAATCATAAAGATATTGCTACTTTGTATTTTATTTTTGGTGTTTGAAGAGGC
CTATTGGGCACTAGCTTTAGGTCTCTTATTCGGCTGGAGTTGACCCAACCAGGAGATTTC
TTAATGGATTACGATTACTATAATTCTGTGGTAACAGCTCATGCTTTTGT
>GEVH01369128.1 TSA: Salaria pavo comp335774_c0_seq1 transcribed RNA sequence
TTTTGGGGGCGATTAACTTTATTGTTACTATTTTTAATATGAAGAGGGTGGGGCTGTCTT
GGTCCAATATTCCTTTATTTGTGTGATCGGTTTTGATTACTTCTTTTCTTTTAGCTTTTT
CTCTGCCTGTTCTGGCTGCTGCTTTGACTATACTTCTTACAGATCGTAATTTTAATACAA
CTTTTTTTGACCCAGTGGGGGGAGGGGACCCTATTTTGTATCAGCATTTATTCTGGTTTT
TTGGACATCCGGAGGTTTATATTTTAATTCTTCCTGGGTTTGGTATTATTTCGCACACAG
TCAGGTTTTATAGGAATAAGCTAGAACCTTTTGGCTCCTTAGGGATGATTTATGCTATAA
TTTCCATCGGGGTC
>GEVZ01013598.1 TSA: Hydra vulgaris HYRNA1402_10255 transcribed RNA sequence
GGAGGGCAAGTCTGGTGCCAGCAGCCGCGGTAATTCCAGCTCCAATAGCGTATATTAATA
TTGTTGCGGTTAAAAAGCTCATAGTCTAAATTTGGGCTACATTGGATTATTCTCCTTACT
TTGTTAATTTAACCATTAGCAAGTTTGGATCAAAAGGGTAATCTTATGATGTAGTTCATT
TATGTGGCGTATTGCTGAGTGCATTGTGATGTGCTTAAGCAACGTCAACGATTACTTTGA
CTAAATCAGAGTGATCAAGACAGGCTCGTTTAGCACGGCCTTGAATGCTCTAGCATGGAA
TAATAGAATAGGACTCGTTTGGGTCTGGTGAAATTTTTTGTTTCACGACAACTATGGTCT
CCAGTACCTCGAGTAATGATTAAAAGGGATTGACGGGGGCAGTCGTATTGCTGGGCTAGC
GGTGAAATGCAATGACCCTGGTAAGACGTCCTAAAGCGAAAGCATCTGCCTAGGATGTTT
TCATTGATCAAGAGCGAAAGTTAGAGGTGCGAAGGCGATTAGATACCGCCCTAGTTCTAA
CCATAAACGATGCCAACCAGCAATCAGTCTGAGAATTCAAGCAATTTTTAAATCTTTACG
ATCTTGAATTAGACTGGTTCTCCCGGAGAAATCAGAGTGATTAGGCTCCGGGGGAAGTAT
GGTTGCAAGGCTGAAACTTAAAGGAATTGACGGAGGGGCACCACAAGGAGTGGAGCTTGC
GGCTTAATTTGACCCAACACGGGAAAACTTACCAGGATAATACACTATGACGATTGTCAG
GCTAGAGACCTTTCTTGATTTAGTGAATAGTGGTGCATGGCCGTTATTAGTTCGTGGGGT
GATTTGTCAGGTTGATTCCGACAAACGAACAAGACTCTAGCCTGCTAATTAAAGGTATTT
ACTTTTTGTATTTTCGAATGCTTTAAGTGAATTACAACCTCCTTAGAGGGATTAATGACG
TTTTTTTATTACAATGTAGTCATAGAGAGATGGAGAACAATAACAGGTCTGTATGCCCTT
TGATATCTTGGGCCGCACGCGAGCTACATTGAAAGAGACAACGAGTTCATTTTAAATTCC
TGTACCGAAAGGTTACGGGTAATCTTTGAATCTCTTTCACCTCTGGGATTGAGCTTTGTA
ATCTTAGTTCATGAACGAGGAATTCCTTGTAAATGTGAGTCATTAGCTTGCGTTGAATGC
GTCCCTGCCCCTTGTACACACCGCCCGTCGCTACTACCGATGAAGTGCTTAGCAAGATCG
ATGGACGGCTAGTGATATGCCTGCATTTCGGTGTTGGAAATTACTTGGCTGAAAGTCGCT
CAAGCTTGTCACTTTAGAGGAAGTAAAAGTCGTAACAAGGTTTCCGTAG
>GEWR01011946.1 TSA: Ilex paraguariensis comp26451_c0_seq1 transcribed RNA sequence
GCTTACTGGGAATTCCTCGTTCATGGGCAACAATTGCAATCCCCAATCCCAAATCACGGC
GTGTATTTATGATTGCCGTAATCTTTCGACTACGGTTTCTCTCGGCCTGATAACCAAAGT
CACTTTTCCGCCGACTGATGCATAATATTGCTACCACACACCAGCACAAACGACTAGTTC
TCTCTGGACAAACCTCGAACAAGCTTTCTGCACACGCCATTGTAGCACGCGTGCGGCCTA
GAATATCTAAGGGCATCACAGACCTGTT
>GEWR01031917.1 TSA: Ilex paraguariensis comp74125_c0_seq1 transcribed RNA sequence
CATCACAGACCTGTTATTGCCTCGTTTCTTACGGCTAAAACACCGTTTATCCCTCTAAGA
AGTCCGCAGGCGAGCAGAGAACATCTAAAACAGGTAGCTACACTGAAAACGGCGAACCGC
CCCAATGCAACCGAATCCTATCCAGACTTTTGCGTTCCACAGCGCACCAAACGACTAGTT
AGTTGGGTGAGGTCTCACTCGTTATCGCAATTAAGCAGACGTTTCGGAATACGAATCAAG
AACGGCCATGCACCACCATCCTCTGAATCAAGAAAGAGCTATCAATCT
>GEWR01031918.1 TSA: Ilex paraguariensis comp74125_c0_seq2 transcribed RNA sequence
CATCACAGACCTGTTATTGCCTCGTTTCTTACGGCTAAAACACCGTTTATCCCTCTAAGA
AGTCCGCAGGCGAGCAGAGAACATCTAAAACAGGTAGCTACACTGAAAACGGCGAACCGC
CCCAATGCAACCGAATCCTATCCAGACTTTTGCGTTCCACAGCGCACCAAACGACTAGTT
AGTTGGGTGAGGTCTCACTCGTTATCGCAATTAAGCAGACGTTTCGGAATACGAATCAAA
AACGGCCATGA
>GEWR01042892.1 TSA: Ilex paraguariensis comp86596_c0_seq1 transcribed RNA sequence
GTCTGTGATGCCCTTAGATATTCTAGGCCGCACGCGTGCTACAATGGCGTGTGCAGAAAG
CTTGTTCGAGGTTTGTCCAGAGAGAACTAGTCGTTTGTGCTGGTGTGTGGTAGCAATATT
ATGCATCAGTCGGCGGAAAAGTGACTTTGGTTATCAGGCCGAGAGAAACCGTAGTCGAAA
GATTACGGCAATCATAAATACACGCCGTGATTTGGGATTGGGGATTGCAATTGTTGCCCA
TGAACGAGGAATTCCCAGTA
>GEWR01044674.1 TSA: Ilex paraguariensis comp88359_c0_seq1 transcribed RNA sequence
AGGAAAAGAAAGCAAAAGCGATTTCCCAAGTAACGGCGAGTGAACAGGAATAAGCCTAGC
GCTAAGGCTCAATAGGATGGTTGGCAGCAATGTCGGTCGTCTTTACGTAAAAGCTATTGA
GCGGTGCAGCGTTACAAACTGCGATGTTTAGTGGTATCATTGGTAGTAACTGGGCAACTG
GTTGCTACTCCTAGCCTAGCATGCAAGTTCCATTGACTTGGACTAATTGCAAATGACTAC
AAGTTTGGGGCAACTTGGACATGTAGTTGAGCCAGAGCGGGTGAAGTCCCATACCGTGCA
GGCATTGGTACCACGAATCGTAGACGGAGCGAAAGTTTCGAATTTGTTAGAGTCGAGTTG
CTTGAGAGTGCAACTTAAAGTGCGAGGTAAACTACTCGTAAGGCTATGCAATACGGCTAC
GACACCGATAGCAAACAAGTACCGTGA
>GEWR01046001.1 TSA: Ilex paraguariensis comp89381_c0_seq1 transcribed RNA sequence
TCACGGTACTTGTTTGCTATCGGTGTCGTAGCCGTATTGCATAGCCTTACGAGTAGTTTA
CCTCGCACTTTAAGTTGCACTCTCAAGCAACTCGACTCTAACAAATTCGAAACTTTCGCT
CCGTCTACGATTCGTGGTACCAATGCCTGCACGGTATGGGACTTTCACCCGCTCTGGCTC
AACTACATGTCCAAGTTGCCCCAAACTTGTAGTCATTTGCAATTAGTCCAAGTCAATGGA
ACTTGCATGCTAGGCTAGGAGTAGCAACCAGTTGCCCAGTTACTACCAATGATACCACTA
AACATCGCAGTTTGTAACGCTGCACCGCTCAATAGCTTTTACGTAAAGACGACCGACATT
GCTGCCAACCATCCTATTGAGCCTTAGCGCTAGGCTTATTCCTGTTCACTCGCCGTTACT
TGGGAAATCGCTTTTGCTTTCTTTTCCTC
>GEWR01061611.1 TSA: Ilex paraguariensis comp99653_c0_seq1 transcribed RNA sequence
CGGAAAGCCGACCTACTCACTGCCAATCAATTGCGAACCCACTCACGTAAACGCCCTATC
ATCGCACACCAAAACAATACTAAATCAAGTCAACGCCCGATTAGATAGAAGCTATACAAG
CACCAGGAGTTGCCCCACTGGTAGCGAGCAAGTCTAAATTCAAAAACGCTGAGCTTAGAC
CCAATAGTTTAGTGTGTAGACGCTTACGCGGCAAGCCGCATTTTGTGTTACGCGCAAGCG
CGATTTTCATTGTGCCAGTCAGTATTTGGTTCTAGCTCACATGCTCAAGTCCAGCAACAC
AAACACACCGAAGCGTGCAGCGCTACTACTAACTCAAGCATACAAATGCTGCGTTGAAGG
GCTAGCAAGCCAACCCAACAACTGGGCCCAGAGCCAATCGTCTAACTGGTTGCAGTGTAC
GCTTACAAAGTTTGGCCAGACACGAGAATACGCCCGCAAGTTTTAGCTTGCAAACTGAAC
CCCATCCGACTAAACGACGAAACGACTTCGTGGCTCCGATTCGTTTGCCAATTAACGGTT
TCACGCCCTCTTAACTCTCTCTGCAAAGTTCTATTTCAACTTTCCCTCACGGTACTT
>GEWR01073604.1 TSA: Ilex paraguariensis comp105172_c0_seq1 transcribed RNA sequence
AAGTACCGTGAGGGAAAGTTGAAATAGAACTTTGCAGAGAGAGTTAAGAGGGCGTGAAAC
CGTTAATTGGCAAACGAATCGGAGCCACGAAGTCGTTTCGTCGTTTAGTCGGATGGGGTT
CAGTTTGCAAGCTAAAACTTGCGGGCGTATTCTCGTGTCTGGCCAAACTTTGTAAGCGTA
CACTGCAACCAGTTAGACGATTGGCTCTGGGCCCAGTTGTTGGGTTGGCTTGCTAGCCCT
TCAACGCAGCATTTGTATGCTTGAGTTAGTAGTAGCGCTGCACGCTTCGGTGTGTTTGTG
TTGCTGGACTTGAG
>GEWR01163177.1 TSA: Ilex paraguariensis comp127124_c0_seq1 transcribed RNA sequence
AGATTGATAGCTCTTTCTTGATTCAGAGGATGGTGGTGCATGGCCGTTCTTGATTCGTAT
TCCGAAACGTCTGCTTAATTGCGATAACGAGTGAGACCTCACCCAACTAACTAGTCGTTT
GGTGCGCTGTGGAACGCAAAAGTCTGGATAGGATTCGGTTGCATTGGGGCGGTTCGCCGT
TTTCAGTGTAGCTACCTGTTTTAGATGTTCTCTGCTCGCCTGCGGACTTCTTAGAGGGAT
AAACGGTGTTTTAGCCGTAAGAAACGAGGCAATAACAGGTCTGTGATG
>GEWS01004824.1 TSA: Helianthus niveus Controltranscript4824 transcribed RNA sequence
CGGGTCGTTCGGAAAGCCGACCTACTCACTGCCAATATAAACACATACCCACTTATATGT
AAACCAAACGTAGCACAATACAACGACGTAAACACAAGCCGGCACCCGATTAGATGGAAA
GCTATACTAGCACCAAGAGTTGCCCCATTGGTAGCTAGCAAGTCCAAATTCAAAAGAACC
GAACTTTAATATGCCTACGGTGCATTGTGTAGCCTAGCATACAGTAGGATGCTATTTAAG
CACACGCTTGCGCGTGATTTTCATTTTGCCAGTCAGTATTCGCTCATAGTTCACTTAGCG
CAAGTCCAGCAGCACATTAGAATACGAGACTCTAACACACTACTACTAACTTGACTAAAC
AAACCGTTCGCTAGACATAGACGCTTGCGCATCCATGAACAGCTGGTTCCATGAGCGATT
GTCTAACTGGTTGCAGTGTACGCTTACATTGGCCAGACACAAGAATACGCCTGTAAATAA
ATTTACAAACTGAACTTGATCTAGGCTCGACGAAACGACTTCGTGGCTCCGATTCGTTTG
CCAATTAACGGTTTCACGCCCTCTTAACTCTCTCTGCAAAGTTCTATTTCAAACTAGCCT
TACGAGTAGTTTACCTCGCACTTTAAGTTGCACTCTCAAGCAACTCGACTCTAAGCAAGT
TCTCGGGTTTTAACGCCCGATCCGCAATTCGTGGTGCCAATACCTGCACAGTATGGGACT
TTCACCCGCTCTGGCTCAACCAAATGCACGCGTGAACGCACATTTAGTCATATGCAATTA
GTCCAAATCAATGGAACTTGCATGCTAGGCTAAAAGGGTGATTGCTTTTACACAACCACA
CCAATGACACCACTAAACATCGCGGCTTGTAACGCTGCACCGCTCAATAGTATGTTGGTT
GACAATCATTGCTGATCATCCTATTGAGCCTAAGCGCTAGGCTTATTCCTGTTCACTCGC
CGTTACTTGGGAAATCGCTTTTGCTTTCTTTTCCTCCGCTTAATAATATGCTTAAATTTA
GCGGGTACTCTTGTCTGATATGAGGTCGAGAAAATTAGATATGTTTTGGTTGAGCTATAG
TGTTTTAAGCTATAGAACCTTTAGTAGCATGTTGTTTGCAACTTGGACTGGAGAAGAACA
TGATGCTGTTACTACACCAATCTAGAGGTTCGTGCTTTCAAGGGTCTGCCTTACAAGACG
GTATTCGCACTTGTGCAGGCATGAACCAAGTAGAGTATTGGCTTTAAAATTGTAGTAACA
AACATTGGGTTAGAATGTAAGTACTAACACACTTCAAATCCTTTGACTCTCCGGTTACCC
ATGCGCATGCTAGCTGAATAAGATTCAACTCGTTAAACTATCATCAATATGAGCCTGTCT
GTAGCACAGCGCACAGAGTGCTCTCTTGCGAGAGGATCAATGCACGCTCACCTACAAGCA
CACAGGCCTTTTGTGCGAGAAACTCAGTTGAGTTCGCTCACTATCCTTGCGTTGTATTTC
AAACGAAGGTTTCTTAATTTCTAACCGACCCTCATACAGGCAAGGCTCTAGTTATTGCTA
ACCAAAGCCGCAATATGCGTTCGAATATCAGGCGCTCAGTTAATTCTGCAGTCCCGCCGC
CTGATATCGCAGTCTAGCTGCGTTCTTCATCGATCTACGACCCAAGTGATCCACCGTTAA
TTGTGAATGTTTTATTTTTCGTCTATAGTTTTTAGTTAAATTGTTTGTTACATATAGTGC
GCTTTTGACTGCGACTATTTCACAGTTTCGTGTGTTTGTGTTTTGTTTGTACTTTTTAAG
CGCACAAACGCAGTATGTTAAGTTGGCTAGCCAAGCGTAGACACTAGCCCTAGCAGAACC
CTAGCTGCTACAACTATGACGCTTGCGATGATAGCACACTGTACACTTGCGTATAGCAGC
AGCGCACACATCGCGAGGCTAGTAACCTAAGCACACCATAAAGCGACCAACATTCTACAA
GTGAGTAGCGCAAACTAGCAAACTCGTAGACGCGATCTAACTGAAGCCAACATTGAGAGC
GCTTTCGCACTCTCGCTGCTGGGATCTATACCACTGGCGCACTCAGAGTCACGTTTGAGA
GCACTGTTTCCAGCGCTCGCGCACTAAACATCTGAGTGCGAGTGTATATTATATATAGTT
TATTGACATCAATAAGAAGAGAAAACTGAGTAGTCAACTCTCTA
>GEWS01004825.1 TSA: Helianthus niveus Controltranscript4825 transcribed RNA sequence
CGGGTCGTTCGGAAAGCCGACCTACTCACTGCCAATATAAACACATACCCACTTATATGT
AAACCAAACGTAGCACAATACAACGACGTAAACACAAGCCGGCACCCGATTAGATGGAAA
GCTATACTAGCACCAAGAGTTGCCCCATTGGTAGCTAGCAAGTCCAAATTCAAAAGAACC
GAACTTTAATATGCCTACGGTGCATTGTGTAGCCTAGCATACAGTAGGATGCTATTTAAG
CACACGCTTGCGCGTGATTTTCATTTTGCCAGTCAGTATTCGCTCATAGTTCACTTAGCG
CAAGTCCAGCAGCACATTAGAATACGAGACTCTAACACACTACTACTAACTTGACTAAAC
AAACCGTTCGCTAGACATAGACGCTTGCGCATCCATGAACAGCTGGTTCCATGAGCGATT
GTCTAACTGGTTGCAGTGTACGCTTACATTGGCCAGACACAAGAATACGCCTGTAAATAA
ATTTACAAACTGAACTTGATCTAGGCTCGACGAAACGACTTCGTGGCTCCGATTCGTTTG
CCAATTAACGGTTTCACGCCCTCTTAACTCTCTCTGCAAAGTTCTATTTCAACTTTCCCT
CACGGTACTTGTTTGCTATCGATATTACCATCGTATTTAGTCTTAGGAGGAGTTTACCTC
CTAATTTGGATTGCACTCTCAAGCAATCTGACTCTATCCG
>GEWS01004826.1 TSA: Helianthus niveus Controltranscript4826 transcribed RNA sequence
CGGGTCGTTCGGAAAGCCGACCTACTCACTGCCAATATAAACACATACCCACTTATATGT
AAACCAAACGTAGCACAATACAACGACGTAAACACAAGCCGGCACCCGATTAGATGGAAA
GCTATACTAGCACCAAGAGTTGCCCCATTGGTAGCTAGCAAGTCCAAATTCAAAAGAACC
GAACTTTAATATGCCTACGGTGCATTGTGTAGCCTAGCATACAGTAGGATGCTATTTAAG
CACACGCTTGCGCGTGATTTTCATTTTGCCAGTCAGTATTCGCTCATAGTTCACTTAGCG
CAAGTCCAGCAGCACATTAGAATACGAGACTCTAACACACTACTACTAACTTGACTAAAC
AAACCGTTCGCTAGACATAGACGCTTGCGCATCCATGAACAGCTGGTTCCATGAGCGATT
GTCTAACTGGTTGCAGTGTACGCTTACATTGGCCAGACACAAGAATACGCCTGTAAATAA
ATTTACAAACTGAACTTGATCTAGGCTCGACGAAACGACTTCGTGGCTCCGATTCGTTTG
CCAATTAACGGTTTCACGCCCTCTTAACTCTCTCTGCAAAGTTCTATTTCAACTTTCCCT
CACGGTACTTGTTTGCTATCGGTCTGACGGAAATATTTAGCCTTACCAGGAACCTACCTG
GTACTTTAGGTTACACTCTCAAGTAACCCGACTCTTGTATATACTAGTTAGAAATAGTTA
TAATAATTACACTACGGGCCTTCCACCCACTTTGGGACCCTATTCAGAGGGACTTGTATA
ATTATTTAATACTATTTGCAATCACTAATACATCAACG
>GEWS01004827.1 TSA: Helianthus niveus Controltranscript4827 transcribed RNA sequence
TATTTAAATTGTTAGAACATCATGGATAAAGGTATGAATGCAAGTTAAATATATATTAAA
CTTATACAATATATATACCTATTAAAGTCCTATATATATATAAGTAATATACATTATTTA
ACTTTGAGCATCTTTTATCTTAACTTTGCAGCTTCATTTGCTTCCCTCTTTGCCGTTTCA
CGTACTATTGAACTCTCTCTTCAAAGTTCTTTGCAACTTTCCCTCACGGTACTTGTTTGC
TATCGGTGTCGTAGCCGTATTTCAAACTAGCCTTACGAGTAGTTTACCTCGCACTTTAAG
TTGCACTCTCAAGCAACTCGACTCTAAGCAAGTTCTCGGGTTTTAACGCCCGATCCGCAA
TTCGTGGTGCCAATACCTGCACAGTATGGGACTTTCACCCGCTCTGGCTCAACCAAATGC
ACGCGTGAACGCACATTTAGTCATATGCAATTAGTCCAAATCAATGGAACTTGCATGCTA
GGCTAAAAGGGTGATTGCTTTTACACAACCACACCAATGACACCACTAAACATCGCGGCT
TGTAACGCTGCACCGCTCAATAGTATGTTGGTTGACAATCATTGCTGATCATCCTATTGA
GCCTAAGCGCTAGGCTTATTCCTGTTCACTCGCCGTTACTTGGGAAATCGCTTTTGCTTT
CTTTTCCTCCGCTTAATAATATGCTTAAATTTAGCGGGTACTCTTGTCTGATATGAGGTC
GAGAAAATTAGATATGTTTTGGTTGAGCTATAGTGTTTTAAGCTATAGAACCTTTAGTAG
CATGTTGTTTGCAACTTGGACTGGAGAAGAACATGATGCTGTTACTACACCAATCTAGAG
GTTCGTGCTTTCAAGGGTCTGCCTTACAAGACGGTATTCGCACTTGTGCAGGCATGAACC
AAGTAGAGTATTGGCTTTAAAATTGTAGTAACAAACATTGGGTTAGAATGTAAGTACTAA
CACACTTCAAATCCTTTGACTCTCCGGTTACCCATGCGCATGCTAGCTGAATAAGATTCA
ACTCGTTAAACTATCATCAATATGAGCCTGTCTGTAGCACAGCGCACAGAGTGCTCTCTT
GCGAGAGGATCAATGCACGCTCACCTACAAGCACACAGGCCTTTTGTGCGAGAAACTCAG
TTGAGTTCGCTCACTATCCTTGCGTTGTATTTCAAACGAAGGTTTCTTAATTTCTAACCG
ACCCTCATACAGGCAAGGCTCTAGTTATTGCTAACCAAAGCCGCAATATGCGTTCGAATA
TCAGGCGCTCAGTTAATTCTGCAGTCCCGCCGCCTGATATCGCAGTCTAGCTGCGTTCTT
CATCGATCTACGACCCAAGTGATCCACCGTTAATTGTGAATGTTTTATTTTTCGTCTATA
GTTTTTAGTTAAATTGTTTGTTACATATAGTGCGCTTTTGACTGCGACTATTTCACAGTT
TCGTGTGTTTGTGTTTTGTTTGTACTTTTTAAGCGCACAAACGCAGTATGTTAAGTTGGC
TAGCCAAGCGTAGACACTAGCCCTAGCAGAACCCTAGCTGCTACAACTATGACGCTTGCG
ATGATAGCACACTGTACACTTGCGTATAGCAGCAGCGCACACATCGCGAGGCTAGTAACC
TAAGCACACCATAAAGCGACCAACATTCTACAAGTGAGTAGCGCAAACTAGCAAACTCGT
AGACGCGATCTAACTGAAGCCAACATTGAGAGCGCTTTCGCACTCTCGCTGCTGGGATCT
ATACCACTGGCGCACTCAGAGTCACGTTTGAGAGCACTGTTTCCAGCGCTCGCGCACTAA
ACATCTGAGTGCGAGTGTATATTATATATAGTTTATTGACATCAATAAGAAGAGAAAACT
GAGTAGTCAACTCTCTA
>GEWS01004828.1 TSA: Helianthus niveus Controltranscript4828 transcribed RNA sequence
CGGGTCGTTCGGAAAGCCGACCTACTCACTGCCAATATAAACACATACCCACTTATATGT
AAACCAAACGTAGCACAATACAACGACGTAAACACAAGCCGGCACCCGATTAGATGGAAA
GCTATACTAGCACCAAGAGTTGCCCCATTGGTAGCTAGCAAGTCCAAATTCAAAAGAACC
GAACTTTAATATGCCTACGGTGCATTGTGTAGCCTAGCATACAGTAGGATGCTATTTAAG
CACACGCTTGCGCGTGATTTTCATTTTGCCAGTCAGTATTCGCTCATAGTTCACTTAGCG
CAAGTCCAGCAGCACATTAGAATACGAGACTCTAACACACTACTACTAACTTGACTAAAC
AAACCGTTCGCTAGACATAGACGCTTGCGCATCCATGAACAGCTGGTTCCATGAGCGATT
GTCTAACTGGTTGCAGTGTACGCTTACATTGGCCAGACACAAGAATACGCCTGTAAATAA
ATTTACAAACTGAACTTGATCTAGGCTCGACGAAACGACTTCGTGGCTCCGATTCGTTTG
CCAATTAACGGTTTCACGCCCTCTTAACTCTCTCTGCAAAGTTCTATTTCAACTTTCCCT
CACGGTACTTGTTTGCTATCGGTGTCGTAGCCGTATTTCAAACTAGCCTTACGAGTAGTT
TACCTCGCACTTTAAGTTGCACTCTCAAGCAACTCGACTCTAAGCAAGTTCTCGGGTTTT
AACGCCCGATCCGCAATTCGTGGTGCCAATACCTGCACAGTATGGGACTTTCACCCGCTC
TGGCTCAACCAAATGCACGCGTGAACGCACATTTAGTCATATGCAATTAGTCCAAATCAA
TGGAACTTGCATGCTAGGCTAAAAGGGTGATTGCTTTTACACAACCACACCAATGACACC
ACTAAACATCGCGGCTTGTAACGCTGCACCGCTCAATAGTATGTTGGTTGACAATCATTG
CTGATCATCCTATTGAGCCTAAGCGCTAGGCTTATTCCTGTTCACTCGCCGTTACTTGGG
AAATCGCTTTTGCTTTCTTTTCCTCCGCTTAATAATATGCTTAAATTTAGCGGGTACTCT
TGTCTGATATGAGGTCGAGAAAATTAGATATGTTTTGGTTGAGCTATAGTGTTTTAAGCT
ATAGAACCTTTAGTAGCATGTTGTTTGCAACTTGGACTGGAGAAGAACATGATGCTGTTA
CTACACCAATCTAGAGGTTCGTGCTTTCAAGGGTCTGCCTTACAAGACGGTATTCGCACT
TGTGCAGGCATGAACCAAGTAGAGTATTGGCTTTAAAATTGTAGTAACAAACATTGGGTT
AGAATGTAAGTACTAACACACTTCAAATCCTTTGACTCTCCGGTTACCCATGCGCATGCT
AGCTGAATAAGATTCAACTCGTTAAACTATCATCAATATGAGCCTGTCTGTAGCACAGCG
CACAGAGTGCTCTCTTGCGAGAGGATCAATGCACGCTCACCTACAAGCACACAGGCCTTT
TGTGCGAGAAACTCAGTTGAGTTCGCTCACTATCCTTGCGTTGTATTTCAAACGAAGGTT
TCTTAATTTCTAACCGACCCTCATACAGGCAAGGCTCTAGTTATTGCTAACCAAAGCCGC
AATATGCGTTCGAATATCAGGCGCTCAGTTAATTCTGCAGTCCCGCCGCCTGATATCGCA
GTCTAGCTGCGTTCTTCATCGATCTACGACCCAAGTGATCCACCGTTAATTGTGAATGTT
TTATTTTTCGTCTATAGTTTTTAGTTAAATTGTTTGTTACATATAGTGCGCTTTTGACTG
CGACTATTTCACAGTTTCGTGTGTTTGTGTTTTGTTTGTACTTTTTAAGCGCACAAACGC
AGTATGTTAAGTTGGCTAGCCAAGCGTAGACACTAGCCCTAGCAGAACCCTAGCTGCTAC
AACTATGACGCTTGCGATGATAGCACACTGTACACTTGCGTATAGCAGCAGCGCACACAT
CGCGAGGCTAGTAACCTAAGCACACCATAAAGCGACCAACATTCTACAAGTGAGTAGCGC
AAACTAGCAAACTCGTAGACGCGATCTAACTGAAGCCAACATTGAGAGCGCTTTCGCACT
CTCGCTGCTGGGATCTATACCACTGGCGCACTCAGAGTCACGTTTGAGAGCACTGTTTCC
AGCGCTCGCGCACTAAACATCTGAGTGCGAGTGTATATTATATATAGTTTATTGACATCA
ATAAGAAGAGAAAACTGAGTAGTCAACTCTCTA
>GEWS01053094.1 TSA: Helianthus niveus Sampletranscript9912 transcribed RNA sequence
TAAGCATATTATTAAGCGGAGGAAAAGAAAGCAAAAGCGATTTCCCAAGTAACGGCGAGT
GAACAGGAATAAGCCTAGCGCTTAGGCTCAATAGGATGATCAGCAATGATTGTCAACCAA
CATACTATTGAGCGGTGCAGCGTTACAAGCCGCGATGTTTAGTGGTGTCATTGGTGTGGT
TGTGTAAAAGCAATCACCCTTTTAGCCTAGCATGCAAGTTCCATTGATTTGGACTAATTG
CATATGACTAAATGTGCGTTCACGCGTGCATTTGGTTGAGCCAGAGCGGGTGAAAGTCCC
ATACTGTGCAGGTATTGGCACCACGAATTGCGGATCGGGCGTTAAAACCCGAGAACTTGC
TTAGAGTCGAGTTGCTTGAGAGTGCAACTTAAAGTGCGAGGTAAACTACTCGTAAGGCTA
GTTTGAAATACGGCTACGACACCGATAGCAAACAAGTACCGTGAGGGAAAGTTGAAATAG
AACTTTGCAGAGAGAGTTAAGAGGGCGTGAAACCGTTAATTGGCAAACGAATCGGAGCCA
CGAAGTCGTTTCGTCGAGCCTAGATCAAGTTCAGTTTGTAAATTTATTTACAGGCGTATT
CTTGTGTCTGGCCAATGTAAGCGTACACTGCAACCAGTTAGACAATCGCTCATGGAACCA
GCTGTTCATGGATGCGCAAGCGTCTATGTCTAGCGAACGGTTTGTTTAGTCAAGTTAGTA
GTAGTGTGTTAGAGTCTCGTATTCTAATGTGCTGCTGGACTTGCGCTAAGTGAACTATGA
GCGAATACTGACTGGCAAAATGAAAATCACGCGCAAGCGTGTGCTTAAATAGCATCCTAC
TGTATGCTAGGCTACACAATGCACCGTAGGCATATTAAAGTTCGGTTCTTTTGAATTTGG
ACTTGCTAGCTACCAATGGGGCAACTCTTGGTGCTAGTATAGCTTTCCATCTAATCGGGT
GCCGGCTTGTGTTTACGTCGTTGTATTGTGCTACGTTTGGTTTACATATAAGTGGGTATG
TGTTTATATTGGCAGTGAGTAGGTCGGCTTTCCGAACATGTTTAGTTTGGACTAGGTTCA
GCTTGGATGAGAATCCAAGTTTATTCCTGTGTCTAACCAAACCTTGTAAGCGTACACTGC
AACCAGTTAGACGATTGGC
>GEWU01025717.1 TSA: Triticum aestivum tid45995_c0_seq1 transcribed RNA sequence
GCAGGGACGTAATCAACGCGAGCTTATGACTCGCGCTTACTGGGAATTCCTCGTTCAAGG
GGAATAATTACAATCCCCTATCCCAATCACGAAGAAGGTTGATTGGGTTACCTACTCTTA
ACAGAGCAGGACATCAAAAATAGCACGCTGATCACTTCAGTGTGGCGCGCGTGCGGCCCT
GGACATCTAAGGGCATCACAGACC
>GEWU01026259.1 TSA: Triticum aestivum tid46736_c0_seq1 transcribed RNA sequence
ACACGGACCAAGGAGTCTAACATGTGCGCAAGTCATTCGGTCTTGAATAGGCCAGAGAGG
CGAAATGAAAGTAAAATTGTTCAAGTTACGATCTTGGCTTTGAAATGACCCGGATCTCGT
GTCTGCGGTTATAGCCAAGCGCAGTAACAGCCCGCTGAGATTGCTTAACATTGACAAATC
AGCGGAGTTTTAGCGTACACGTTGGTACCCGAAAGATGGTGAACTATGCC
>GEWU01031709.1 TSA: Triticum aestivum tid53752_c0_seq1 transcribed RNA sequence
ATAGTTCACCATCTTTCGGGTACCAACGTGTACGCTAAAACTCCGCTGATTTGTCAATGT
TAAGCAATCTCAGCGGGCTGTTACTGCGCTCGGCTATAACCGCAGACACGAGATCCGGGT
CATTTCAAAGCCAAGATCGTAACTTGAACAATTTTACTTTCATTTCGCCTCTCTGGCCTA
TTCAAGACCGAATGACTTGCGCACATGTTAGACTCCTTGGTCCGTGT
>GEWU01283990.1 TSA: Triticum aestivum tid128358_c0_seq1 transcribed RNA sequence
GTTAATTCCGATAACGAACGAGACTCTAGCCTACTAAATAGACTATGTTGGCTTGTGTAG
AAATTTAACCACTAGCCATTTCATGTCGTTCGGAGCTCGTTTCGGCCTGTGTCGTTTTGG
GCATCGGGAGGTCGGTTCTGCCGGCTTGTCGATGTTCTTGCGGCATAGGTTTCGGAGCGG
GTTTTCGGCGGCATGATTTACTAGTGGCGTTTCAATAACGCCAACAGTGCTTCTTAGAGG
GACAGGCGGCGATTCAGCCGCACGAAACAGAGCAATAACAGGTCTGTGATGCCCT
>GEWU01285430.1 TSA: Triticum aestivum tid129862_c0_seq1 transcribed RNA sequence
GGTCTGTGATGCCCTTAGATGTCCAGGGCCGCACGCGCGCCACACTGAAGTGATCAGCGT
GCTATTTTTGATGTCCTGCTCTGTTAAGAGTAGGTAACCCAATCAACCTTCTTCGTGATT
GGGATAGGGGATTGTAATTATTCCCCTTGAACGAGGAATTCCCAGTAAGCGCGAGTCATA
AGCTCGCGTTGATTACGTCCCTGC
>GEWU01285589.1 TSA: Triticum aestivum tid130026_c0_seq1 transcribed RNA sequence
GGCATCACAGACCTGTTATTGCTCTGTTTCGTGCGGCTGAATCGCCGCCTGTCCCTCTAA
GAAGCACTGTTGGCGTTATTGAAACGCCACTAGTAAATCATGCCGCCGAAAACCCGCTCC
GAAACCTATGCCGCAAGAACATCGACAAGCCGGCAGAACCGACCTCCCGATGCCCAAAAC
GACACAGGCCGAAACGAGCTCCGAACGACATGAAATGGCTAGTGGTTAAATTTCTACACA
AGCCAACATAGTCTATTTAGTAGGCTAGAGTCTCGTTCGTTATCGGAATT
>GEXD02027477.1 TSA: Nepenthes khasiana isolate Jarain TRINITY_DN220304_c0_g1_i1, transcribed RNA sequence
CATGGCCGTTCTTGATTCGTATTCCGAAACGTCTGCTTAATTGCGATAACGAGTGAGACC
TCACCCAACTAACTAGTCGTTTAGTGCGCTGTGGAACGTTAAAGTCCCTTGTAGGATCTT
TCATTGGTAAGTGGACGCAAGTTTAACTGCCAGTGATGCCTGTTTGGGATGTTCTCTGTT
CGCTAGCGGACTTCTTAGAGGGATAAACGGTGTTTTAGCCGTAAGAAACGAGGCAATAAC
AGGTCTGTGATGCCCTTAGATATTCTAGGCCGCACGCGTGCTACAATGGCGTGTG
>GEXD02155118.1 TSA: Nepenthes khasiana isolate Jarain TRINITY_DN57993_c0_g1_i1, transcribed RNA sequence
ATTATGTCTACTAATCATAAAGATATCGCTACTTTATATTTTGTCTTTGGTGTATGAGCG
GGAATCTTGGGCACTAGGTTTAGCTCTATTATTCGACTTGAGCTATCTCAGCCTGGGGAC
TTTCTTTTGGATTTTGATTATTACAACTCTGTTGTAACAGCTCATGCTTTTATTATAATC
TTTTTTATAGTTATGCCAATTATAATAGGGGGTTTTGGTAACTTACTTGTCCCTGCCATG
ATTGGTGCCATAGATATGGCTTATCCTCGTTTAAACAATATAAGATTTTGGTTACTCCCT
CCTTCTTTGTCTTTATTACTTTCATCGGCAGTAATCGGCTCTGGTGTCGGTACAGGATGA
ACTGTTTATCCACCACTGTCAGATAGTATATTTCATAGAGGGCCGGCTGTGGATTTTGGT
ATTCTTAGACTACACATTGCTGGTATCTCTTCTATTTTGGGGGCTATTAATTTTATTGTT
ACTATTTTTAATATAAAAGAGGAGGGTATGACTTGATCCATAGTCCCTCTGTTTGTCTGA
TCTGTTCTTATTACTGCCTTTCTATTAGCTTTTTCTCTTCCTGTTCTTGCTGCCGCTCTT
ACTATGTTGCTTACCGATCGAAATTTTAATACCACCTTTTTTGACCCTGTAGGAGGAGGT
GACCCTATTCTTTATCAACACTTGTTTTGGTTTTTTGGTCATCCTGAGGTTTACATTCTT
ATCTTGCCAGGTTTTGGTATTATCTCTCATACGGTAAGTTTTTACAGCTCTAAGGTTGAG
CCTTTTGGGAGGCTAGGGATGATTTATGCCATACTTTCTATTGGGGTTTTGGGCTTTATT
GTGTGGGCTCATCATATATTTACTGTTGGTTTGGACGTTGACACTCGTGCTTATTTTACT
GCTGCTACTATAATTATCGCAGTTCCTACTGGGGTTAAGGTCTTCAGTTGACTGGCTACT
ATGATAGGAGGCGTATTGGATTATAGGCCCTCCTTTTACTGGACTATTGGGTTTATTTTC
TTGTTTACAGTAGGAGGTATAACTGGTGTGGTTCTCTCAAATTCTTCTCTTGATGTTAGT
CTCCATGATACCTATTATGTTGTTGCTCATTTCCATTACGTTTTATCTATGGGGGCGGTC
TTTGCTATTATAGCTGGGATTACTCACTGATTTCCTCTTGTGTATAACTTAAAGTTTCGT
CCTTATCTACTTAATGGTCAGTTTTGGAGAATATTTATTGGGGTTAACCTTACTTTCTTC
CCTCAACATTTTCTAGGTTTAAATGGTATGCCTCGACGATATTGTGACTATCCTGATGGG
TTTACGTATTGAAATACTATCTCTAGCTGGGGAAGGGCTTTGACTATCTTTAGGGTTTGT
ATCTTTTTGTACTCTATGTGGGATGCTTTATCTTCTCCTCGTCTACCTATCACTATTTAT
TCCCCTAATTGTGCTGTAGATGCTATATTAGATACCCCTATGTTAAATCATACTTTTATA
GAAACTTGTTTTTCTAGTGGTGATACTGTTGTTTTCTAATAAAA
>GEXD02158836.1 TSA: Nepenthes khasiana isolate Jarain TRINITY_DN526_c0_g1_i1, transcribed RNA sequence
AATTGCAAATGACTATTTAGTTGGGGCAACTTGATTAAATTGTTGAGCCAAAGTGGGTGT
AAGCCCTATACCGTGCAGGCATTGGTATTACGAATTGTGGATGGCCAGTAAAATGGTCAA
CTTTGTTAGAGTCGAGTTGCTTGAGAGTGCAACTTAAAGTGCGAGGTAAACTACTCGTAA
GGCTATGGAGGATAATACGGCTAA
>GEXD02179370.1 TSA: Nepenthes khasiana isolate Jarain TRINITY_DN58915_c0_g1_i1, transcribed RNA sequence
TTTTTTTTTTAAATAGAACCCCCTTCAACTATTATGTCTAAAAGAAACTCTATAGAAACT
CGGTTATACTCAGTAAGGGGTATAACCTTAATACCAATAGGCATGAAAGAATGATTAGAG
CCACAAATCTCAGAACACTGCCCGAAGAAAACCCCCAACCGGGTAGGGGTGCATAAGAGC
TGGTTAAGACGGCCTGGAACAGCATCTACTTTAAGACCCAGGGCAGGAACAGCAAAAGAG
TGAATTACATCAGTAGAAGAGATAAGTAGGCGGACAGGAGTGTATGAGGGTAAGCACAAT
ATCTGCCTACAGCCTAAGAGACGAGGAAAATCAGCTGAATTTTCCATCATAGAATCATAC
TCATAAGAAAAATAATAGTCCCCTCCTATTTTGTAACAAAACCCATCTATAAGAGGTAAG
ATATATGATCAGTACCACTGATGGGCAACAACCTTAATGGTGTAAAAAGGGTTAGAAACC
ATGTCTTCTACCCAATAAAGAACTTTTATGGAAGGGACAACTAAAACGATAAGAAGTAAA
GCAGGAATTATAGACCAAATAGTCTCGATAAAGGTGCCCTCAGACAAATACTTGTAAAAA
AATGAATTAAAAAAGGTAAAACAAATAATATAAGAAATCAATAGAAGAACCCTGATCA
>GEXD02192867.1 TSA: Nepenthes khasiana isolate Jarain TRINITY_DN9668_c0_g2_i1, transcribed RNA sequence
TACAAGAGGCAGGGACGTATTCAACGCAAGCTAATGACTCGCATTTACAAGGAATTCCTC
GTTCATGAACTAAGATTACAAAGCTCAATCCCAGAGGTGAAAGAAATTCGCAGATTACCC
GTAATCTTTCGATACAGGCGGTTTAAGTCGAACTCGTTGTTTCTTTCATTGTAGCTCGCG
TGCGGCCCAAGATATCAAAGGGCATACAGACCTGTTATTGTTCTCCATCTCTCTATGACT
ACATTGTAA
>GEXD02200897.1 TSA: Nepenthes khasiana isolate Jarain TRINITY_DN81599_c0_g1_i1, transcribed RNA sequence
GGTGGTGCATGGCCGTTCTTAGTTCGTGGAGCGATTTGTCTGGTTGATTCCGATAACGAA
CGAGACTCTTACCAGGTGGTTGTCTTAGGGTTGACTTTAAGTTGGCTCATTTAGGAGTGT
GGTATTGGTATTCCAAACTTGTGAGACTACTTGTGCATCGTAGCAATATGGTGTTCCAAG
CAAGACGCAAGGCCAAACATCCCATTCCAAGACTCCCACCGGAACAGGCGGCGAATCAAG
CCGTACGAGAAGGAGCAATAACAGG
>GEXD02211215.1 TSA: Nepenthes khasiana isolate Jarain TRINITY_DN55148_c1_g3_i1, transcribed RNA sequence
GTAAGGTATAGGGAAACTCGCTGCACGCCTCAGTGTAGCGCGCGTGCGGCCCCGGACATC
TAAGGGCATCACAGACCTGTTATTGCTCTTTTTCGTGCGTCTGAAACGACGCCTGTCTTT
CTAAGAAGACAGACCAATACCATGAAAGGATTGGCTGACTAGTTAGTAAAGTAGAGTCTC
GTTCGTTATCGGAATTAACCAGACAAATCACTCCACCAACTAAGAACGGCCATG
>GEXD02218379.1 TSA: Nepenthes khasiana isolate Jarain TRINITY_DN62849_c6_g5_i3, transcribed RNA sequence
TTCTGAGAAGGGTTCGAGTGAGAGCATACCTGTCGGGACCCGAAAGATGGTGAACTATGC
CTGAGCGGGGCGAAGCCAGAGGAAACTCTGGTGGAGGCCCGAAGCGATACTGACGTGCAA
ATCGTTCGTCTGACTTGGGTATAGGGGCGAAAGACTAATCGAACCATCTAGTAGCTGGTT
CCCTTCGAAGTTTCCCTCAGGATAGCAGGCGCTCGATGAGACAGTCTCATCCGGTAAAGC
TAATGATTAGAGGTCTTGGGAGCGAAACGCTCTCAACCTATTCTCAAACTTTAAATGGGT
GAGATGCATGACTTGCTTGATTCATGAAGCCATGCAATTGAATGTATGAGTGCCTAGTGG
GCCATTTTTGGTAAGCAGAACTGGCGCTGTGGGATGAACCAAACGTCGAGCTAAGGCG
>GEXD02256799.1 TSA: Nepenthes khasiana isolate Jarain TRINITY_DN61230_c1_g1_i1, transcribed RNA sequence
CTTGGAGGACACATCGCCGGCTCGTGGGCCATGCGATTAACTCAGTTATCCAGAGTCACC
ACGACAATAGACGACCTTGCGGCCGCCATTGGTCTTGGTCTAATAAATGTACTCCTCGCT
GCAAGAGCTCGGAGCTTTGGCACATGTATTAGCTCTAGAATTACCACAGTTATCCATGTA
GGTAAAAGGGACTATCAAATAAACGATAACTGATATAATGAGCCATTCGCAGTTTCGCCG
>GEYA01010687.1 TSA: Salix integra comp107707_c0 transcribed RNA sequence
ACAGGTCTGTGATGCCCTTAGATATTCTAGGCCGCACGCGTGCTACAATGGCGTGTGCAG
AAAGCTTGTTCGAGGTTCGTCCGGAGAGAACTAGGCGTTTGGTGCGAGTGAGGGGCAACT
CGAGCTCGTGTCGGCGCACAAGTGACTCCGGCTCGCGAGCCGAGAGAAACCGCGGCCGAA
AGGTCGTGGCAATCAGAAATACACGCCGTGATTTGGGATTGGGGATTGCAATTGTTGCCC
ATGAACGAGGAATTCCCAGTAAGCGCGATTCATCATATCGCGTTGAT
>GEYA01010689.1 TSA: Salix integra comp107707_c10 transcribed RNA sequence
GAATGATTGACAGATTGATAGCTCTTTCTTGATTCAGAGGATGGTGGTGCATGGCCGTTC
TTGATTCGTATTCCGAAACGTCTGCTTAATTGCGATAACGAGTGAGACCTCACCCAACTA
ACTAGTCGCTCTGTGCGCTGTGGGACGCTAAAGTCGGCTGATGGGTAGCTAGACGGGCTT
CGGCTCGCCTAGTCCAACTTCCGATGTCCTCTGCTCGCAAGCGGACTTCTTAGAGGGATA
AACGGTGTTTTAGCCGTAAGAAAC
>GEYA01057764.1 TSA: Salix integra comp82126_c1 transcribed RNA sequence
CACCAGAGTTTCCTCTGGCTTCATCTTGTCCGGGCTTAGTTCACCATCTTTCGGGTACTA
ACATATATACTAGTGCTCCGCGAAAATCTCGGTAAAGTGGATATATCACGGGCTGATATT
GCGGTATACTCTTACAAGCATACATCATATCAATTTCTTTCAATTCGCCTTTCAAGCCTA
AACAAGACTGATCAGCTTGCATACATGT
>GEYA01062594.1 TSA: Salix integra comp86255_c0 transcribed RNA sequence
CGAACCGTCTAGTAGCTGGTTCCTTCCGAAGTTTCCCTCAGGATAGCAAGCGTACATTTT
TAGTTTCATCCCGTAAAGCGAATGATTAGAGGTCTTGGGGCATATATAGCCTCAACCTAT
TCTCAAACTTTTAATGGGTGTGAGTGTTCTTTCTTAATTGAAGAACGCTGCTAAATAAGT
ATGCTTAGTGGGCCATTTTTGGTA
>GEYI01052793.1 TSA: Actinidia deliciosa comp256782_c0_seq1 transcribed RNA sequence
AGGGCAGGGACGTAATCAACGCAATATGATGAATTGCGCTTACTGGGAATTCCTCGTTCA
TGGGCAACAATTGCAATCCCCAATCCCAAATCACGGCGTGTATTTATGATTGCCGTGATC
TTTCGACCACGGTTTCTCTCGGCCTGATAACTAGGGTCACTTTTCCGCCGATATACACAT
GATGTTGCCACCACATGAACACCAAGCGACTAGTTCTCCCTAGACAAACCTCGAACAAGC
TTTTTGCACACGCCATTGTAGCACGCGTGCGGCCTAGAATATCTAAGGGCATCACAGACC
TGTT
>GEYU01076991.1 TSA: Silene conoidea c54843_g1_i1 transcribed RNA sequence
GTCTAACATGTATGCAAGCTGATCAGTCTTGTTTAGGCTTGAAAGGCGAATTGAAAGAAA
TTGATATGATGTATGCTTGTAAGAGTATACCGCAATATCAGCCCGTGATATATCCACTTT
ACCGAGATTTTCGCGGAGCACTAGTATATATGTTAGTACCCGAAAGATGGTGAACTAAGC
CCGGACAAGATGAAGCCAGAGGAAACTCTGGTGGA
>GEZK01070990.1 TSA: Bemisia tabaci c180403_g1 transcribed RNA sequence
GGTGGATTGTGACCAAACTTGAGTGTGTTAATATCTCTTTGAAATATACAGGAGACAATT
AAATTTTTGTAGGCAGTTGCCACTATGCCGCTTATGCGCAAGTAGGTAAATCTATCCCTG
GTGGCTGAAGTGAAAAATTCTCATCAACATCAGTACCAAATGTAAATATATGATGGCCTC
AAAAAATAAAACCCAAAATACCAATAGTTAATATAGCATGAATCATCCTCAATCTCCTAA
ATACCTCAAGTTTACCAGCCTACTACTAATTAAATCAGGCACAATACCAA
>gb|GEZM01000086.1| TSA: Photinus pyralis 151_Ppyr_v3_TRINITY_DN28025_c0_g1_i1 transcribed RNA sequence
TAAACGACCCGTCTTGAAACACGGACCAAGGAGTCTAACATATGCGCGAGTCACTCGGTC
TTGAATAGGCCTGAAGGGCGAAATGAAAGTAACGTGTACGATCCTGCGAAGAGTAGAGAT
TAAGTTCTTTATTCTAGTGGGCGCAGTACCGACCCGCCTTTTGCTTGCTTTTTGTCAAGT
TGGCGGAGTTTGAGCGCATACGTTGGTACCCGAAAGATGGTGAACTATGCCTGGGCAAGA
CGAAGCCAGAGGAAACTCTGGTGGAGGTCTGTAGCGATTCTG
>gb|GEZM01020702.1| TSA: Photinus pyralis 151_Ppyr_v3_TRINITY_DN2825_c0_g1_i1 transcribed RNA sequence
GTAAGAGTACCCGCCGAATTTAAGCATATAATTCAGCGGAGGAAAAGAAAGCAAAAGCGA
TTCCCTTAGTAACGGCGAGTGAACAGGGAAAAGCCCAGCGTGAAGGCTCTCATACTTGCG
TGTGAGAGCGGTGCCACGTGTATGCTGCAGTGCGCTTAACAGATTGAAACCCCACAAGTC
CCTCTGACAAGGGCTGCTTACCAGAGATGGTGCTAGTCCATTAGTGGTGGTGGAAATCAG
TGGCAAACTGTAGCATAATAGAGTCAGGTTGCTTGAGAGTGCAACCTAAAGCGGGTGGTA
AACTCCACTTAAGGCTAAATATAACTGTGAGACCGATAGCAAACAAGTACCGTGAGGGAA
AGTTGCAAAGAACTTTGAAGAGAGAGTTCAAAAGGACGTGAAACCGCTTGCAGGTAAACG
GGTGGACCCACGAAGTCAG
>gb|GEZM01042897.1| TSA: Photinus pyralis 151_Ppyr_v3_TRINITY_DN16555_c0_g1_i1 transcribed RNA sequence
GCTTTCTCTACAAATCACAAGGACATTGGAACCATATACTTTGCATTAGGAATATGATCA
GGAATAATAGGAACTAGACTTAGAATAATTATCCGAACTGAATTAGCTCAACCATCAACT
ATCCTTGGAAACAACCAAATTTACAACGCGACAGTAACAGCACATGCTTTCATCATAATC
TTTTTTATAGTTATACCTACCATAGTAGGAGGTTTTGGAAATTGACTAGTTCCCATACTA
ATTAGAGCTCCAGACATGGCATTCCCACGGCTAAATAATATAAGATTCTGACTTTTAATC
CCATCTATTTCATTACTAAGCATATCTCTGTTTTCTTCAACAGGAGCAGGAACTGGTTGA
ACAGTATACCCCCCCCTATCAAGAAATATGTCACATTCAGGCAGAGCCGTTGATCTAACC
ATCTTTTCACTTCACCTTGCAGGAATTTCTTCAATTCTAGGAGCAATCAATTTTATGGCC
ACAGTTATTAACATAACCCCAAACTCAATAACATGAGAAAGAATTCCCCTGTTTGTATGA
TCAATTTTTATTACAGCAGTACTTTTACTATTATCACTTCCAGTACTTGCAGGAGCAATC
ACAATACTACTAACAGACCGAAATATTAATACATCATTCTTCGATCCAGCCGGGGGAGGA
GACCCAATTTTATATCAACACCTATTCTGATTCTTCGGCCATCCAGAAGTTTACATTCTA
ATTCTACCAGGATTTGGTATAATTTCACATATCATTTCATCAAACTCTGGGAAAAAAGAA
CCCACAGGAACACTAGCTATATCTCATGCTATAATATCAATTGGAATCCTAGGATTCATT
GTATGAGGTCATCATATATTTACAGTAGGAATAGATATTGATACACGAGCTTATTTCACC
GCAGCCACAATAGTCATTGCTATTCCAACAGGTGTAAAAATTTTTAACTGAATCGCTTCT
ATAAGAGGATCGCACTTAGTAATAAATGCCTCATCTATATGAGCTGCAGGATTTGTATTT
TTATTTACTATAGGAGGGCTAACAGGTATTATTCTATCAAATTCATCAATTGACATCGTT
CTTCATGATACCTACTACGTAGTAGCTCACTTCCACTATGTACTTTCAATAGGAGCAGTA
TTCGCTATTTTTGGAGGATTAATTCACTGAATTCCATTACTTTTTGGAATTCAGATTAAT
CCGAAAAAGAGAAAAATTCATTTCTTATCCATATTTGTAAGAGTAAATATTACATTCTTC
CCCCAACACTTTTTAGGTCTAAATGGTATACCACGTCGTTACTCTGATTTCCCAGACGCA
TTTTCATCATGAAACAGTATCTCTTCCTTAGGTTCAAATGCATCTGTAATTAGAACAGGC
CTATTCATTTTTATTATTTACGAAAGAATTGTTTCAGAACGAAACCCTATTAATCACTCC
ATCTCTCAAACATCTAGAGAATGAGCA
>gb|GEZM01042898.1| TSA: Photinus pyralis 151_Ppyr_v3_TRINITY_DN16555_c0_g1_i2 transcribed RNA sequence
GCTTTCTCTACAAATCACAAGGACATTGGAACCATATACTTTGCATTAGGAATATGATCA
GGAATAATAGGAACTAGACTTAGAATAATTATCCGAACTGAATTAGCTCAACCATCAACT
ATCCTTGGAAACAACCAAATTTACAACGCGACAGTAACAGCACATGCTTTCATCATAATC
TTTTTTATAGTTATACCTACCATAGTAGGAGGTTTTGGAAATTGACTAGTTCCCATACTA
ATTAGAGCTCCAGACATGGCATTCCCACGGCTAAATAATATAAGATTCTGACTTTTAATC
CCATCTATTTCATTACTAAGCATATCTCTGTTTTCTTCAACAGGAGCAGGAACTGGTTGA
ACAGTATACCCCCCCCTATCAAGAAATATGTCACATTCAGGCAGAGCCGTTGATCTAACC
ATCTTTTCACTTCACCTTGCAGGAATTTCTTCAATTCTAGGAGCAATCAATTTTATGGCC
ACAGTTATTAACATAACCCCAAACTCAATAACATGAGAAAGAATTCCCCTGTTTGTATGA
TCAATTTTTATTACAGCAGTACTTTTACTATTATCACTTCCAGTACTTGCAGGAGCAATC
ACAATACTACTAACAGACCGAAATATTAATACATCATTCTTCGATCCAGCCGGGGGAGGA
GACCCAATTTTATATCAACACCTATTCTGATTCTTCGGCCATCCAGAAGTTTACATTCTA
ATTCTACCAGGATTTGGTATAATTTCACATATCATTTCATCAAACTCTGGGAAAAAAGAA
CCCACAGGAACACTAGCTATATCTCATGCTATAATATCAATTGGAATCCTAGGATTCATT
GTATGAGGACACCACATATTTACAGTAGGAATAGACATCGACACACGAGCTTATTTCACC
GCAGCTACAATAGTTATTGCAATTCCAACAGGTGTTAAAATCTTTAACTGAATCGCTTCC
ATAAGCGGTTCTCACTTAAATATAAATGCCTCCTCTATATGAGCTGCAGGATTTGTATTT
TTATTTACTATAGGAGGTCTGACAGGAATTATTCTATCAAATTCTTCAATCGATATCGTG
CTTCACGACACTTACTACGTAGTAGCCCACTTCCACTATGTTCTTTCAATAGGAGCAGTA
TTCGCTATTTTTGGAGGACTAATTCACTGAATTCCACTACTCTTTGGAATTCAAATAAAC
CCAAAGAAAAGAAAAATTCACTTCTTATCTATATTTGTAAGAGTTAATATTACATTCTTC
CCACAGCACTTCCTAGGACTAAACGGTATACCACGTCGCTACTCCGATTTTCCAGACGCA
TTTTCTTCATGAAACAGAATTTCATCTTTAGGGTCAAATGCATCTGTAATCAGTACAGGC
CTATTCATTTTTATTGTTTACGAAAGAATTATTTCAGAACGAAATACTATTAATCATTCC
GTCTCTCAGACATCTAGAGAATGAACTAATAACTCCCCCATTCAACTTCATACATATAAC
AGTCCTCCCATTTCAACTTGATAATGCCAATATGATCAAAAATATCATTTCAAAACAGAA
ACTCTATTAATATAGAGCAAATAACTCTATTCCATGACCACTGCATATCAGTTCTAATTT
TGATTATCTTTATAACAGGAATAACAGCCGTAGCAGCGCTATCAAAAAGTCCATTCAATC
GATTTTCTGAAGAAAACCAAGAAATGGAAATATTCTGATCATCAGTCCCAACTATTATTC
TAATCATAATCGCCTCTCCATCTCTAAAAATTTTATATATAACAGAAGAATCTTCTTTAA
ACAACATATCAATCAAAGCAACCGGCCACCAGTGGTATTGATCATATGAATACGCTGACA
TACCTAACATAGAATGAGACTCATACATAGAAGAAAGAGAAAGTCGCCTTCTTCAAACAG
ACAAACACTTAATCCTCCCAACTAAATCTCCCATTCAAGTTTTAACTACTTCATCAGATG
TTATCCACTCTTGAACAATTCCTTCAGTTGGAGTAAAAGCTGATGCTGTTCCAGGACGAA
TGAATCAAATAAGATTTTCTATTAATCGATCAGGAGTGTTATACGGTCAATGCTCAGAAA
TCTGCGGAGCTAATCACAGCTTCATGCCAATCTCATTATCA
>gb|GEZM01042899.1| TSA: Photinus pyralis 151_Ppyr_v3_TRINITY_DN16555_c0_g1_i3 transcribed RNA sequence
TGAGCTTTTTCAACAAACCACAAGGACATTGGAACTATATACTTTGCATTAGGAATATGA
TCAGGAATAATAGGGACTAGACTTAGAATAATTATTCGGACAGAACTTGCCCAACCATCA
ACTATACTAGGAAACGACCAAATTTACAACGCTACAGTGACAGCACATGCATTCATCATA
ATCTTTTTTATAGTAATACCTACTATAGTGGGAGGTTTTGGAAACTGACTAGTTCCAATA
CTTATTAGAGCTCCAGACATAGCATTCCCACGTCTAAACAATATAAGATTCTGACTATTA
ATTCCATCCATTTCACTACTAAGCATATCCCTATTCTCTTCAACAGGAGCAGGAACTGGT
TGAACAGTATACCCCCCCCTATCAAGAAATATGTCACATTCAGGCAGAGCCGTTGATCTA
ACCATCTTTTCACTTCACCTTGCAGGAATTTCTTCAATTCTAGGAGCAATCAATTTTATG
GCCACAGTTATTAACATAACCCCAAACTCAATAACATGAGAAAGAATTCCCCTGTTTGTA
TGATCAATTTTTATTACAGCAGTACTTTTACTATTATCACTTCCAGTACTTGCAGGAGCA
ATCACAATACTACTAACAGACCGAAATATTAATACATCATTCTTCGATCCAGCCGGGGGA
GGAGACCCAATTTTATATCAACACCTATTCTGATTCTTCGGCCATCCAGAAGTTTACATT
CTAATTCTACCAGGATTTGGTATAATTTCACATATCATTTCATCAAACTCTGGGAAAAAA
GAACCCACAGGAACACTAGCTATATCTCATGCTATAATATCAATTGGAATCCTAGGATTC
ATTGTATGAGGACACCACATATTTACAGTAGGAATAGACATCGACACACGAGCTTATTTC
ACCGCAGCTACAATAGTTATTGCAATTCCAACAGGTGTTAAAATCTTTAACTGAATCGCT
TCCATAAGCGGTTCTCACTTAAATATAAATGCCTCCTCTATATGAGCTGCAGGATTTGTA
TTTTTATTTACTATAGGAGGTCTGACAGGAATTATTCTATCAAATTCTTCAATCGATATC
GTGCTTCACGACACTTACTACGTAGTAGCCCACTTCCACTATGTTCTTTCAATAGGAGCA
GTATTCGCTATTTTTGGAGGACTAATTCACTGAATTCCACTACTCTTTGGAATTCAAATA
AACCCAAAGAAAAGAAAAATTCACTTCTTATCTATATTTGTAAGAGTTAATATTACATTC
TTCCCACAGCACTTCCTAGGACTAAACGGTATACCACGTCGCTACTCCGATTTTCCAGAC
GCATTTTCTTCATGAAACAGAATTTCATCTTTAGGGTCAAATGCATCTGTAATCAGTACA
GGCCTATTCATTTTTATTGTTTACGAAAGAATTATTTCAGAACGAAATACTATTAATCAT
TCCGTCTCTCAGACATCTAGAGAATGAACTAATAACTCCCCCATTCAACTTCATACATAT
AACAGTCCTCCCATTTCAACTTGATAATGCCAATATGATCAAAAATATCATTTCAAAACA
GAAACTCTATTAATATAGAGCAAATAACTCTATTCCATGACCACTGCATATCAGTTCTAA
TTTTGATTATCTTTATAACAGGAATAACAGCCGTAGCAGCGCTATCAAAAAGTCCATTCA
ATCGATTTTCTGAAGAAAACCAAGAAATGGAAATATTCTGATCATCAGTCCCAACTATTA
TTCTAATCATAATCGCCTCTCCATCTCTAAAAATTTTATATATAACAGAAGAATCTTCTT
TAAACAACATATCAATCAAAGCAACCGGCCACCAGTGGTATTGATCATATGAATACGCTG
ACATACCAAATATAGAATGAGAATCATACATAGAAGAAAGAGAAAATCGTCTTATTCAAA
CAGACAAACATCTAATTCTTCCAACCAAGTCCCCCATTCAAGTTCTAACTACATCCTCAG
ACGTCATCCACTCATGAACAATTCCATCAGTTGGAGTAAAAGCAGATGCTTTACCAGGAC
GCATAAATCAAATAAGATTCTCTATTAACCGGTCAGGGACGCTATACGGTCAATGTTCAG
AAATCTGTGGAGCAAATCATAGATTCATGCCAATCTCTCTATCCGCATTAAACAATAGCT
CTTTCTTAGAGTCAATCAATAAATAAAAA
>gb|GEZM01042900.1| TSA: Photinus pyralis 151_Ppyr_v3_TRINITY_DN16555_c0_g1_i4 transcribed RNA sequence
TGAGCTTTTTCAACAAACCACAAGGACATTGGAACTATATACTTTGCATTAGGAATATGA
TCAGGAATAATAGGGACTAGACTTAGAATAATTATTCGGACAGAACTTGCCCAACCATCA
ACTATACTAGGAAACGACCAAATTTACAACGCTACAGTGACAGCACATGCATTCATCATA
ATCTTTTTTATAGTAATACCTACTATAGTGGGAGGTTTTGGAAACTGACTAGTTCCAATA
CTTATTAGAGCTCCAGACATAGCATTCCCACGTCTAAACAATATAAGATTCTGACTATTA
ATTCCATCCATTTCACTACTAAGCATATCCCTATTCTCTTCAACAGGAGCAGGAACTGGT
TGAACAGTATACCCCCCCCTATCAAGAAATATGTCACATTCAGGCAGAGCCGTTGATCTA
ACCATCTTTTCACTTCACCTTGCAGGAATTTCTTCAATTCTAGGAGCAATCAATTTTATG
GCCACAGTTATTAACATAACCCCAAACTCAATAACATGAGAAAGAATTCCCCTGTTTGTA
TGATCAATTTTTATTACAGCAGTACTTTTACTATTATCACTTCCAGTACTTGCAGGAGCA
ATCACAATACTACTAACAGACCGAAATATTAATACATCATTCTTCGATCCAGCCGGGGGA
GGAGACCCAATTTTATATCAACACCTATTCTGATTCTTCGGCCATCCAGAAGTTTACATT
CTAATTCTACCAGGATTTGGTATAATTTCACATATCATTTCATCAAACTCTGGGAAAAAA
GAACCCACAGGAACACTAGCTATATCTCATGCTATAATATCAATTGGAATCCTAGGATTC
ATTGTATGAGGTCATCATATATTTACAGTAGGAATAGATATTGATACACGAGCTTATTTC
ACCGCAGCCACAATAGTCATTGCTATTCCAACAGGTGTAAAAATTTTTAACTGAATCGCT
TCTATAAGAGGATCGCACTTAGTAATAAATGCCTCATCTATATGAGCTGCAGGATTTGTA
TTTTTATTTACTATAGGAGGGCTAACAGGTATTATTCTATCAAATTCATCAATTGACATC
GTTCTTCATGATACCTACTACGTAGTAGCTCACTTCCACTATGTACTTTCAATAGGAGCA
GTATTCGCTATTTTTGGAGGATTAATTCACTGAATTCCATTACTTTTTGGAATTCAGATT
AATCCGAAAAAGAGAAAAATTCATTTCTTATCCATATTTGTAAGAGTAAATATTACATTC
TTCCCCCAACACTTTTTAGGTCTAAATGGTATACCACGTCGTTACTCTGATTTCCCAGAC
GCATTTTCATCATGAAACAGTATCTCTTCCTTAGGTTCAAATGCATCTGTAATTAGAACA
GGCCTATTCATTTTTATTATTTACGAAAGAATTGTTTCAGAACGAAACCCTATTAATCAC
TCCATCTCTCAAACATCTAGAGAATGAGCA
>gb|GEZM01060487.1| TSA: Photinus pyralis 151_Ppyr_v3_TRINITY_DN57645_c0_g1_i1 transcribed RNA sequence
ATAACATGAGAAAGAATCCCCCTATTCGTATGATCAATTTTTATTACAGCAGTACTTCTT
CTATTATCTCTACCTGTACTTGCAGGAGCAATTACAATATTATTGACAGATCGAAATGTA
AACACATCTTTCTTTGATCCATCTGGTGGTGGAGATCCAATTTTATATCAACATCTCTTC
TGATTCTTTGGTCATCCAGAAGTTTATATTCTAATTCTACCAGGATTTGGAATAATTTCA
CACATCATTTCATCTAACTCTGGTAAAAAAGAACCCACAGGA
>gb|GEZM01074265.1| TSA: Photinus pyralis 151_Ppyr_v3_TRINITY_DN34168_c0_g1_i1 transcribed RNA sequence
TTCATTACTAAGCATATCTCTGTTTTCTTCAACAGGAGCAGGAACTGGTTGGACAGTATA
CCCACCTCTATCAAGAAATATATCTCATTCTGGAAGAGCCGTTGATCTAACCATTTTCTC
TCTCCATCTAGCAGGTATCTCTTCCATTCTAGGAGCAATCAATTTCATAGCAACAGTTAT
TAATATGACTCCAAACTCTATAACATGAGAAAGAATCCCCCTATTCGTATGATCAATTTT
TATTACAGCAGTACTTCTTCTATTATCTCTACCTGTACTTGCAG
>GFAD01022812.1 TSA: Nepenthes ventricosa x Nepenthes alata TR12493_c0_g1_i1 transcribed RNA sequence
GCAGTGAGTAGGTCGGCTTTCCGAACGACCCGTCTTGAAACACGGACCAAGGAGTCTAAT
TAGGCATCAAGTCGATCGGTCTTGAACAGGCCAGAATGGGAGTTTCGGCTCCCGACTGAA
GGCGTAGAGAAATCAAATCATGTGATCGCTTGAGTAAGAACAACTCTTGCGCGCAACATG
TGCCTGCTCGTATAACAATGTTAGCAATAACTTGTTGGGCGGAGCAAAGAGATGCTTGAT
TGGTACCCGAAAGATGGTGAACTATGCTTGGGCAAATTGAAGCCAGAGGAAACTCTGGTG
GAGGATTGTAGCGATTCTGACGTGCAAATCGATCGTCAGACCTG
>GFAD01075780.1 TSA: Nepenthes ventricosa x Nepenthes alata TR40882_c0_g1_i1 transcribed RNA sequence
GTGGAGCCTGCGGCTTAATTTGACCCAACACGGGGAAACTTACTAGATTAAAACTCTGGA
ATGATTGACAGATTGATAGCTCTTTCTTGATTCAGAGGATGGTGGTGCATGGCCGTTCTT
GATTCGTATTCCGAAACGTCTGCTTAATTGCGATAACGAGTGAGACCTCACCCAACTAAC
TAGTCGTTTGGTGCGCTGTTGGAACGCAAAAGTTTGGCGTAGGTTTAGTTTTAGTTAATT
TCGGTTGATTAATCCGCCTGCGTTAAATGTTCTCTGCTCGCCAGCGGACTTCTTAGAGGG
ATAAACGGTGTTTTAGCCGTAAGAAACGAGGCAATAACAGGTCTGTGATGCCCTTAGATA
TTCTAGGCCGCACGCGTGCTACAATGGCGTGTGCAGAAAGCTTGTTCGAG
>GFAD01097672.1 TSA: Nepenthes ventricosa x Nepenthes alata TR52457_c0_g1_i1 transcribed RNA sequence
GGCCCTCTTAACTCTCTCTGCAAAGTTCTATTTCAACTTTCCCTCACGGTACTTGTTTGC
TATCGGTGTCGTAGCCGTATTGCGTAGCCTTACGAGTAGTTTACCTCGCACTTTAAGTTG
CACTCTCAAGCAACTCGACTCTAACAAAGCTGGACTTTTTAGGGCCCATCCGCGATTCGT
TGTACCAATGCCTGCACGGTATAGGGCTTTCACCCGCTTTGGCTCAACAACAAACTCAAG
TTGCCCCAAGTCTGAAGTCATTTGCAATTAGTCCAAGTCAATGGAACTTGCATGCTAGGC
TAACTGTAGCAACCATTTCTGATTACTACCAGAGGTACCACTAAACATCACGGTTTGTAA
CGCTGCACCGCTCAATAGCTTGTCGAAAGTGACAACCAGTATTGCTACCGGCCATCCTAT
TGAGCCTTAGCGCTAGGCTTCTTCCTGTTCACTCGCCGTTACTTGGGAAATCGCTTTTGC
TTTCTTTTCCTCCGCTTAATAATATGCTTAAATTTAGCGGGTACTCTTGTCTGATA
>GFAD01125480.1 TSA: Nepenthes ventricosa x Nepenthes alata TR67622_c0_g1_i1 transcribed RNA sequence
GGACTTCTTAGAGGGATAAACGGTGTTTTAGCCGTAAGAAACGAGGCAATAACAGGTCTG
TGATGCCCTTAGATATTCTAGGCCGCACGCGTGCTACAATGGCGTGTGCAGAAAGCTTGT
TCGAGGTTTGTCCAGAGAGAACTAGTTGTTTGGCGTGTAATAGGTAGCAATATTTGTTGT
ATGTCGGCAGAAAAGTGACTCTGGTTAGCAAGCCGAGAGAAACCGTAGCCGAAAGGTTAC
GGCAATCAGAAATACACGCCGTGATTTGGGATTGGGGATTGCAATTGTTGCCCATGAACG
AGGAATTCCCAGTAAGCGCAATTCATCATATTGCGTTGATTACGTCCCTGCCCTTTGTAC
ACACCGCCCGTCGCTACTACCGATTGGAC
>GFAD01168717.1 TSA: Nepenthes ventricosa x Nepenthes alata TR92527_c0_g1_i1 transcribed RNA sequence
GTAAACTACTCGTAAGGCTACGCAATACGGCTACGACACCGATAGCAAACAAGTACCGTG
AGGGAAAGTTGAAATAGAACTTTGCAGAGAGAGTTAAGAGGGCGTGAAACCGTTAATTGG
CAAACGAATCGGAGCCACGAAGTCGTTTCGCTGATAAGTTGGGCCGAGTTCAGTGGAGTA
GCGCAAGCTACTTTGCGTATTCTCGTAGTTCAACCTAGAATTGTAAACGTACACTGCAAC
CAGTTAGACGATCAGCAACGGGCCCAGCTGGTTTGGGGGCAACCCTAGGCTAGCAAAGCA
TTTGTTTGGTTAGCGTTAGTAGTAGCATGACAATCCTTGTGGTTGGCTGTGTTGCTGGGC
GTTGGCAAGTGAACTGTTGCTGAATACTGACTGGCAAAATGAAAACCGCTATATAAGCGT
TGCACAAAAGGCAATTGCTTGCATGTAGGCCTACATGTTTAGCCGTAGGGTTTTTTAAGC
TCAACATTTTTGAATTCTGACTTGCAAGCTACCAATGGGGCAACTCTTGGTGCTTGTACA
GATCAGTCTAATCGGGTGTTGACTTGATCTTACGTTGTTTAGACATGTTACGATTGGGTT
TAAATGTAATGTAATTCGCAATAATTGGCAGTGAGTAGGTCGGCTTTCCGAACGACCCGT
CTTGAAACACGGACCAAGGAGTCTAATTAGGCATCAAGTCGATCGGTCTTGAACAGG
>GFAE01004056.1 TSA: Nepenthes ampullaria TR4029_c0_g1_i1 transcribed RNA sequence
GATCTCTAGAGTATCTAAGGGCATCACAGACCTGTTATTGCCTCGTTTCTTACGGCTAAA
ACACCGTTTATCCCTCTAAGAAGTCCGCCGGCGAGCAGAGAACATCCTGGCTAGGCGCCT
ACGGACCATACGAAGCGAACCCCGCATAGCTACCCGCAAACATTGAACCTAACCAGAACT
TTAGCGTTCCACAGCGCACCAGGCGACTAGTTAGCTGGCTGAGGTCTCACTCGTTATCGC
AATTAAGCAGACGTTTCGGAATACGAATCAAGAACGGCCATGCACCACCATCCTCTGAAT
CAAGAAAGAGCTATCAATCTGTCAATCATTCCAGAGTTCTAATCTAGAGAT
>GFAE01032037.1 TSA: Nepenthes ampullaria TR30956_c2_g1_i1 transcribed RNA sequence
AAGTACCGTGAGGGAAAGTTGAAATAGAACTTTGCAGAGAGAGTTAAGAGGGCGTGAAAC
CGTTAATTGGCAAACGAATCGGAGCCACGAAGTCGTTTCGTCGAGTTAAGCCGGGTTCAG
TTTGCAAAGAAATTTGCAGGCGTATTCTCGAGTTTAACCAATGTAAGCGTACACTGCAAC
CAGTTAGACAATTGCTCATGGAACCAGCTTTTCTTGGATTCGCAAGTTTCCAAGTTTAGC
GAAAGGTTTGTATAGTCAAGTTAGTAGTAGTGTTTTGTGGACTTGTCCATTTTATGCTGC
TGGACTTGTTGCTATGTGAACTATGAGCAAATACTGACTGGCAAAATGAAAATCGCACTA
TAGTGCGTGCTTAAATTGCGACCAACTGCATGATAGGCCACGCAATCCACCGTAAGCATA
TTAAAGTTCGGTTCTTTTGAATTTAGACTTGCTAGCTACCAATGGGGCAACTCTTGGTGC
TAGTATAGCTTTCTATCTAATCGGGTGCTGGCTTGTGTTTACGTTGTTGTGGTTGCGCTA
CGATAGGTTTACATGTAAGTAGGAAGCGTATTTATATTGGCAGTGAGTAGGTCGGCTTTC
CGAACGACCCGTCTTGAAACACGGACCAAGGAGT
>GFAE01056824.1 TSA: Nepenthes ampullaria TR44179_c0_g1_i1 transcribed RNA sequence
GCGCCCTCTTAACTCTCTCTGCAAAGTTCTATTTCAACTTTCCCTCACGGTACTTGTTTG
CTATCGGTGTCGTAGCCGTATTTCAAACTAGCCTTACGAGTAGTTTACCTCGCACTTTAA
GTTGCACTCTCAAGCAACTCGACTCTAAGCAAGTTCTCGGGTTTTGAGGCCCGATCCACA
ATTCGTGATGCCAATACCTGCACAGTATGGGACTTTCACCCGCTCTGGCTCAACCAAATA
CACGCGTGAACGCACATTTAGTCATCTGCAATTAGTCCAAATCAATGGAACTTGCATGCT
AGGCTAAAAGGGTGATTGCTTTTACACAACCACACCAATGACATCACTAAACATCGTGGC
TTGTAACGCTGCACCGCTCAATAGTATGTTGGTTGACAGCCATTTCTGACCATCCTATTG
AGCCTAAGCGCTAGGCTTATTCCTGTTCACTCGCCGTTACTTGGGAAATCGCTTTTGCTT
TCTTTTCCTCCGCTTAATAATATGCTTAAATTTAGCGGGTACTCTTGTGTGGCTTGTAAC
GCCG
>GFAE01070375.1 TSA: Nepenthes ampullaria TR49736_c0_g1_i1 transcribed RNA sequence
GGAAGCGTATTTATATTGGCAGTGAGTAGGTCGGCTTTCCGAACGACCCGTCTTGAAACA
CGGACCAAGGAGTCTAATTAGGCATCAAGTCGATCGGTCTTGTTTAGGCCAGACTAGTTG
GGTTTATTTCCCAATTGATTGAAGGCGTAGAGAAATCAAATCATGTGATCGTTTGAACCC
AAAAGGTTTGGATGCGCAACATGTGCCTGTTCGTATAAGAATGTTTAACAAAACTTCTTG
AGCGGAGCAAAGAGATGCCTGATTGGTACCCGAAAGATGGTGAACTATGCTTGGGCAAAT
TGAAGCCAGAGGAAACTCTGGTGGAGGATTGTAGCGATTCTGACGTGCAAATCGATCGTC
AGACCTGAGTATAGGGGCGAAA
>GFAE01187369.1 TSA: Nepenthes ampullaria TR111434_c0_g1_i1 transcribed RNA sequence
GACGGGCGGTGTGTACAAAGGGCAGGGACGTAATCAACGCAATATGATGAATTGCGCTTA
CTGGGAATTCCTCGTTCATGGGCAACAATTGCAATCCCCAATCCCAAATCACGGCGTGTA
TTTATGATTGCCGTAACCTTTCGGCTACGGTTTCTCTCGGCCTGTAAAACTGTAGTCACT
TTTTTGCCGATCCACCCCTAGAAGCGAACCCCTAAAGGCAACCAAACAACTAGTTCTCTA
CAGACAAACCTCGAACAAGCTTTCTGCACACGCCATTGTAGCACGCGTGCGGCCTAGAGT
ATCTAAGGGCATCACAGACCTGTTATTGCCTCGTTTCTTACGGCTAAAACACCGTTTATC
CCTCTAAGAAG
>GFAX01120711.1 TSA: Carausius morosus TRINITY_DN35189_c0_g2_i1 transcribed RNA sequence
GGAAACTTCAGAGGGAACCAGCTACTAGATGGTTCAATTAGTCTTTCGCCTCGATACCCA
GCTCTGACGATCAATTTGCACGTCAGAATTGCTACAAACCTTCCTAGCATTCCTGGAGCC
CTTATTCCCTCGTGTTAACCTACATCTTAAAATGGAGGAGGCATTTCAATTTCAGGGAAA
TTGTGGGTGAAACCATTAAAAATTAAAAAAAAATTGTAAGAGACTCAATTAACACATTTC
ATACTAGAGAGGTATTTTTTTGGCCCTTTTCGTATCATTTTTACCCCACAATGTGCAAGG
TCTTCACTTCACTCATTTAATTAAGTCTGTGTTTCCAATTTTTTTGAAAACTGTATAAAA
TGTTTGCTGCAGTTAATGCAGTGATAATGTTAAGCAACTCTACAGAGACTATAAATTATG
AAATAACTTAGTGATGCAGTGTTCTCATAACTCTTAGTAAGTTTGCTTTATAATCTTTCT
TGAAACCTGCCTATAAATGGATGTGATTAATTATATGTAGGTTTAAGAACGTTCATTCTA
TTGAGGTAAGGTAAAACCCCCGAAGTCAGATCATGTCGAGAAGTCCAATCACTTTGGAAA
GTCGGGTTCATAAAATCGTATCTGGT
>GFCO01013423.1 TSA: Murraya koenigii Locus_213_Transcript_3-3 transcribed RNA sequence
[truncated: 3,097,182 more chars]
